# Supplementary material for: SAPrIm, a semi-automated protocol for mid-throughput immunopeptidomics
Source: Front Immunol. 2023 Jun 2;14:1107576. doi: 10.3389/fimmu.2023.1107576 (PMC10272402; doi:10.3389/fimmu.2023.1107576)
Supplement: Supplementary Table 1 — Variable DIA acquisition windows for immunopeptidomics analysis [file Table_1.xlsx]

## Sheet: Supplementary Data 1
Table summarising the total number of peptide identified
Precursor	Stripped Peptide	Uniprot ID	Gene Name	Length	5e5_Rep1	5e5_Rep2	5e5_Rep3	AVG	#Filtered	5e6_Rep1	5e6_Rep2	5e6_Rep3	AVG	#Filtered	1e7_Rep1	1e7_Rep2	1e7_Rep3	AVG	#Filtered	5e7_Rep1	5e7_Rep2	5e7_Rep3	AVG	#Filtered	HLA-A02:01	HLA-A02:17	HLA-B40:02	HLA-B41:01	HLA-C02:02	HLA-C17:01	#Binders	Cancer antigens
_GLPLLPPPLL_.2	GLPLLPPPLL	A0A0B4J2F2	SIK1B	10	Filtered	Filtered	Filtered	#DIV/0!	3	5769.37	Filtered	2281.64	4025.51	1	Filtered	Filtered	Filtered	#DIV/0!	3	54683.5	51810	60225	55572.8	0	YES	YES	NO	NO	NO	NO	2	NO
_GLPLLPPPLL_.1	GLPLLPPPLL	A0A0B4J2F2	SIK1B	10	Filtered	Filtered	Filtered	#DIV/0!	3	Filtered	Filtered	Filtered	#DIV/0!	3	Filtered	Filtered	Filtered	#DIV/0!	3	507184	Filtered	284748	395966	1	YES	YES	NO	NO	NO	NO	2	NO
_ALPAVPPPRL_.2	ALPAVPPPRL	A0A0B4J2F2	SIK1B	10	Filtered	Filtered	Filtered	#DIV/0!	3	Filtered	Filtered	Filtered	#DIV/0!	3	Filtered	Filtered	Filtered	#DIV/0!	3	4238.21	34117	16985	18446.7	0	YES	YES	NO	NO	NO	NO	2	NO
_TLAEVSTRL_.2	TLAEVSTRL	A0A0B4J2F2	SIK1B	9	Filtered	Filtered	Filtered	#DIV/0!	3	Filtered	Filtered	Filtered	#DIV/0!	3	Filtered	Filtered	Filtered	#DIV/0!	3	49320.7	79440	36086.4	54949	0	YES	YES	NO	NO	YES	YES	4	NO
_RLMKELEEI_.2	RLMKELEEI	A0A1B0GUS4	UBE2L5	9	Filtered	Filtered	Filtered	#DIV/0!	3	Filtered	Filtered	Filtered	#DIV/0!	3	Filtered	Filtered	Filtered	#DIV/0!	3	26697.4	53303.1	37135.1	39045.2	0	YES	YES	NO	NO	NO	YES	3	NO
_HEHTEILTV_.2	HEHTEILTV	A0A3B3IRV3	MCTS2	9	Filtered	Filtered	Filtered	#DIV/0!	3	Filtered	Filtered	Filtered	#DIV/0!	3	Filtered	Filtered	Filtered	#DIV/0!	3	11347.9	17205.5	15386.2	14646.5	0	NO	NO	YES	YES	NO	NO	2	NO
_KQFDDVLIYL_.2	KQFDDVLIYL	A0AVF1	TTC26	10	Filtered	Filtered	Filtered	#DIV/0!	3	Filtered	Filtered	Filtered	#DIV/0!	3	Filtered	Filtered	Filtered	#DIV/0!	3	12947	Filtered	2004.65	7475.84	1	YES	YES	NO	NO	YES	YES	4	NO
_RDFTGAITL_.2	RDFTGAITL	A0AVF1	TTC26	9	Filtered	Filtered	Filtered	#DIV/0!	3	Filtered	Filtered	Filtered	#DIV/0!	3	Filtered	Filtered	Filtered	#DIV/0!	3	4896.04	Filtered	Filtered	4896.04	2	NO	NO	YES	YES	NO	NO	2	NO
_ILLDNREYL_.2	ILLDNREYL	A0AVF1	TTC26	9	Filtered	Filtered	Filtered	#DIV/0!	3	Filtered	Filtered	Filtered	#DIV/0!	3	Filtered	Filtered	Filtered	#DIV/0!	3	2740.69	Filtered	Filtered	2740.69	2	YES	YES	NO	NO	YES	YES	4	NO
_KLQNLNIFL_.2	KLQNLNIFL	A0AVT1	UBA6	9	Filtered	Filtered	Filtered	#DIV/0!	3	13456.4	Filtered	31012.3	22234.3	1	11017.6	19290.5	18108.3	16138.8	0	228050	280308	233430	247263	0	YES	YES	NO	NO	NO	YES	3	NO
_AVLKHIAEL_.2	AVLKHIAEL	A0AVT1	UBA6	9	Filtered	Filtered	Filtered	#DIV/0!	3	Filtered	3638.19	Filtered	3638.19	2	Filtered	Filtered	Filtered	#DIV/0!	3	22165.4	29240.4	25608	25671.3	0	YES	YES	NO	NO	YES	YES	4	NO
_TLLDFINAV_.2	TLLDFINAV	A0AVT1	UBA6	9	Filtered	Filtered	Filtered	#DIV/0!	3	Filtered	Filtered	Filtered	#DIV/0!	3	Filtered	1772.97	Filtered	1772.97	2	12532.9	6672.35	4875.06	8026.77	0	YES	YES	NO	NO	YES	YES	4	NO
_TEVIVPHL_.2	TEVIVPHL	A0AVT1	UBA6	8	Filtered	Filtered	Filtered	#DIV/0!	3	Filtered	Filtered	Filtered	#DIV/0!	3	Filtered	Filtered	Filtered	#DIV/0!	3	16774.1	23764.5	10053	16863.9	0	NO	NO	YES	YES	NO	NO	2	NO
_ALLEDEERVVRL_.3	ALLEDEERVVRL	A0FGR8	ESYT2	12	Filtered	Filtered	Filtered	#DIV/0!	3	15267.9	31373.1	54946.9	33862.7	0	15504.4	18624.7	19136.5	17755.2	0	221357	322951	275958	273422	0	YES	YES	NO	NO	NO	NO	2	NO
_ALLEDEERVVRL_.2	ALLEDEERVVRL	A0FGR8	ESYT2	12	Filtered	Filtered	Filtered	#DIV/0!	3	Filtered	Filtered	Filtered	#DIV/0!	3	Filtered	Filtered	Filtered	#DIV/0!	3	1207.29	Filtered	Filtered	1207.29	2	YES	YES	NO	NO	NO	NO	2	NO
_SLPIATQEL_.2	SLPIATQEL	A0FGR8	ESYT2	9	Filtered	Filtered	Filtered	#DIV/0!	3	Filtered	Filtered	Filtered	#DIV/0!	3	Filtered	Filtered	Filtered	#DIV/0!	3	926.454	5537.5	2058.47	2840.81	0	YES	YES	NO	NO	YES	YES	4	NO
_LEDEERVVRL_.2	LEDEERVVRL	A0FGR8	ESYT2	10	Filtered	Filtered	Filtered	#DIV/0!	3	Filtered	Filtered	Filtered	#DIV/0!	3	Filtered	Filtered	Filtered	#DIV/0!	3	21706.2	Filtered	Filtered	21706.2	2	NO	NO	YES	YES	NO	NO	2	NO
_RELPGSTEL_.2	RELPGSTEL	A0JLT2	MED19	9	Filtered	Filtered	Filtered	#DIV/0!	3	Filtered	Filtered	Filtered	#DIV/0!	3	Filtered	Filtered	Filtered	#DIV/0!	3	20928.3	29332.5	28720	26326.9	0	NO	NO	YES	YES	NO	NO	2	NO
_SLIEKPPIL_.2	SLIEKPPIL	A0JLT2	MED19	9	Filtered	Filtered	Filtered	#DIV/0!	3	Filtered	Filtered	Filtered	#DIV/0!	3	Filtered	Filtered	Filtered	#DIV/0!	3	9340.84	7273.47	12624.8	9746.38	0	YES	YES	NO	NO	YES	YES	4	NO
_KLSNFLPDL_.2	KLSNFLPDL	A0JLT2	MED19	9	Filtered	Filtered	Filtered	#DIV/0!	3	Filtered	Filtered	Filtered	#DIV/0!	3	Filtered	Filtered	Filtered	#DIV/0!	3	4869.26	Filtered	8178.84	6524.05	1	YES	YES	NO	NO	NO	YES	3	NO
_FLLDLKQSL_.2	FLLDLKQSL	A0JNW5	UHRF1BP1L	9	Filtered	Filtered	Filtered	#DIV/0!	3	Filtered	Filtered	Filtered	#DIV/0!	3	Filtered	Filtered	Filtered	#DIV/0!	3	47192.8	48596.7	50205.6	48665	0	YES	YES	NO	NO	YES	YES	4	NO
_FLHESLILL_.2	FLHESLILL	A0JNW5	UHRF1BP1L	9	Filtered	Filtered	Filtered	#DIV/0!	3	Filtered	Filtered	Filtered	#DIV/0!	3	Filtered	Filtered	Filtered	#DIV/0!	3	30125.1	30195.8	23985	28102	0	YES	YES	NO	NO	YES	YES	4	NO
_ILVKHLTNV_.2	ILVKHLTNV	A1A4S6	ARHGAP10	9	Filtered	Filtered	Filtered	#DIV/0!	3	Filtered	Filtered	Filtered	#DIV/0!	3	Filtered	Filtered	Filtered	#DIV/0!	3	11726.2	20111	16742.8	16193.3	0	YES	YES	NO	NO	NO	YES	3	NO
_SLIDKHLNL_.2	SLIDKHLNL	A1A4S6	ARHGAP10	9	Filtered	Filtered	Filtered	#DIV/0!	3	Filtered	Filtered	Filtered	#DIV/0!	3	Filtered	Filtered	Filtered	#DIV/0!	3	3109.54	15910.9	6682.88	8567.76	0	YES	YES	NO	NO	YES	YES	4	NO
_ALLQDLHKA_.2	ALLQDLHKA	A1A4V9	CFAP119	9	Filtered	Filtered	Filtered	#DIV/0!	3	Filtered	Filtered	Filtered	#DIV/0!	3	Filtered	Filtered	Filtered	#DIV/0!	3	3694.69	5596.15	Filtered	4645.42	1	YES	YES	NO	NO	NO	NO	2	NO
_ALLGAAHRL_.2	ALLGAAHRL	A1L0T0	ILVBL	9	Filtered	Filtered	Filtered	#DIV/0!	3	Filtered	Filtered	Filtered	#DIV/0!	3	Filtered	Filtered	Filtered	#DIV/0!	3	17498.2	23580.9	19306.5	20128.5	0	YES	YES	NO	NO	NO	YES	3	NO
_ALLNTAVHV_.2	ALLNTAVHV	A1L3X0	ELOVL7	9	Filtered	Filtered	Filtered	#DIV/0!	3	Filtered	Filtered	Filtered	#DIV/0!	3	Filtered	Filtered	Filtered	#DIV/0!	3	2367.47	3318.4	3599.41	3095.1	0	YES	YES	NO	NO	NO	YES	3	NO
_FLIPVLRSL_.2	FLIPVLRSL	A1L443	NUTM2F	9	Filtered	Filtered	Filtered	#DIV/0!	3	Filtered	4857.35	Filtered	4857.35	2	1432.31	Filtered	Filtered	1432.31	2	27704.1	35017.8	46801.9	36507.9	0	YES	YES	NO	NO	YES	YES	4	NO
_GDFLPTRL_.2	GDFLPTRL	A2A3N6	PIPSL	8	Filtered	Filtered	Filtered	#DIV/0!	3	Filtered	Filtered	5719.37	5719.37	2	Filtered	Filtered	Filtered	#DIV/0!	3	29456.9	54671.7	50376.5	44835	0	NO	NO	YES	NO	NO	NO	1	NO
_RILSKLHTV_.2	RILSKLHTV	A2A3N6	PIPSL	9	Filtered	Filtered	Filtered	#DIV/0!	3	Filtered	Filtered	Filtered	#DIV/0!	3	Filtered	Filtered	Filtered	#DIV/0!	3	4761.81	9286.45	7265.41	7104.55	0	YES	YES	NO	NO	YES	YES	4	NO
_KLTAFVNTL_.2	KLTAFVNTL	A2A3N6	PIPSL	9	Filtered	Filtered	Filtered	#DIV/0!	3	Filtered	Filtered	Filtered	#DIV/0!	3	Filtered	3584.93	Filtered	3584.93	2	36657.8	58312.6	47992.7	47654.4	0	YES	YES	NO	NO	NO	YES	3	NO
_SLDDHVVAV_.1	SLDDHVVAV	A2RRH5	WDR27	9	Filtered	Filtered	Filtered	#DIV/0!	3	603853	Filtered	626170	615012	1	Filtered	305046	Filtered	305046	2	Filtered	174157	450560	312358	1	YES	YES	NO	NO	YES	YES	4	NO
_SLDDHVVAV_.2	SLDDHVVAV	A2RRH5	WDR27	9	Filtered	Filtered	Filtered	#DIV/0!	3	Filtered	Filtered	Filtered	#DIV/0!	3	Filtered	3024.33	Filtered	3024.33	2	24592.9	42410.3	39433.8	35479	0	YES	YES	NO	NO	YES	YES	4	NO
_LLPDGLVRL_.2	LLPDGLVRL	A2RRP1	NBAS	9	Filtered	Filtered	Filtered	#DIV/0!	3	Filtered	Filtered	Filtered	#DIV/0!	3	5243.13	Filtered	Filtered	5243.13	2	112444	148127	110894	123822	0	YES	YES	NO	NO	YES	YES	4	NO
_KILPLQVRL_.2	KILPLQVRL	A2RRP1	NBAS	9	Filtered	Filtered	Filtered	#DIV/0!	3	Filtered	Filtered	Filtered	#DIV/0!	3	Filtered	Filtered	Filtered	#DIV/0!	3	70404.4	115938	76127.3	87489.9	0	YES	YES	NO	NO	YES	YES	4	NO
_QILGQSFHL_.2	QILGQSFHL	A2RRP1	NBAS	9	Filtered	Filtered	Filtered	#DIV/0!	3	Filtered	Filtered	Filtered	#DIV/0!	3	Filtered	Filtered	Filtered	#DIV/0!	3	42233	71483.4	48264.9	53993.8	0	YES	YES	NO	NO	NO	YES	3	NO
_FLLPDGLVRL_.2	FLLPDGLVRL	A2RRP1	NBAS	10	Filtered	Filtered	Filtered	#DIV/0!	3	Filtered	Filtered	Filtered	#DIV/0!	3	Filtered	Filtered	Filtered	#DIV/0!	3	36758.3	36953.4	28746.2	34152.7	0	YES	YES	NO	NO	NO	YES	3	NO
_KELDEQVAL_.2	KELDEQVAL	A2RUB6	CCDC66	9	Filtered	Filtered	Filtered	#DIV/0!	3	Filtered	Filtered	Filtered	#DIV/0!	3	Filtered	Filtered	Filtered	#DIV/0!	3	5440.11	13360.9	9585.17	9462.07	0	NO	NO	YES	YES	NO	NO	2	NO
_FLLPKVQSI_.2	FLLPKVQSI	A2VDJ0	TMEM131L	9	Filtered	Filtered	Filtered	#DIV/0!	3	Filtered	Filtered	Filtered	#DIV/0!	3	Filtered	Filtered	Filtered	#DIV/0!	3	17551.5	13263.5	18345	16386.7	0	YES	YES	NO	NO	YES	YES	4	NO
_FLLGEHLLL_.2	FLLGEHLLL	A3KMH1	VWA8	9	Filtered	Filtered	Filtered	#DIV/0!	3	Filtered	Filtered	Filtered	#DIV/0!	3	Filtered	Filtered	Filtered	#DIV/0!	3	16259	16547.8	12957.2	15254.7	0	YES	YES	NO	NO	YES	YES	4	NO
_SLAQSVVQHL_.2	SLAQSVVQHL	A3KMH1	VWA8	10	Filtered	Filtered	Filtered	#DIV/0!	3	Filtered	Filtered	Filtered	#DIV/0!	3	Filtered	Filtered	Filtered	#DIV/0!	3	Filtered	8809.97	8294.71	8552.34	1	YES	YES	NO	NO	NO	YES	3	NO
_GLPDFPLDSL_.2	GLPDFPLDSL	A3KMH1	VWA8	10	Filtered	Filtered	Filtered	#DIV/0!	3	Filtered	Filtered	Filtered	#DIV/0!	3	Filtered	Filtered	Filtered	#DIV/0!	3	Filtered	1079.1	1557.53	1318.31	1	YES	YES	NO	NO	NO	YES	3	NO
_NVLPVLNNL_.2	NVLPVLNNL	A3KMH1	VWA8	9	Filtered	Filtered	Filtered	#DIV/0!	3	Filtered	Filtered	Filtered	#DIV/0!	3	Filtered	Filtered	Filtered	#DIV/0!	3	Filtered	12356.6	6349.42	9353.02	1	YES	YES	NO	NO	YES	YES	4	NO
_FVLNQINHL_.2	FVLNQINHL	A3KN83	SBNO1	9	Filtered	Filtered	Filtered	#DIV/0!	3	21484.2	20583.5	35244.1	25770.6	0	16354.7	22569.1	22576.2	20500	0	203801	287073	251446	247440	0	YES	YES	NO	NO	YES	YES	4	NO
_GLIGVGLINV_.2	GLIGVGLINV	A3KN83	SBNO1	10	Filtered	Filtered	Filtered	#DIV/0!	3	Filtered	Filtered	Filtered	#DIV/0!	3	Filtered	Filtered	Filtered	#DIV/0!	3	33886.8	29947.7	36291.5	33375.3	0	YES	YES	NO	NO	NO	NO	2	NO
_AEYMPIKL_.2	AEYMPIKL	A3KN83	SBNO1	8	Filtered	Filtered	Filtered	#DIV/0!	3	Filtered	Filtered	Filtered	#DIV/0!	3	Filtered	Filtered	Filtered	#DIV/0!	3	40512.3	56593.4	37523.4	44876.3	0	NO	NO	YES	YES	NO	NO	2	NO
_IVMKSIVNL_.2	IVMKSIVNL	A3KN83	SBNO1	9	Filtered	Filtered	Filtered	#DIV/0!	3	Filtered	Filtered	Filtered	#DIV/0!	3	Filtered	Filtered	Filtered	#DIV/0!	3	53241.1	75075.5	55636.2	61317.6	0	YES	YES	NO	NO	YES	YES	4	NO
_GEQRFASIVA_.2	GEQRFASIVA	A3KN83	SBNO1	10	Filtered	Filtered	Filtered	#DIV/0!	3	Filtered	Filtered	Filtered	#DIV/0!	3	Filtered	Filtered	Filtered	#DIV/0!	3	Filtered	Filtered	27324.9	27324.9	2	NO	NO	YES	YES	NO	NO	2	NO
_YLPGHFFHL_.2	YLPGHFFHL	A4D1B5	GSAP	9	Filtered	Filtered	Filtered	#DIV/0!	3	Filtered	Filtered	Filtered	#DIV/0!	3	Filtered	Filtered	Filtered	#DIV/0!	3	16967.8	Filtered	26881.8	21924.8	1	YES	YES	NO	NO	YES	YES	4	NO
_KENDRILVA_.2	KENDRILVA	A4D1E9	GTPBP10	9	Filtered	Filtered	Filtered	#DIV/0!	3	Filtered	Filtered	Filtered	#DIV/0!	3	Filtered	Filtered	Filtered	#DIV/0!	3	6821.71	8627.37	8472.83	7973.97	0	NO	NO	YES	YES	NO	NO	2	NO
_LKPELGKIM[Oxidation (M)]_.2	LKPELGKIM	A4D1E9	GTPBP10	9	Filtered	Filtered	Filtered	#DIV/0!	3	Filtered	Filtered	Filtered	#DIV/0!	3	Filtered	Filtered	Filtered	#DIV/0!	3	Filtered	Filtered	21764.1	21764.1	2	NO	NO	NO	NO	NO	NO	0	NO
_GLDPQGDRSFL_.2	GLDPQGDRSFL	A4D1U4	DENND11	11	Filtered	Filtered	Filtered	#DIV/0!	3	Filtered	Filtered	Filtered	#DIV/0!	3	Filtered	Filtered	Filtered	#DIV/0!	3	8717.1	20198.8	8383.03	12433	0	YES	NO	NO	NO	NO	NO	1	NO
_RVPDTLTFL_.2	RVPDTLTFL	A4FU01	MTMR11	9	Filtered	Filtered	Filtered	#DIV/0!	3	Filtered	Filtered	Filtered	#DIV/0!	3	Filtered	Filtered	Filtered	#DIV/0!	3	14278.9	16951	20619.8	17283.2	0	YES	YES	NO	NO	YES	YES	4	NO
_GLPRWVTLL_.2	GLPRWVTLL	A5PLL7	PEDS1	9	Filtered	Filtered	Filtered	#DIV/0!	3	Filtered	Filtered	Filtered	#DIV/0!	3	Filtered	Filtered	Filtered	#DIV/0!	3	61524.7	63636.2	46091.7	57084.2	0	YES	YES	NO	NO	NO	YES	3	NO
_RLPDPFTPNL_.2	RLPDPFTPNL	A5YKK6	CNOT1	10	Filtered	Filtered	Filtered	#DIV/0!	3	29500.5	31649.3	69990.7	43713.5	0	31059.3	43305.5	49565	41309.9	0	318736	433454	353412	368534	0	YES	YES	NO	NO	NO	YES	3	NO
_KVQEVIFGL_.2	KVQEVIFGL	A5YKK6	CNOT1	9	Filtered	Filtered	Filtered	#DIV/0!	3	8097.63	10553.6	16733.7	11795	0	6839.84	12397.1	11559.3	10265.4	0	116495	147301	101382	121726	0	YES	YES	NO	NO	YES	YES	4	NO
_YVVPFVAKV_.2	YVVPFVAKV	A5YKK6	CNOT1	9	7910.03	10856.6	Filtered	9383.31	1	92726.1	128714	138033	119824	0	80324.2	122670	122205	108400	0	915989	963156	1.48052e+06	1.11989e+06	0	YES	YES	NO	NO	YES	YES	4	NO
_YVVPFVAKV_.1	YVVPFVAKV	A5YKK6	CNOT1	9	Filtered	Filtered	Filtered	#DIV/0!	3	Filtered	Filtered	Filtered	#DIV/0!	3	Filtered	Filtered	Filtered	#DIV/0!	3	82071.2	119333	89061.8	96821.9	0	YES	YES	NO	NO	YES	YES	4	NO
_KVLGIVVGV_.2	KVLGIVVGV	A5YKK6	CNOT1	9	4273.45	Filtered	12212.7	8243.1	1	56323.8	86716.3	129696	90912	0	50476.3	80781.5	69265.3	66841	0	447604	917630	797922	721052	0	YES	YES	NO	NO	NO	YES	3	NO
_KVLGIVVGV_.1	KVLGIVVGV	A5YKK6	CNOT1	9	Filtered	Filtered	Filtered	#DIV/0!	3	Filtered	Filtered	Filtered	#DIV/0!	3	Filtered	Filtered	Filtered	#DIV/0!	3	87328.9	Filtered	83177.3	85253.1	1	YES	YES	NO	NO	NO	YES	3	NO
_YLAPFLRNV_.2	YLAPFLRNV	A5YKK6	CNOT1	9	Filtered	Filtered	Filtered	#DIV/0!	3	Filtered	Filtered	Filtered	#DIV/0!	3	Filtered	9124.2	8743.35	8933.77	1	109446	144983	118676	124368	0	YES	YES	NO	NO	YES	YES	4	NO
_YAIDNPLHY_.2	YAIDNPLHY	A5YKK6	CNOT1	9	Filtered	Filtered	Filtered	#DIV/0!	3	20782.3	20656.5	35807.2	25748.7	0	29267	36657.7	38985.2	34970	0	229995	318303	256675	268324	0	NO	NO	NO	NO	YES	YES	2	NO
_VLIDVLKEL_.2	VLIDVLKEL	A5YKK6	CNOT1	9	Filtered	Filtered	Filtered	#DIV/0!	3	5751.83	Filtered	Filtered	5751.83	2	Filtered	Filtered	Filtered	#DIV/0!	3	74851.5	125734	105538	102041	0	YES	YES	NO	NO	YES	YES	4	NO
_GLHNVVYGI_.2	GLHNVVYGI	A5YKK6	CNOT1	9	Filtered	Filtered	Filtered	#DIV/0!	3	Filtered	Filtered	Filtered	#DIV/0!	3	Filtered	Filtered	Filtered	#DIV/0!	3	35162.8	64591.8	51237.8	50330.8	0	YES	YES	NO	NO	NO	NO	2	NO
_AIMNVLAEL_.1	AIMNVLAEL	A5YKK6	CNOT1	9	Filtered	Filtered	Filtered	#DIV/0!	3	Filtered	Filtered	Filtered	#DIV/0!	3	Filtered	15080.6	Filtered	15080.6	2	176948	233339	137028	182438	0	YES	YES	NO	NO	YES	YES	4	NO
_AIMNVLAEL_.2	AIMNVLAEL	A5YKK6	CNOT1	9	Filtered	Filtered	Filtered	#DIV/0!	3	Filtered	Filtered	Filtered	#DIV/0!	3	Filtered	1057.79	Filtered	1057.79	2	18089	29901.5	32827.2	26939.2	0	YES	YES	NO	NO	YES	YES	4	NO
_AIM[Oxidation (M)]NVLAEL_.2	AIMNVLAEL	A5YKK6	CNOT1	9	Filtered	Filtered	Filtered	#DIV/0!	3	Filtered	Filtered	Filtered	#DIV/0!	3	Filtered	Filtered	Filtered	#DIV/0!	3	11967.1	15783.5	Filtered	13875.3	1	YES	YES	NO	NO	YES	YES	4	NO
_AIQEQITRV_.2	AIQEQITRV	A5YKK6	CNOT1	9	Filtered	Filtered	Filtered	#DIV/0!	3	Filtered	Filtered	Filtered	#DIV/0!	3	Filtered	Filtered	Filtered	#DIV/0!	3	Filtered	7461.23	7386.11	7423.67	1	YES	YES	NO	NO	YES	YES	4	NO
_HDINVYSL_.2	HDINVYSL	A5YKK6	CNOT1	8	Filtered	Filtered	Filtered	#DIV/0!	3	Filtered	Filtered	Filtered	#DIV/0!	3	Filtered	Filtered	Filtered	#DIV/0!	3	Filtered	10809.5	Filtered	10809.5	2	NO	NO	YES	NO	NO	NO	1	NO
_FLNAIANQL_.2	FLNAIANQL	A5YKK6	CNOT1	9	Filtered	Filtered	Filtered	#DIV/0!	3	Filtered	Filtered	Filtered	#DIV/0!	3	Filtered	Filtered	Filtered	#DIV/0!	3	Filtered	Filtered	14220.6	14220.6	2	YES	YES	NO	NO	YES	YES	4	NO
_SLADFM[Oxidation (M)]QEV_.2	SLADFMQEV	A5YKK6	CNOT1	9	Filtered	Filtered	Filtered	#DIV/0!	3	Filtered	Filtered	Filtered	#DIV/0!	3	Filtered	Filtered	Filtered	#DIV/0!	3	6159.31	Filtered	Filtered	6159.31	2	YES	YES	NO	NO	YES	YES	4	NO
_LYEKDIEEL_.2	LYEKDIEEL	A6NC57	ANKRD62	9	Filtered	Filtered	Filtered	#DIV/0!	3	Filtered	Filtered	Filtered	#DIV/0!	3	Filtered	Filtered	Filtered	#DIV/0!	3	17683.2	18347.9	19842.5	18624.5	0	NO	NO	NO	NO	NO	NO	0	NO
_RDFLSELEL_.2	RDFLSELEL	A6ND36	FAM83G	9	Filtered	Filtered	Filtered	#DIV/0!	3	Filtered	Filtered	Filtered	#DIV/0!	3	Filtered	Filtered	Filtered	#DIV/0!	3	30122.4	39407.4	24332	31287.2	0	NO	NO	YES	YES	NO	NO	2	NO
_YLMSHSVSL_.2	YLMSHSVSL	A6ND36	FAM83G	9	Filtered	Filtered	Filtered	#DIV/0!	3	Filtered	Filtered	Filtered	#DIV/0!	3	Filtered	Filtered	Filtered	#DIV/0!	3	2710.33	3929.2	4670.16	3769.9	0	YES	YES	NO	NO	YES	YES	4	NO
_RLLEALQGL_.2	RLLEALQGL	A6NED2	RCCD1	9	Filtered	Filtered	Filtered	#DIV/0!	3	7548.58	11591.7	11034.8	10058.4	0	3747.83	7050.9	Filtered	5399.37	1	109461	151363	137033	132619	0	YES	YES	NO	NO	NO	YES	3	NO
_NIM[Oxidation (M)]DFKLFL_.2	NIMDFKLFL	A6NFY4	NEMP2	9	Filtered	Filtered	Filtered	#DIV/0!	3	Filtered	Filtered	Filtered	#DIV/0!	3	Filtered	Filtered	Filtered	#DIV/0!	3	11506	20906.2	6159.59	12857.3	0	YES	YES	NO	NO	YES	YES	4	NO
_GLLAQVPSL_.2	GLLAQVPSL	A6NGR9	MROH6	9	Filtered	Filtered	Filtered	#DIV/0!	3	Filtered	Filtered	Filtered	#DIV/0!	3	Filtered	Filtered	Filtered	#DIV/0!	3	4768.12	17729.4	15817.6	12771.7	0	YES	YES	NO	NO	NO	YES	3	NO
_ALVTQLHKL_.2	ALVTQLHKL	A6NGR9	MROH6	9	Filtered	Filtered	Filtered	#DIV/0!	3	Filtered	Filtered	Filtered	#DIV/0!	3	Filtered	Filtered	Filtered	#DIV/0!	3	Filtered	1453.06	Filtered	1453.06	2	YES	YES	NO	NO	YES	YES	4	NO
_LELDTNLPA_.2	LELDTNLPA	A6NHG4	DDTL	9	Filtered	Filtered	Filtered	#DIV/0!	3	Filtered	Filtered	Filtered	#DIV/0!	3	Filtered	Filtered	Filtered	#DIV/0!	3	12761.1	21635.3	15112.6	16503	0	NO	NO	YES	YES	NO	NO	2	NO
_YERDHAVVV_.2	YERDHAVVV	A6NHQ2	FBLL1	9	Filtered	Filtered	Filtered	#DIV/0!	3	Filtered	Filtered	Filtered	#DIV/0!	3	Filtered	Filtered	Filtered	#DIV/0!	3	2991.44	4303.13	3469.62	3588.06	0	NO	NO	YES	YES	NO	NO	2	NO
_RDHAVVVGV_.2	RDHAVVVGV	A6NHQ2	FBLL1	9	Filtered	Filtered	Filtered	#DIV/0!	3	Filtered	Filtered	Filtered	#DIV/0!	3	Filtered	Filtered	Filtered	#DIV/0!	3	6101.95	Filtered	6180.94	6141.44	1	NO	NO	YES	YES	NO	NO	2	NO
_GLLDLPFRV_.2	GLLDLPFRV	A6NHR9	SMCHD1	9	Filtered	Filtered	Filtered	#DIV/0!	3	86153.4	68080.5	77184.6	77139.5	0	46104.3	52865.4	55226.4	51398.7	0	1.06132e+06	1.03442e+06	1072038	1.05593e+06	0	YES	YES	NO	NO	NO	YES	3	NO
_YLLQSVNQL_.2	YLLQSVNQL	A6NHR9	SMCHD1	9	Filtered	Filtered	Filtered	#DIV/0!	3	Filtered	Filtered	4928.88	4928.88	2	3105.23	5903.15	6603.28	5203.89	0	46272.4	58871.9	71502.7	58882.3	0	YES	YES	NO	NO	YES	YES	4	NO
_GLLDLPFRVGV_.2	GLLDLPFRVGV	A6NHR9	SMCHD1	11	Filtered	Filtered	Filtered	#DIV/0!	3	Filtered	Filtered	Filtered	#DIV/0!	3	Filtered	Filtered	Filtered	#DIV/0!	3	31684.7	28701.5	31125.1	30503.7	0	YES	YES	NO	NO	NO	NO	2	NO
_IMHNLIFQM[Oxidation (M)]_.2	IMHNLIFQM	A6NHR9	SMCHD1	9	Filtered	Filtered	Filtered	#DIV/0!	3	Filtered	Filtered	Filtered	#DIV/0!	3	Filtered	1935.39	Filtered	1935.39	2	52786.9	122700	50658.4	75382	0	YES	YES	NO	NO	YES	YES	4	NO
_IMHNLIFQM_.2	IMHNLIFQM	A6NHR9	SMCHD1	9	Filtered	Filtered	Filtered	#DIV/0!	3	Filtered	Filtered	Filtered	#DIV/0!	3	Filtered	Filtered	Filtered	#DIV/0!	3	26550.4	35752.6	38872.1	33725	0	YES	YES	NO	NO	YES	YES	4	NO
_IM[Oxidation (M)]HNLIFQM[Oxidation (M)]_.2	IMHNLIFQM	A6NHR9	SMCHD1	9	Filtered	Filtered	Filtered	#DIV/0!	3	Filtered	Filtered	Filtered	#DIV/0!	3	Filtered	Filtered	Filtered	#DIV/0!	3	2479.89	12691.6	Filtered	7585.76	1	YES	YES	NO	NO	YES	YES	4	NO
_IM[Oxidation (M)]HNLIFQM_.2	IMHNLIFQM	A6NHR9	SMCHD1	9	Filtered	Filtered	Filtered	#DIV/0!	3	Filtered	Filtered	Filtered	#DIV/0!	3	Filtered	Filtered	Filtered	#DIV/0!	3	Filtered	5761.91	Filtered	5761.91	2	YES	YES	NO	NO	YES	YES	4	NO
_ALYDEVRTV_.2	ALYDEVRTV	A6NHR9	SMCHD1	9	Filtered	Filtered	Filtered	#DIV/0!	3	Filtered	Filtered	Filtered	#DIV/0!	3	Filtered	9419.47	Filtered	9419.47	2	66805	81458.2	86556.1	78273.1	0	YES	YES	NO	NO	YES	YES	4	NO
_IEGPIIKL_.2	IEGPIIKL	A6NHR9	SMCHD1	8	Filtered	Filtered	Filtered	#DIV/0!	3	Filtered	Filtered	Filtered	#DIV/0!	3	Filtered	Filtered	Filtered	#DIV/0!	3	23158.1	40100	35807	33021.7	0	NO	NO	YES	YES	NO	NO	2	NO
_REFSDFIRV_.2	REFSDFIRV	A6NHR9	SMCHD1	9	Filtered	Filtered	Filtered	#DIV/0!	3	Filtered	Filtered	Filtered	#DIV/0!	3	Filtered	Filtered	Filtered	#DIV/0!	3	4913.06	Filtered	7451.34	6182.2	1	NO	NO	YES	YES	NO	NO	2	NO
_VQPEHIQYL_.2	VQPEHIQYL	A6NHR9	SMCHD1	9	Filtered	Filtered	Filtered	#DIV/0!	3	Filtered	Filtered	Filtered	#DIV/0!	3	Filtered	Filtered	Filtered	#DIV/0!	3	Filtered	4312.05	Filtered	4312.05	2	YES	YES	YES	NO	YES	YES	5	NO
_LLIGALRNL_.2	LLIGALRNL	A6NI28	ARHGAP42	9	Filtered	Filtered	Filtered	#DIV/0!	3	8689.54	Filtered	9328.55	9009.05	1	Filtered	4646.93	Filtered	4646.93	2	83845.1	103067	91720.3	92877.5	0	YES	YES	NO	NO	YES	YES	4	NO
_SILEKHLNL_.2	SILEKHLNL	A6NI28	ARHGAP42	9	Filtered	Filtered	Filtered	#DIV/0!	3	Filtered	Filtered	Filtered	#DIV/0!	3	Filtered	Filtered	Filtered	#DIV/0!	3	9168.55	9494.84	3550.38	7404.59	0	YES	YES	NO	NO	YES	YES	4	NO
_FENVGSPKP_.2	FENVGSPKP	A6NI28	ARHGAP42	9	Filtered	Filtered	Filtered	#DIV/0!	3	Filtered	Filtered	Filtered	#DIV/0!	3	Filtered	Filtered	Filtered	#DIV/0!	3	8910.36	13059.1	13553.2	11840.9	0	NO	NO	YES	YES	NO	NO	2	NO
_REHQNFYEA_.2	REHQNFYEA	A6NI28	ARHGAP42	9	Filtered	Filtered	Filtered	#DIV/0!	3	Filtered	Filtered	Filtered	#DIV/0!	3	Filtered	Filtered	Filtered	#DIV/0!	3	2934.1	3351.8	Filtered	3142.95	1	NO	NO	YES	YES	NO	NO	2	NO
_KDFEQLISI_.2	KDFEQLISI	A6NIE6	RRN3P2	9	Filtered	Filtered	Filtered	#DIV/0!	3	Filtered	Filtered	Filtered	#DIV/0!	3	Filtered	Filtered	Filtered	#DIV/0!	3	6419.11	Filtered	21510	13964.6	1	NO	NO	YES	YES	NO	NO	2	NO
_GAVGFVTHY_.2	GAVGFVTHY	A6NKB5	PCNX2	9	Filtered	Filtered	Filtered	#DIV/0!	3	Filtered	Filtered	Filtered	#DIV/0!	3	Filtered	Filtered	Filtered	#DIV/0!	3	2072.4	3500.42	2332.88	2635.24	0	NO	NO	NO	NO	YES	NO	1	NO
_LLLPLALHL_.2	LLLPLALHL	A6NKB5	PCNX2	9	Filtered	Filtered	Filtered	#DIV/0!	3	Filtered	Filtered	Filtered	#DIV/0!	3	Filtered	Filtered	Filtered	#DIV/0!	3	8456.75	Filtered	Filtered	8456.75	2	YES	YES	NO	NO	YES	YES	4	NO
_KVLEVHENL_.2	KVLEVHENL	A6NKD9	CCDC85C	9	Filtered	Filtered	Filtered	#DIV/0!	3	13341.4	Filtered	20619.7	16980.5	1	3154.64	5539.13	4360.05	4351.27	0	75930	96240.4	103306	91825.4	0	YES	YES	NO	NO	YES	YES	4	NO
_KVLEVHENL_.1	KVLEVHENL	A6NKD9	CCDC85C	9	Filtered	Filtered	Filtered	#DIV/0!	3	Filtered	Filtered	Filtered	#DIV/0!	3	Filtered	Filtered	Filtered	#DIV/0!	3	25790.3	19754.1	27946.5	24497	0	YES	YES	NO	NO	YES	YES	4	NO
_ALLRENLEL_.2	ALLRENLEL	A6NKD9	CCDC85C	9	Filtered	Filtered	Filtered	#DIV/0!	3	Filtered	Filtered	Filtered	#DIV/0!	3	Filtered	Filtered	Filtered	#DIV/0!	3	14334.8	11860.2	20215.5	15470.1	0	YES	YES	NO	NO	NO	YES	3	NO
_AEAAVVLEA_.1	AEAAVVLEA	A6NKF1	SAC3D1	9	Filtered	Filtered	Filtered	#DIV/0!	3	Filtered	Filtered	Filtered	#DIV/0!	3	Filtered	Filtered	Filtered	#DIV/0!	3	238428	271485	311086	273667	0	NO	NO	YES	YES	NO	NO	2	NO
_RLLQTLPYL_.2	RLLQTLPYL	A6NKF1	SAC3D1	9	Filtered	Filtered	Filtered	#DIV/0!	3	Filtered	Filtered	Filtered	#DIV/0!	3	Filtered	Filtered	Filtered	#DIV/0!	3	6425.21	31158.8	26977.7	21520.6	0	YES	YES	NO	NO	NO	YES	3	NO
_HEVLQLPAAL_.2	HEVLQLPAAL	A6NKF1	SAC3D1	10	Filtered	Filtered	Filtered	#DIV/0!	3	Filtered	Filtered	Filtered	#DIV/0!	3	Filtered	Filtered	Filtered	#DIV/0!	3	6600.48	Filtered	Filtered	6600.48	2	NO	NO	YES	YES	NO	NO	2	NO
_REIEATNAV_.2	REIEATNAV	A6NKT7	RGPD3	9	Filtered	Filtered	Filtered	#DIV/0!	3	Filtered	Filtered	Filtered	#DIV/0!	3	Filtered	Filtered	Filtered	#DIV/0!	3	Filtered	4367.36	3726.71	4047.03	1	NO	NO	YES	YES	NO	NO	2	NO
_ALSGHLETV_.2	ALSGHLETV	A6NMY6	ANXA2P2	9	Filtered	Filtered	Filtered	#DIV/0!	3	21164	32173.6	43236.7	32191.4	0	15286.9	23681.8	23922.7	20963.8	0	165584	243392	195161	201379	0	YES	YES	NO	NO	YES	YES	4	NO
_ALSGHLETV_.1	ALSGHLETV	A6NMY6	ANXA2P2	9	Filtered	Filtered	Filtered	#DIV/0!	3	Filtered	Filtered	Filtered	#DIV/0!	3	Filtered	Filtered	Filtered	#DIV/0!	3	120750	155308	134692	136917	0	YES	YES	NO	NO	YES	YES	4	NO
_SAYGSVKAY_.2	SAYGSVKAY	A6NMY6	ANXA2P2	9	Filtered	Filtered	Filtered	#DIV/0!	3	15582.9	27737.4	38130.1	27150.1	0	29142	64171.8	51003.7	48105.8	0	138301	217985	205759	187348	0	NO	NO	NO	NO	YES	YES	2	NO
_SAYGSVKAY_.1	SAYGSVKAY	A6NMY6	ANXA2P2	9	Filtered	Filtered	Filtered	#DIV/0!	3	Filtered	Filtered	Filtered	#DIV/0!	3	Filtered	5748.6	Filtered	5748.6	2	66277.1	77227.6	73694	72399.6	0	NO	NO	NO	NO	YES	YES	2	NO
_QELQEINRV_.2	QELQEINRV	A6NMY6	ANXA2P2	9	Filtered	Filtered	Filtered	#DIV/0!	3	Filtered	Filtered	Filtered	#DIV/0!	3	Filtered	Filtered	Filtered	#DIV/0!	3	22184.7	42163.7	31511.5	31953.3	0	NO	NO	YES	YES	NO	NO	2	NO
_KELASALKSAL_.2	KELASALKSAL	A6NMY6	ANXA2P2	11	Filtered	Filtered	Filtered	#DIV/0!	3	Filtered	Filtered	Filtered	#DIV/0!	3	Filtered	Filtered	Filtered	#DIV/0!	3	5487.17	11809.6	7972.02	8422.91	0	NO	NO	YES	NO	NO	NO	1	NO
_AERDALNIET_.2	AERDALNIET	A6NMY6	ANXA2P2	10	Filtered	Filtered	Filtered	#DIV/0!	3	Filtered	Filtered	Filtered	#DIV/0!	3	Filtered	Filtered	Filtered	#DIV/0!	3	Filtered	Filtered	2817.59	2817.59	2	NO	NO	YES	YES	NO	NO	2	NO
_DFRKLMVALAKGRRAEDG_.4	DFRKLMVALAKGRRAEDG	A6NMY6	ANXA2P2	18	Filtered	Filtered	Filtered	#DIV/0!	3	Filtered	Filtered	Filtered	#DIV/0!	3	Filtered	Filtered	Filtered	#DIV/0!	3	Filtered	18373.4	16239.9	17306.6	1	#N/A	#N/A	#N/A	#N/A	#N/A	#N/A	0	NO
_GIVDGIYRL_.2	GIVDGIYRL	A7KAX9	ARHGAP32	9	Filtered	Filtered	Filtered	#DIV/0!	3	8726.54	3979.14	21049.6	11251.7	0	8368.75	13669	12461	11499.6	0	148133	214438	129663	164078	0	YES	YES	NO	NO	YES	YES	4	NO
_KIHDVIQQL_.2	KIHDVIQQL	A7KAX9	ARHGAP32	9	Filtered	Filtered	Filtered	#DIV/0!	3	Filtered	Filtered	5380.29	5380.29	2	Filtered	Filtered	1689.42	1689.42	2	31325	40520.3	34132.3	35325.9	0	YES	YES	NO	NO	YES	YES	4	NO
_RLPDFSKPLL_.2	RLPDFSKPLL	A7MBM2	DISP2	10	Filtered	Filtered	Filtered	#DIV/0!	3	Filtered	Filtered	Filtered	#DIV/0!	3	Filtered	Filtered	Filtered	#DIV/0!	3	20333.7	49182.4	34519.6	34678.6	0	YES	YES	NO	NO	NO	YES	3	NO
_FAAGVLM[Oxidation (M)]L_.1	FAAGVLML	A7MBM2	DISP2	8	Filtered	Filtered	Filtered	#DIV/0!	3	Filtered	Filtered	Filtered	#DIV/0!	3	Filtered	Filtered	Filtered	#DIV/0!	3	57767.3	Filtered	Filtered	57767.3	2	NO	NO	NO	NO	YES	YES	2	NO
_KLFDAPLSI_.2	KLFDAPLSI	A8K0Z3	WASHC1	9	Filtered	Filtered	Filtered	#DIV/0!	3	38278.4	40686.4	62153.6	47039.5	0	30463.2	33992.5	36990.5	33815.4	0	348599	574139	390406	437714	0	YES	YES	NO	NO	YES	YES	4	NO
_KLFDAPLSI_.1	KLFDAPLSI	A8K0Z3	WASHC1	9	Filtered	Filtered	Filtered	#DIV/0!	3	Filtered	Filtered	Filtered	#DIV/0!	3	Filtered	Filtered	Filtered	#DIV/0!	3	100048	86169.3	128922	105046	0	YES	YES	NO	NO	YES	YES	4	NO
_TLLESIRQA_.2	TLLESIRQA	A8K0Z3	WASHC1	9	Filtered	Filtered	Filtered	#DIV/0!	3	Filtered	Filtered	Filtered	#DIV/0!	3	Filtered	Filtered	Filtered	#DIV/0!	3	46240.3	65778.1	48462.5	53493.6	0	YES	YES	NO	NO	NO	NO	2	NO
_GLPSNISSV_.1	GLPSNISSV	A8K0Z3	WASHC1	9	Filtered	Filtered	Filtered	#DIV/0!	3	Filtered	Filtered	Filtered	#DIV/0!	3	Filtered	Filtered	Filtered	#DIV/0!	3	129269	Filtered	150647	139958	1	YES	YES	NO	NO	NO	YES	3	NO
_SLAGQTYAV_.1	SLAGQTYAV	A8K0Z3	WASHC1	9	Filtered	Filtered	Filtered	#DIV/0!	3	Filtered	Filtered	Filtered	#DIV/0!	3	Filtered	Filtered	Filtered	#DIV/0!	3	35387.6	42697.5	40895	39660	0	YES	YES	NO	NO	NO	YES	3	NO
_REQLEQQVP_.2	REQLEQQVP	A8K0Z3	WASHC1	9	Filtered	Filtered	Filtered	#DIV/0!	3	Filtered	Filtered	Filtered	#DIV/0!	3	Filtered	Filtered	Filtered	#DIV/0!	3	Filtered	11473.6	11325.5	11399.5	1	NO	NO	YES	YES	NO	NO	2	NO
_QLAQFVHEV_.2	QLAQFVHEV	A8MPP1	DDX11L8	9	Filtered	Filtered	Filtered	#DIV/0!	3	19606.3	32804.3	51715.9	34708.8	0	19772.6	22728.4	24607.9	22369.6	0	198417	287935	234686	240346	0	YES	YES	NO	NO	YES	YES	4	NO
_QLAQFVHEV_.1	QLAQFVHEV	A8MPP1	DDX11L8	9	Filtered	Filtered	Filtered	#DIV/0!	3	Filtered	Filtered	Filtered	#DIV/0!	3	Filtered	Filtered	Filtered	#DIV/0!	3	79840.2	105403	80698.4	88647.4	0	YES	YES	NO	NO	YES	YES	4	NO
_YLDQTLPRA_.2	YLDQTLPRA	A8MPP1	DDX11L8	9	Filtered	Filtered	Filtered	#DIV/0!	3	Filtered	Filtered	Filtered	#DIV/0!	3	Filtered	2818.12	3615.18	3216.65	1	26138.1	34363.9	36784.8	32428.9	0	YES	YES	NO	NO	NO	YES	3	NO
_NLIDTITGM[Oxidation (M)]_.2	NLIDTITGM	A8MPP1	DDX11L8	9	Filtered	Filtered	Filtered	#DIV/0!	3	Filtered	Filtered	Filtered	#DIV/0!	3	Filtered	Filtered	Filtered	#DIV/0!	3	8648.86	Filtered	14382.5	11515.7	1	YES	YES	NO	NO	YES	YES	4	NO
_GQAPPGKAL_.2	GQAPPGKAL	A8MPP1	DDX11L8	9	Filtered	Filtered	Filtered	#DIV/0!	3	Filtered	Filtered	Filtered	#DIV/0!	3	Filtered	Filtered	Filtered	#DIV/0!	3	Filtered	Filtered	1775.6	1775.6	2	NO	NO	YES	YES	YES	YES	4	NO
_SEGRPVGPA_.2	SEGRPVGPA	A8MPS7	YDJC	9	Filtered	Filtered	Filtered	#DIV/0!	3	Filtered	Filtered	Filtered	#DIV/0!	3	Filtered	Filtered	Filtered	#DIV/0!	3	11649.1	18311.5	15876.7	15279.1	0	NO	NO	NO	YES	NO	NO	1	NO
_FLAGAVTSV_.1	FLAGAVTSV	A8MPS7	YDJC	9	Filtered	Filtered	Filtered	#DIV/0!	3	Filtered	Filtered	Filtered	#DIV/0!	3	Filtered	Filtered	Filtered	#DIV/0!	3	Filtered	Filtered	145111	145111	2	YES	YES	NO	NO	YES	YES	4	NO
_FAAVKLYL_.2	FAAVKLYL	A8MVJ9	0	8	Filtered	Filtered	Filtered	#DIV/0!	3	Filtered	29843.4	34616.3	32229.9	1	Filtered	Filtered	26118.7	26118.7	2	245065	354297	241553	280305	0	NO	NO	NO	NO	YES	YES	2	NO
_SLPEDFYHF_.2	SLPEDFYHF	A8MVJ9	0	9	Filtered	Filtered	Filtered	#DIV/0!	3	Filtered	Filtered	Filtered	#DIV/0!	3	Filtered	Filtered	Filtered	#DIV/0!	3	72740.5	88641.7	54591.1	71991.1	0	YES	YES	NO	NO	YES	YES	4	NO
_QLLPLAYNL_.2	QLLPLAYNL	A8MVJ9	0	9	Filtered	Filtered	Filtered	#DIV/0!	3	Filtered	Filtered	Filtered	#DIV/0!	3	Filtered	Filtered	Filtered	#DIV/0!	3	4663.28	Filtered	9757.82	7210.55	1	YES	YES	NO	NO	NO	YES	3	NO
_NLLTHIENV_.2	NLLTHIENV	A8MW92	PHF20L1	9	Filtered	Filtered	Filtered	#DIV/0!	3	Filtered	4388.91	17400.2	10894.5	1	Filtered	5201.64	Filtered	5201.64	2	101279	181783	143830	142297	0	YES	YES	NO	NO	NO	NO	2	NO
_GVTEVLHGL_.2	GVTEVLHGL	A8MW92	PHF20L1	9	Filtered	Filtered	Filtered	#DIV/0!	3	Filtered	Filtered	Filtered	#DIV/0!	3	Filtered	Filtered	Filtered	#DIV/0!	3	7413.34	8592.08	11285.1	9096.84	0	YES	YES	NO	NO	YES	YES	4	NO
_IMLEALERV_.2	IMLEALERV	A8MWD9	SNRPGP15	9	105734	86687.7	113003	101808	0	904826	1374780	1.69063e+06	1.32341e+06	0	636221	1.0372e+06	862977	845465	0	6422439	9186897	7813177	7.8075e+06	0	YES	YES	NO	NO	NO	YES	3	NO
_IM[Oxidation (M)]LEALERV_.2	IMLEALERV	A8MWD9	SNRPGP15	9	23762.3	24716.2	46306.4	31595	0	212034	518686	619443	450054	0	182221	241820	236143	220061	0	2490431	5.0616e+06	2.66286e+06	3.40497e+06	0	YES	YES	NO	NO	NO	YES	3	NO
_LEALERV_.2	LEALERV	A8MWD9	SNRPGP15	7	Filtered	Filtered	Filtered	#DIV/0!	3	Filtered	98086.7	Filtered	98086.7	2	Filtered	Filtered	Filtered	#DIV/0!	3	32849.6	95950.4	Filtered	64400	1	#N/A	#N/A	#N/A	#N/A	#N/A	#N/A	0	NO
_HLYDIHVTV_.2	HLYDIHVTV	A8MXV4	NUDT19	9	Filtered	Filtered	Filtered	#DIV/0!	3	4959.35	Filtered	20670.1	12814.7	1	Filtered	10693.8	5381.89	8037.86	1	89303.3	137107	110740	112384	0	YES	YES	NO	NO	YES	YES	4	NO
_RDGFLLPTGL_.2	RDGFLLPTGL	A9UHW6	MIF4GD	10	Filtered	Filtered	Filtered	#DIV/0!	3	Filtered	Filtered	Filtered	#DIV/0!	3	Filtered	Filtered	Filtered	#DIV/0!	3	10810.1	14220.5	12271.3	12434	0	NO	NO	YES	NO	NO	NO	1	NO
_SLLDHLPYF_.2	SLLDHLPYF	B0YJ81	HACD1	9	Filtered	Filtered	Filtered	#DIV/0!	3	Filtered	Filtered	Filtered	#DIV/0!	3	Filtered	Filtered	Filtered	#DIV/0!	3	9205.4	10389.6	9157.45	9584.16	0	YES	YES	NO	NO	YES	YES	4	NO
_GVLGKTFSL_.2	GVLGKTFSL	B1APH4	ZNF487	9	Filtered	Filtered	Filtered	#DIV/0!	3	Filtered	Filtered	Filtered	#DIV/0!	3	Filtered	Filtered	Filtered	#DIV/0!	3	19464.2	32037.3	24761.8	25421.1	0	YES	YES	NO	NO	YES	YES	4	NO
_GEHPGLSI_.2	GEHPGLSI	B2RPK0	HMGB1P1	8	Filtered	Filtered	Filtered	#DIV/0!	3	Filtered	Filtered	Filtered	#DIV/0!	3	Filtered	Filtered	Filtered	#DIV/0!	3	9044.05	16096.5	13813.6	12984.7	0	NO	NO	YES	YES	NO	NO	2	NO
_KEKYEKDIAA_.2	KEKYEKDIAA	B2RPK0	HMGB1P1	10	Filtered	Filtered	Filtered	#DIV/0!	3	Filtered	Filtered	Filtered	#DIV/0!	3	Filtered	Filtered	Filtered	#DIV/0!	3	Filtered	Filtered	1407.42	1407.42	2	NO	NO	YES	YES	NO	NO	2	NO
_SLDQPTQTV_.2	SLDQPTQTV	B5ME19	EIF3CL	9	Filtered	Filtered	Filtered	#DIV/0!	3	7327.62	11057.5	14080.9	10822	0	16865.3	28493.2	28051.7	24470	0	84295.3	134374	104351	107673	0	YES	YES	NO	NO	YES	YES	4	NO
_SLDQPTQTV_.1	SLDQPTQTV	B5ME19	EIF3CL	9	Filtered	Filtered	Filtered	#DIV/0!	3	Filtered	Filtered	Filtered	#DIV/0!	3	Filtered	20271.6	15837.8	18054.7	1	132983	248390	174154	185176	0	YES	YES	NO	NO	YES	YES	4	NO
_SLYDYNPNL_.1	SLYDYNPNL	B5ME19	EIF3CL	9	Filtered	Filtered	Filtered	#DIV/0!	3	Filtered	Filtered	25621.5	25621.5	2	71077.4	119330	104839	98415.5	0	794961	1.05377e+06	780085	876272	0	YES	YES	NO	NO	YES	YES	4	NO
_SLYDYNPNL_.2	SLYDYNPNL	B5ME19	EIF3CL	9	Filtered	Filtered	Filtered	#DIV/0!	3	Filtered	Filtered	Filtered	#DIV/0!	3	9071.98	11608.4	10618.2	10432.9	0	42565.3	41049.9	42871	42162.1	0	YES	YES	NO	NO	YES	YES	4	NO
_AM[Oxidation (M)]LLEIPYM[Oxidation (M)]_.2	AMLLEIPYM	B5ME19	EIF3CL	9	Filtered	Filtered	Filtered	#DIV/0!	3	8212.87	14709	34888.4	19270.1	0	8467.02	12039.9	14497.5	11668.1	0	153745	255571	129668	179661	0	YES	YES	NO	NO	NO	YES	3	NO
_AM[Oxidation (M)]LLEIPYM_.2	AMLLEIPYM	B5ME19	EIF3CL	9	Filtered	Filtered	Filtered	#DIV/0!	3	Filtered	Filtered	3817.17	3817.17	2	4245.12	3231.99	3403.62	3626.91	0	67415.6	86536.6	87614.2	80522.1	0	YES	YES	NO	NO	NO	YES	3	NO
_AMLLEIPYM[Oxidation (M)]_.2	AMLLEIPYM	B5ME19	EIF3CL	9	Filtered	Filtered	Filtered	#DIV/0!	3	Filtered	15404.4	21741.2	18572.8	1	Filtered	8301.55	Filtered	8301.55	2	167701	260314	158254	195423	0	YES	YES	NO	NO	NO	YES	3	NO
_AMLLEIPYM_.2	AMLLEIPYM	B5ME19	EIF3CL	9	Filtered	Filtered	Filtered	#DIV/0!	3	Filtered	Filtered	Filtered	#DIV/0!	3	5054.09	3321.17	Filtered	4187.63	1	50674.1	59535.4	75372.5	61860.7	0	YES	YES	NO	NO	NO	YES	3	NO
_AMLLEIPYM_.1	AMLLEIPYM	B5ME19	EIF3CL	9	Filtered	Filtered	Filtered	#DIV/0!	3	Filtered	Filtered	Filtered	#DIV/0!	3	Filtered	Filtered	Filtered	#DIV/0!	3	374169	152511	78763.6	201814	0	YES	YES	NO	NO	NO	YES	3	NO
_AMLLEIPYM[Oxidation (M)]_.1	AMLLEIPYM	B5ME19	EIF3CL	9	Filtered	Filtered	Filtered	#DIV/0!	3	Filtered	Filtered	Filtered	#DIV/0!	3	Filtered	Filtered	Filtered	#DIV/0!	3	Filtered	Filtered	80106.3	80106.3	2	YES	YES	NO	NO	NO	YES	3	NO
_FELDLPTVH_.2	FELDLPTVH	B5ME19	EIF3CL	9	Filtered	Filtered	Filtered	#DIV/0!	3	Filtered	Filtered	Filtered	#DIV/0!	3	Filtered	Filtered	Filtered	#DIV/0!	3	17301.9	22775.8	20691	20256.2	0	NO	NO	YES	YES	NO	NO	2	NO
_ALLDIQSSGRA_.2	ALLDIQSSGRA	B5ME19	EIF3CL	11	Filtered	Filtered	Filtered	#DIV/0!	3	Filtered	Filtered	Filtered	#DIV/0!	3	Filtered	Filtered	Filtered	#DIV/0!	3	10672.6	15046	13021.9	12913.5	0	YES	NO	NO	NO	NO	NO	1	NO
_TEITHAVVI_.2	TEITHAVVI	B5ME19	EIF3CL	9	Filtered	Filtered	Filtered	#DIV/0!	3	7134.94	Filtered	Filtered	7134.94	2	Filtered	2894.27	Filtered	2894.27	2	42970.9	68844.5	52028.8	54614.7	0	NO	NO	YES	YES	NO	NO	2	NO
_MLLEIPYM[Oxidation (M)]AA_.2	MLLEIPYMAA	B5ME19	EIF3CL	10	Filtered	Filtered	Filtered	#DIV/0!	3	Filtered	Filtered	Filtered	#DIV/0!	3	Filtered	Filtered	Filtered	#DIV/0!	3	13861	23200.3	16975.6	18012.3	0	YES	NO	NO	NO	NO	NO	1	NO
_MLLEIPYMAA_.2	MLLEIPYMAA	B5ME19	EIF3CL	10	Filtered	Filtered	Filtered	#DIV/0!	3	Filtered	Filtered	Filtered	#DIV/0!	3	Filtered	Filtered	Filtered	#DIV/0!	3	5983.98	4238.83	9168.67	6463.83	0	YES	NO	NO	NO	NO	NO	1	NO
_MLLEIPYMAA_.1	MLLEIPYMAA	B5ME19	EIF3CL	10	Filtered	Filtered	Filtered	#DIV/0!	3	Filtered	Filtered	Filtered	#DIV/0!	3	Filtered	Filtered	Filtered	#DIV/0!	3	Filtered	Filtered	207257	207257	2	YES	NO	NO	NO	NO	NO	1	NO
_M[Oxidation (M)]LLEIPYM[Oxidation (M)]AA_.2	MLLEIPYMAA	B5ME19	EIF3CL	10	Filtered	Filtered	Filtered	#DIV/0!	3	Filtered	Filtered	Filtered	#DIV/0!	3	Filtered	Filtered	Filtered	#DIV/0!	3	Filtered	9408.37	Filtered	9408.37	2	YES	NO	NO	NO	NO	NO	1	NO
_VEKVPNPSL_.2	VEKVPNPSL	C9JLW8	MCRIP1	9	Filtered	Filtered	Filtered	#DIV/0!	3	Filtered	Filtered	Filtered	#DIV/0!	3	Filtered	15044.7	Filtered	15044.7	2	107027	156897	124172	129365	0	NO	NO	YES	YES	NO	NO	2	NO
_QENTQTPTV_.2	QENTQTPTV	E9PAV3	NACA	9	Filtered	Filtered	Filtered	#DIV/0!	3	Filtered	Filtered	Filtered	#DIV/0!	3	3325.1	7826.87	9625.29	6925.75	0	36711.1	54796.6	49607.5	47038.4	0	NO	NO	YES	YES	NO	NO	2	NO
_QENTQTPTV_.1	QENTQTPTV	E9PAV3	NACA	9	Filtered	Filtered	Filtered	#DIV/0!	3	Filtered	Filtered	Filtered	#DIV/0!	3	Filtered	Filtered	Filtered	#DIV/0!	3	24029.2	34713.7	32581.8	30441.6	0	NO	NO	YES	YES	NO	NO	2	NO
_GEAKIEDL_.2	GEAKIEDL	E9PAV3	NACA	8	Filtered	Filtered	Filtered	#DIV/0!	3	Filtered	Filtered	Filtered	#DIV/0!	3	Filtered	Filtered	Filtered	#DIV/0!	3	Filtered	27320.5	21331.6	24326.1	1	NO	NO	YES	YES	NO	NO	2	NO
_REMFGYMKL_.2	REMFGYMKL	E9PQ53	NDUFC2-KCTD14	9	Filtered	Filtered	Filtered	#DIV/0!	3	Filtered	Filtered	Filtered	#DIV/0!	3	Filtered	Filtered	Filtered	#DIV/0!	3	12595.7	24880.9	16656.5	18044.3	0	NO	NO	YES	YES	NO	NO	2	NO
_MEVEAPSKPA_.2	MEVEAPSKPA	E9PRG8	C11orf98	10	Filtered	Filtered	Filtered	#DIV/0!	3	Filtered	Filtered	Filtered	#DIV/0!	3	Filtered	Filtered	Filtered	#DIV/0!	3	1402.57	3542.65	4027.96	2991.06	0	NO	NO	NO	YES	NO	NO	1	NO
_RENPTGVVL_.2	RENPTGVVL	G9CGD6	CNK3/IPCEF1	9	Filtered	Filtered	Filtered	#DIV/0!	3	Filtered	Filtered	2827.23	2827.23	2	Filtered	1276.42	Filtered	1276.42	2	28973.7	43872.4	37304.7	36717	0	NO	NO	YES	YES	NO	NO	2	NO
_FLTSVVELI_.2	FLTSVVELI	G9CGD6	CNK3/IPCEF1	9	Filtered	Filtered	Filtered	#DIV/0!	3	Filtered	Filtered	Filtered	#DIV/0!	3	Filtered	Filtered	Filtered	#DIV/0!	3	7852.91	15518.9	9256.88	10876.2	0	YES	YES	NO	NO	NO	YES	3	NO
_FLTSVVELI_.1	FLTSVVELI	G9CGD6	CNK3/IPCEF1	9	Filtered	Filtered	Filtered	#DIV/0!	3	Filtered	Filtered	Filtered	#DIV/0!	3	Filtered	Filtered	Filtered	#DIV/0!	3	Filtered	Filtered	22046.8	22046.8	2	YES	YES	NO	NO	NO	YES	3	NO
_LGGNEQVTR_.2	LGGNEQVTR			9	Filtered	Filtered	Filtered	#DIV/0!	3	Filtered	Filtered	Filtered	#DIV/0!	3	1131.33	Filtered	Filtered	1131.33	2	Filtered	Filtered	Filtered	#DIV/0!	3	NO	NO	NO	NO	NO	NO	0	NO
_YILAGVENSK_.2	YILAGVENSK			10	Filtered	Filtered	Filtered	#DIV/0!	3	6995.6	Filtered	Filtered	6995.6	2	6766.24	Filtered	Filtered	6766.24	2	8822.26	9288.98	9990.3	9367.18	0	NO	NO	NO	NO	NO	NO	0	NO
_GTFIIDPGGVIR_.2	GTFIIDPGGVIR			12	Filtered	Filtered	Filtered	#DIV/0!	3	Filtered	Filtered	Filtered	#DIV/0!	3	42001.1	Filtered	Filtered	42001.1	2	23101.2	Filtered	27101.8	25101.5	1	NO	NO	NO	NO	NO	NO	0	NO
_FIIDPGGVIR_.2	FIIDPGGVIR			10	Filtered	Filtered	Filtered	#DIV/0!	3	Filtered	Filtered	Filtered	#DIV/0!	3	Filtered	Filtered	Filtered	#DIV/0!	3	27863.4	43249.1	Filtered	35556.3	1	NO	NO	NO	NO	NO	NO	0	NO
_GTFIIDPAAVIR_.2	GTFIIDPAAVIR			12	13130.8	Filtered	Filtered	13130.8	2	Filtered	Filtered	Filtered	#DIV/0!	3	Filtered	Filtered	Filtered	#DIV/0!	3	30322.8	Filtered	Filtered	30322.8	2	NO	NO	NO	NO	NO	NO	0	NO
_WLTPVIPAL_.1	WLTPVIPAL	K7EIQ3	ZNF561-AS1	9	Filtered	Filtered	Filtered	#DIV/0!	3	93717.2	Filtered	116484	105101	1	53447.2	68745.5	69828.4	64007	0	1.31617e+06	1.28159e+06	1210646	1.26947e+06	0	YES	YES	NO	NO	YES	YES	4	NO
_WLTPVIPAL_.2	WLTPVIPAL	K7EIQ3	ZNF561-AS1	9	Filtered	Filtered	Filtered	#DIV/0!	3	4214.9	Filtered	4619.88	4417.39	1	6270.44	7333.47	9062.44	7555.45	0	66499	96738.7	68699.4	77312.4	0	YES	YES	NO	NO	YES	YES	4	NO
_IVVDELSNL_.2	IVVDELSNL	L0R819	ASDURF	9	Filtered	Filtered	Filtered	#DIV/0!	3	Filtered	Filtered	Filtered	#DIV/0!	3	Filtered	Filtered	Filtered	#DIV/0!	3	34249.6	39180.9	23383.1	32271.2	0	YES	YES	NO	NO	YES	YES	4	NO
_IVVDELSNL_.1	IVVDELSNL	L0R819	ASDURF	9	Filtered	Filtered	Filtered	#DIV/0!	3	Filtered	Filtered	Filtered	#DIV/0!	3	Filtered	Filtered	Filtered	#DIV/0!	3	18684.9	42459.2	Filtered	30572.1	1	YES	YES	NO	NO	YES	YES	4	NO
_FLADRTEML_.2	FLADRTEML	L0R819	ASDURF	9	Filtered	Filtered	Filtered	#DIV/0!	3	Filtered	Filtered	Filtered	#DIV/0!	3	Filtered	Filtered	Filtered	#DIV/0!	3	5930.68	11166.3	14908.3	10668.4	0	YES	YES	NO	NO	YES	YES	4	NO
_FLADRTEM[Oxidation (M)]L_.2	FLADRTEML	L0R819	ASDURF	9	Filtered	Filtered	Filtered	#DIV/0!	3	Filtered	Filtered	Filtered	#DIV/0!	3	Filtered	Filtered	Filtered	#DIV/0!	3	Filtered	2240.02	Filtered	2240.02	2	YES	YES	NO	NO	YES	YES	4	NO
_KEYQEIENL_.2	KEYQEIENL	L0R819	ASDURF	9	Filtered	Filtered	Filtered	#DIV/0!	3	Filtered	Filtered	Filtered	#DIV/0!	3	Filtered	Filtered	Filtered	#DIV/0!	3	Filtered	Filtered	3748.84	3748.84	2	NO	NO	YES	YES	NO	NO	2	NO
_M[Oxidation (M)]IPLLLAAL_.2	MIPLLLAAL	O00115	DNASE2	9	Filtered	Filtered	Filtered	#DIV/0!	3	Filtered	Filtered	Filtered	#DIV/0!	3	Filtered	Filtered	Filtered	#DIV/0!	3	12962.3	19252.2	18871.8	17028.8	0	NO	YES	NO	NO	NO	NO	1	NO
_YVIAYIRDL_.2	YVIAYIRDL	O00116	AGPS	9	Filtered	Filtered	Filtered	#DIV/0!	3	4073.86	Filtered	12811.8	8442.8	1	7024.37	9908.31	10261.1	9064.6	0	103936	131521	93970.7	109809	0	YES	YES	NO	NO	YES	YES	4	NO
_PNNIFGNRNLL_.2	PNNIFGNRNLL	O00116	AGPS	11	Filtered	Filtered	Filtered	#DIV/0!	3	Filtered	Filtered	Filtered	#DIV/0!	3	Filtered	Filtered	Filtered	#DIV/0!	3	35125.9	138237	40574	71312.3	0	NO	NO	NO	NO	NO	NO	0	NO
_YVIAYIRDLAL_.2	YVIAYIRDLAL	O00116	AGPS	11	Filtered	Filtered	Filtered	#DIV/0!	3	Filtered	Filtered	Filtered	#DIV/0!	3	Filtered	Filtered	Filtered	#DIV/0!	3	4615.43	Filtered	10398.1	7506.77	1	NO	NO	NO	NO	NO	NO	0	NO
_DETRTIISL_.2	DETRTIISL	O00116	AGPS	9	Filtered	Filtered	Filtered	#DIV/0!	3	Filtered	Filtered	Filtered	#DIV/0!	3	Filtered	Filtered	Filtered	#DIV/0!	3	15643.1	Filtered	Filtered	15643.1	2	NO	NO	YES	YES	NO	NO	2	NO
_KEIDLESIF_.2	KEIDLESIF	O00139	KIF2A	9	Filtered	Filtered	Filtered	#DIV/0!	3	Filtered	Filtered	Filtered	#DIV/0!	3	Filtered	Filtered	Filtered	#DIV/0!	3	17222.5	18328.4	13116.8	16222.6	0	NO	NO	YES	YES	NO	NO	2	NO
_GLNDFIQKI_.2	GLNDFIQKI	O00141	SGK1	9	Filtered	Filtered	Filtered	#DIV/0!	3	18362.7	25230.9	35250.8	26281.5	0	9058.5	14129.9	14486.5	12558.3	0	196850	263628	177851	212776	0	YES	YES	NO	NO	YES	YES	4	NO
_RDFLLKPEL_.2	RDFLLKPEL	O00148	DDX39A	9	Filtered	Filtered	Filtered	#DIV/0!	3	Filtered	16878.2	18804.5	17841.3	1	11560.8	12109.9	16548.2	13406.3	0	104373	183934	135466	141258	0	NO	NO	YES	YES	NO	NO	2	NO
_ILVATNLFGR_.2	ILVATNLFGR	O00148	DDX39A	10	Filtered	Filtered	Filtered	#DIV/0!	3	Filtered	Filtered	Filtered	#DIV/0!	3	3581.36	Filtered	Filtered	3581.36	2	Filtered	Filtered	Filtered	#DIV/0!	3	NO	NO	NO	NO	NO	NO	0	NO
_GIVGVFVKL_.2	GIVGVFVKL	O00151	PDLIM1	9	8226	8758.39	11200.2	9394.87	0	109059	126149	165666	133625	0	149609	168885	174894	164463	0	971209	622337	1.14422e+06	912589	0	YES	YES	NO	NO	NO	YES	3	NO
_GIVGVFVKL_.1	GIVGVFVKL	O00151	PDLIM1	9	Filtered	Filtered	Filtered	#DIV/0!	3	34366	Filtered	Filtered	34366	2	Filtered	Filtered	Filtered	#DIV/0!	3	647443	277343	189742	371510	0	YES	YES	NO	NO	NO	YES	3	NO
_KDFEQPLAI_.2	KDFEQPLAI	O00151	PDLIM1	9	Filtered	Filtered	Filtered	#DIV/0!	3	Filtered	Filtered	5792.66	5792.66	2	Filtered	6426.92	Filtered	6426.92	2	53226.8	82234.3	89428.9	74963.3	0	NO	NO	YES	YES	NO	NO	2	NO
_GDIVQPVL_.1	GDIVQPVL	O00154	ACOT7	8	Filtered	Filtered	Filtered	#DIV/0!	3	Filtered	Filtered	Filtered	#DIV/0!	3	Filtered	Filtered	Filtered	#DIV/0!	3	141585	172073	259596	191085	0	NO	NO	YES	NO	NO	NO	1	NO
_KLMDEVAGIVA_.2	KLMDEVAGIVA	O00154	ACOT7	11	Filtered	Filtered	Filtered	#DIV/0!	3	Filtered	Filtered	Filtered	#DIV/0!	3	Filtered	7090.68	Filtered	7090.68	2	98156.6	118792	105409	107453	0	YES	YES	NO	NO	NO	NO	2	NO
_KLM[Oxidation (M)]DEVAGIVA_.2	KLMDEVAGIVA	O00154	ACOT7	11	Filtered	Filtered	Filtered	#DIV/0!	3	Filtered	Filtered	Filtered	#DIV/0!	3	Filtered	Filtered	Filtered	#DIV/0!	3	Filtered	6166.44	9231.38	7698.91	1	YES	YES	NO	NO	NO	NO	2	NO
_KLMDEVAGI_.2	KLMDEVAGI	O00154	ACOT7	9	Filtered	Filtered	Filtered	#DIV/0!	3	Filtered	Filtered	Filtered	#DIV/0!	3	Filtered	9701.46	Filtered	9701.46	2	44491	75107.2	53809.8	57802.7	0	YES	YES	NO	NO	NO	YES	3	NO
_HLAVVAPRL_.2	HLAVVAPRL	O00159	MYO1C	9	Filtered	Filtered	Filtered	#DIV/0!	3	Filtered	Filtered	Filtered	#DIV/0!	3	738.588	Filtered	Filtered	738.588	2	46567.8	56742.6	39211.6	47507.3	0	YES	YES	NO	NO	NO	YES	3	NO
_RLLQSNPVL_.2	RLLQSNPVL	O00159	MYO1C	9	Filtered	Filtered	Filtered	#DIV/0!	3	19337.1	Filtered	Filtered	19337.1	2	Filtered	Filtered	Filtered	#DIV/0!	3	Filtered	343239	217425	280332	1	YES	YES	NO	NO	NO	YES	3	NO
_SIVASVLHL_.2	SIVASVLHL	O00159	MYO1C	9	Filtered	Filtered	Filtered	#DIV/0!	3	Filtered	Filtered	Filtered	#DIV/0!	3	Filtered	2849.13	Filtered	2849.13	2	46203.6	64140.7	57391.7	55912	0	YES	YES	NO	NO	YES	YES	4	NO
_ALREASELL_.2	ALREASELL	O00159	MYO1C	9	Filtered	Filtered	Filtered	#DIV/0!	3	Filtered	Filtered	Filtered	#DIV/0!	3	Filtered	Filtered	Filtered	#DIV/0!	3	9501.35	Filtered	11078.8	10290.1	1	YES	YES	NO	NO	NO	YES	3	NO
_REASELLREL_.3	REASELLREL	O00159	MYO1C	10	Filtered	Filtered	Filtered	#DIV/0!	3	Filtered	Filtered	Filtered	#DIV/0!	3	Filtered	Filtered	Filtered	#DIV/0!	3	Filtered	Filtered	8786.53	8786.53	2	NO	NO	YES	YES	NO	NO	2	NO
_QLIPALAKV_.2	QLIPALAKV	O00167	EYA2	9	Filtered	Filtered	Filtered	#DIV/0!	3	Filtered	Filtered	Filtered	#DIV/0!	3	Filtered	Filtered	Filtered	#DIV/0!	3	23658.1	Filtered	19194.6	21426.3	1	YES	YES	NO	NO	NO	YES	3	NO
_REGEIAQFL_.2	REGEIAQFL	O00170	AIP	9	Filtered	Filtered	Filtered	#DIV/0!	3	Filtered	Filtered	Filtered	#DIV/0!	3	4856.94	2693.92	Filtered	3775.43	1	30705.3	8113.77	17742.8	18854	0	NO	NO	YES	YES	NO	NO	2	NO
_KVLELDPAL_.2	KVLELDPAL	O00170	AIP	9	Filtered	Filtered	Filtered	#DIV/0!	3	Filtered	Filtered	Filtered	#DIV/0!	3	Filtered	Filtered	Filtered	#DIV/0!	3	7268	12996.5	Filtered	10132.2	1	YES	YES	NO	NO	YES	YES	4	NO
_KAVGTITKL_.2	KAVGTITKL	O00178	GTPBP1	9	Filtered	Filtered	Filtered	#DIV/0!	3	1625.75	Filtered	Filtered	1625.75	2	Filtered	Filtered	Filtered	#DIV/0!	3	16467.3	26930.4	21821.2	21739.6	0	YES	YES	NO	NO	YES	YES	4	NO
_FQIDDTYSV_.1	FQIDDTYSV	O00178	GTPBP1	9	Filtered	Filtered	Filtered	#DIV/0!	3	Filtered	Filtered	Filtered	#DIV/0!	3	Filtered	Filtered	Filtered	#DIV/0!	3	11966.3	4513.88	Filtered	8240.08	1	YES	YES	YES	YES	YES	YES	6	NO
_KEINISFIP_.2	KEINISFIP	O00186	STXBP3	9	Filtered	Filtered	Filtered	#DIV/0!	3	Filtered	6329.72	10485.4	8407.57	1	Filtered	7653.02	6659.46	7156.24	1	75375	116137	94576.9	95362.9	0	NO	NO	YES	YES	NO	NO	2	NO
_VVLEEIPKL_.2	VVLEEIPKL	O00186	STXBP3	9	Filtered	Filtered	3292.85	3292.85	2	62881.6	100292	105306	89493.3	0	51489.9	84585.9	81323.9	72466.6	0	443567	1.08056e+06	1.22659e+06	916906	0	YES	YES	NO	NO	YES	YES	4	NO
_VVLEEIPKL_.1	VVLEEIPKL	O00186	STXBP3	9	Filtered	Filtered	Filtered	#DIV/0!	3	Filtered	Filtered	Filtered	#DIV/0!	3	Filtered	Filtered	Filtered	#DIV/0!	3	40197.2	Filtered	28382.9	34290.1	1	YES	YES	NO	NO	YES	YES	4	NO
_TM[Oxidation (M)]ADQIVTV_.2	TMADQIVTV	O00186	STXBP3	9	Filtered	Filtered	Filtered	#DIV/0!	3	Filtered	Filtered	Filtered	#DIV/0!	3	Filtered	Filtered	Filtered	#DIV/0!	3	5249.98	27631	5596.21	12825.7	0	YES	YES	NO	NO	YES	YES	4	NO
_TM[Oxidation (M)]ADQIVTV_.1	TMADQIVTV	O00186	STXBP3	9	Filtered	Filtered	Filtered	#DIV/0!	3	Filtered	Filtered	Filtered	#DIV/0!	3	Filtered	Filtered	Filtered	#DIV/0!	3	Filtered	45990.4	25139.9	35565.2	1	YES	YES	NO	NO	YES	YES	4	NO
_VIIGSTHVL_.2	VIIGSTHVL	O00186	STXBP3	9	Filtered	Filtered	Filtered	#DIV/0!	3	Filtered	Filtered	Filtered	#DIV/0!	3	Filtered	Filtered	Filtered	#DIV/0!	3	Filtered	Filtered	35186.9	35186.9	2	YES	YES	NO	NO	YES	YES	4	NO
_KM[Oxidation (M)]VSIQITL_.2	KMVSIQITL	O00203	AP3B1	9	Filtered	Filtered	Filtered	#DIV/0!	3	14180.2	16996.6	38098.4	23091.7	0	19735	26853.3	23478.2	23355.5	0	105203	280749	151558	179170	0	YES	YES	NO	NO	YES	YES	4	NO
_KMVSIQITL_.2	KMVSIQITL	O00203	AP3B1	9	Filtered	Filtered	Filtered	#DIV/0!	3	8970.84	19283.5	24097	17450.5	0	22082.3	32486.7	25833.6	26800.9	0	94038	200881	179661	158193	0	YES	YES	NO	NO	YES	YES	4	NO
_MLIEVIEKL_.2	MLIEVIEKL	O00203	AP3B1	9	Filtered	Filtered	Filtered	#DIV/0!	3	8138.34	19608.9	26076.4	17941.2	0	15264.4	15779.8	11509.5	14184.6	0	245402	361073	299635	302037	0	YES	YES	NO	NO	YES	YES	4	NO
_M[Oxidation (M)]LIEVIEKL_.2	MLIEVIEKL	O00203	AP3B1	9	Filtered	Filtered	Filtered	#DIV/0!	3	15527.8	30366.8	33739.4	26544.7	0	12676.4	13866.7	14143.5	13562.2	0	184506	136080	208776	176454	0	YES	YES	NO	NO	YES	YES	4	NO
_SLM[Oxidation (M)]LVTVEL_.2	SLMLVTVEL	O00203	AP3B1	9	Filtered	Filtered	Filtered	#DIV/0!	3	Filtered	Filtered	Filtered	#DIV/0!	3	Filtered	2130.66	Filtered	2130.66	2	23097	33666	22995.3	26586.1	0	YES	YES	NO	NO	NO	YES	3	NO
_SLM[Oxidation (M)]LVTVEL_.1	SLMLVTVEL	O00203	AP3B1	9	Filtered	Filtered	Filtered	#DIV/0!	3	Filtered	Filtered	Filtered	#DIV/0!	3	Filtered	Filtered	Filtered	#DIV/0!	3	Filtered	97615.3	69534.6	83575	1	YES	YES	NO	NO	NO	YES	3	NO
_LMADLEGLHL_.2	LMADLEGLHL	O00203	AP3B1	10	Filtered	Filtered	Filtered	#DIV/0!	3	Filtered	Filtered	Filtered	#DIV/0!	3	Filtered	Filtered	Filtered	#DIV/0!	3	Filtered	Filtered	5550.72	5550.72	2	YES	YES	NO	NO	NO	YES	3	NO
_FLPDIFTEL_.2	FLPDIFTEL	O00206	TLR4	9	Filtered	Filtered	Filtered	#DIV/0!	3	13402.2	3485.66	3869.47	6919.1	0	5428.04	4173.03	5052.42	4884.5	0	78484	66684	82114	75760.6	0	YES	YES	NO	NO	YES	YES	4	NO
_KLPEYFSNL_.2	KLPEYFSNL	O00206	TLR4	9	Filtered	Filtered	Filtered	#DIV/0!	3	Filtered	9142.4	14546.3	11844.4	1	11720.3	24569.1	22328.2	19539.2	0	165315	243159	154716	187730	0	YES	YES	NO	NO	YES	YES	4	NO
_KLPEYFSNL_.1	KLPEYFSNL	O00206	TLR4	9	Filtered	Filtered	Filtered	#DIV/0!	3	Filtered	Filtered	Filtered	#DIV/0!	3	Filtered	Filtered	Filtered	#DIV/0!	3	Filtered	Filtered	3840.39	3840.39	2	YES	YES	NO	NO	YES	YES	4	NO
_RLAGTLIPA_.2	RLAGTLIPA	O00206	TLR4	9	Filtered	Filtered	Filtered	#DIV/0!	3	Filtered	Filtered	Filtered	#DIV/0!	3	Filtered	Filtered	Filtered	#DIV/0!	3	13669	32498	26129.5	24098.8	0	YES	YES	NO	NO	NO	NO	2	NO
_SLENFPIGHL_.2	SLENFPIGHL	O00206	TLR4	10	Filtered	Filtered	Filtered	#DIV/0!	3	Filtered	Filtered	Filtered	#DIV/0!	3	Filtered	Filtered	Filtered	#DIV/0!	3	13629.8	19013.5	16618.1	16420.5	0	YES	YES	YES	NO	NO	NO	3	NO
_RDFIPGVAI_.2	RDFIPGVAI	O00206	TLR4	9	Filtered	Filtered	Filtered	#DIV/0!	3	Filtered	Filtered	Filtered	#DIV/0!	3	Filtered	Filtered	Filtered	#DIV/0!	3	Filtered	3286.07	Filtered	3286.07	2	NO	NO	YES	YES	NO	NO	2	NO
_KELSSIDTL_.2	KELSSIDTL	O00214	LGALS8	9	Filtered	Filtered	Filtered	#DIV/0!	3	Filtered	Filtered	Filtered	#DIV/0!	3	Filtered	Filtered	Filtered	#DIV/0!	3	12535.3	13775.7	10527.8	12279.6	0	NO	NO	YES	YES	NO	NO	2	NO
_YLFREPATI_.2	YLFREPATI	O00217	NDUFS8	9	Filtered	Filtered	Filtered	#DIV/0!	3	1965.48	Filtered	Filtered	1965.48	2	2269.82	5263.06	Filtered	3766.44	1	50460.1	80563.5	52476.5	61166.7	0	YES	YES	NO	NO	YES	YES	4	NO
_REASIDIL_.2	REASIDIL	O00231	PSMD11	8	Filtered	Filtered	Filtered	#DIV/0!	3	Filtered	Filtered	Filtered	#DIV/0!	3	Filtered	Filtered	Filtered	#DIV/0!	3	8688.36	9618.08	13607.3	10637.9	0	NO	NO	YES	YES	NO	NO	2	NO
_RVIEPFSRV_.2	RVIEPFSRV	O00231	PSMD11	9	Filtered	Filtered	Filtered	#DIV/0!	3	Filtered	Filtered	Filtered	#DIV/0!	3	Filtered	Filtered	Filtered	#DIV/0!	3	6217.1	8548.08	5631.12	6798.77	0	YES	YES	NO	NO	YES	YES	4	NO
_ALTDYRAEL_.2	ALTDYRAEL	O00231	PSMD11	9	Filtered	Filtered	Filtered	#DIV/0!	3	Filtered	Filtered	Filtered	#DIV/0!	3	Filtered	Filtered	Filtered	#DIV/0!	3	Filtered	Filtered	2834.24	2834.24	2	YES	YES	NO	NO	YES	YES	4	NO
_REASIDILHSI_.2	REASIDILHSI	O00231	PSMD11	11	Filtered	Filtered	Filtered	#DIV/0!	3	Filtered	Filtered	Filtered	#DIV/0!	3	Filtered	Filtered	Filtered	#DIV/0!	3	Filtered	3670.72	Filtered	3670.72	2	NO	NO	YES	YES	NO	NO	2	NO
_RLQEVIETL_.2	RLQEVIETL	O00232	PSMD12	9	Filtered	Filtered	Filtered	#DIV/0!	3	Filtered	Filtered	Filtered	#DIV/0!	3	Filtered	Filtered	Filtered	#DIV/0!	3	113414	212514	240158	188695	0	YES	YES	NO	NO	YES	YES	4	NO
_EVIETLLSL_.1	EVIETLLSL	O00232	PSMD12	9	Filtered	Filtered	Filtered	#DIV/0!	3	Filtered	Filtered	Filtered	#DIV/0!	3	Filtered	Filtered	Filtered	#DIV/0!	3	61902.9	34822.7	107052	67926	0	YES	YES	NO	NO	YES	YES	4	NO
_KEAASILQEL_.2	KEAASILQEL	O00232	PSMD12	10	Filtered	Filtered	Filtered	#DIV/0!	3	1880.37	Filtered	Filtered	1880.37	2	Filtered	Filtered	Filtered	#DIV/0!	3	50068.1	Filtered	Filtered	50068.1	2	NO	NO	YES	YES	NO	YES	3	NO
_KERVEFIL_.2	KERVEFIL	O00232	PSMD12	8	Filtered	Filtered	Filtered	#DIV/0!	3	Filtered	Filtered	Filtered	#DIV/0!	3	Filtered	Filtered	Filtered	#DIV/0!	3	4007.14	9729.4	Filtered	6868.27	1	NO	NO	YES	NO	NO	NO	1	NO
_RLIDTLRMV_.2	RLIDTLRMV	O00232	PSMD12	9	Filtered	Filtered	Filtered	#DIV/0!	3	Filtered	Filtered	Filtered	#DIV/0!	3	Filtered	Filtered	Filtered	#DIV/0!	3	5316.14	15621	Filtered	10468.5	1	YES	YES	NO	NO	YES	YES	4	NO
_RLQEVIETLL_.2	RLQEVIETLL	O00232	PSMD12	10	Filtered	Filtered	Filtered	#DIV/0!	3	Filtered	Filtered	Filtered	#DIV/0!	3	Filtered	Filtered	Filtered	#DIV/0!	3	5445.32	Filtered	Filtered	5445.32	2	YES	YES	NO	NO	NO	NO	2	NO
_YLFHPIASF_.2	YLFHPIASF	O00237	RNF103	9	Filtered	Filtered	Filtered	#DIV/0!	3	5466.75	3592.92	11547.3	6869.01	0	6147.44	9586.47	10094	8609.31	0	103902	126774	117678	116118	0	YES	YES	NO	NO	YES	YES	4	NO
_AEAVSRVL_.2	AEAVSRVL	O00244	ATOX1	8	Filtered	Filtered	Filtered	#DIV/0!	3	Filtered	Filtered	Filtered	#DIV/0!	3	Filtered	Filtered	Filtered	#DIV/0!	3	Filtered	26977.3	31169.9	29073.6	1	NO	NO	YES	YES	NO	NO	2	NO
_SEHSMDTLL_.2	SEHSMDTLL	O00244	ATOX1	9	Filtered	Filtered	Filtered	#DIV/0!	3	Filtered	Filtered	Filtered	#DIV/0!	3	Filtered	Filtered	Filtered	#DIV/0!	3	Filtered	10386.5	5817.83	8102.15	1	NO	NO	YES	YES	NO	NO	2	NO
_HEWGELVQL_.2	HEWGELVQL	O00267	SUPT5H	9	Filtered	Filtered	Filtered	#DIV/0!	3	Filtered	Filtered	Filtered	#DIV/0!	3	Filtered	1093.98	Filtered	1093.98	2	22357.1	25128.4	20015.6	22500.4	0	NO	NO	YES	YES	NO	NO	2	NO
_VTTDIQVKV_.2	VTTDIQVKV	O00267	SUPT5H	9	Filtered	Filtered	Filtered	#DIV/0!	3	Filtered	Filtered	Filtered	#DIV/0!	3	Filtered	Filtered	Filtered	#DIV/0!	3	21579.4	37944	27438.4	28987.3	0	YES	YES	NO	NO	YES	YES	4	NO
_REATGVLL_.2	REATGVLL	O00267	SUPT5H	8	Filtered	Filtered	Filtered	#DIV/0!	3	Filtered	Filtered	Filtered	#DIV/0!	3	Filtered	Filtered	Filtered	#DIV/0!	3	15375.9	24211.7	19123.6	19570.4	0	NO	NO	YES	YES	NO	NO	2	NO
_NMYGKVVTV_.2	NMYGKVVTV	O00267	SUPT5H	9	Filtered	Filtered	Filtered	#DIV/0!	3	Filtered	Filtered	Filtered	#DIV/0!	3	Filtered	Filtered	Filtered	#DIV/0!	3	15064.9	25732.3	19554.4	20117.2	0	YES	YES	NO	NO	YES	YES	4	NO
_NM[Oxidation (M)]YGKVVTV_.2	NMYGKVVTV	O00267	SUPT5H	9	Filtered	Filtered	Filtered	#DIV/0!	3	Filtered	Filtered	Filtered	#DIV/0!	3	Filtered	Filtered	Filtered	#DIV/0!	3	2264.17	4735.38	2843.94	3281.16	0	YES	YES	NO	NO	YES	YES	4	NO
_NMYGKVVTV_.1	NMYGKVVTV	O00267	SUPT5H	9	Filtered	Filtered	Filtered	#DIV/0!	3	Filtered	Filtered	Filtered	#DIV/0!	3	Filtered	Filtered	Filtered	#DIV/0!	3	Filtered	22253	15648	18950.5	1	YES	YES	NO	NO	YES	YES	4	NO
_TESTARVEL_.2	TESTARVEL	O00267	SUPT5H	9	Filtered	Filtered	Filtered	#DIV/0!	3	Filtered	Filtered	Filtered	#DIV/0!	3	Filtered	Filtered	Filtered	#DIV/0!	3	7134.94	Filtered	9047.27	8091.1	1	NO	NO	YES	YES	NO	NO	2	NO
_SDLTMHEL_.2	SDLTMHEL	O00267	SUPT5H	8	Filtered	Filtered	Filtered	#DIV/0!	3	Filtered	Filtered	Filtered	#DIV/0!	3	Filtered	Filtered	Filtered	#DIV/0!	3	2001.72	5174.65	4890.16	4022.17	0	NO	NO	YES	NO	NO	NO	1	NO
_SDLTM[Oxidation (M)]HEL_.2	SDLTMHEL	O00267	SUPT5H	8	Filtered	Filtered	Filtered	#DIV/0!	3	Filtered	Filtered	Filtered	#DIV/0!	3	Filtered	Filtered	Filtered	#DIV/0!	3	914.276	2043.82	Filtered	1479.05	1	NO	NO	YES	NO	NO	NO	1	NO
_KVVKEVANL_.2	KVVKEVANL	O00267	SUPT5H	9	Filtered	Filtered	Filtered	#DIV/0!	3	Filtered	Filtered	Filtered	#DIV/0!	3	Filtered	Filtered	Filtered	#DIV/0!	3	1741.39	3029.52	Filtered	2385.45	1	YES	YES	NO	NO	YES	YES	4	NO
_RETFQVLNM_.2	RETFQVLNM	O00267	SUPT5H	9	Filtered	Filtered	Filtered	#DIV/0!	3	Filtered	Filtered	Filtered	#DIV/0!	3	Filtered	Filtered	Filtered	#DIV/0!	3	Filtered	6449.82	10071.7	8260.76	1	NO	NO	YES	YES	NO	NO	2	NO
_LEFPAQEL_.2	LEFPAQEL	O00267	SUPT5H	8	Filtered	Filtered	Filtered	#DIV/0!	3	Filtered	Filtered	Filtered	#DIV/0!	3	Filtered	Filtered	Filtered	#DIV/0!	3	Filtered	Filtered	6384.1	6384.1	2	NO	NO	YES	YES	NO	NO	2	NO
_HLAPRTPEV_.2	HLAPRTPEV	O00268	TAF4	9	Filtered	Filtered	Filtered	#DIV/0!	3	Filtered	Filtered	Filtered	#DIV/0!	3	Filtered	Filtered	Filtered	#DIV/0!	3	18317.1	26531.5	16222.4	20357	0	YES	YES	NO	NO	YES	YES	4	NO
_RLQNLVEKI_.2	RLQNLVEKI	O00268	TAF4	9	Filtered	Filtered	Filtered	#DIV/0!	3	Filtered	Filtered	Filtered	#DIV/0!	3	Filtered	Filtered	Filtered	#DIV/0!	3	1406.14	Filtered	Filtered	1406.14	2	YES	YES	NO	NO	NO	NO	2	NO
_YEQASDVRA_.2	YEQASDVRA	O00268	TAF4	9	Filtered	Filtered	Filtered	#DIV/0!	3	Filtered	Filtered	Filtered	#DIV/0!	3	Filtered	Filtered	Filtered	#DIV/0!	3	Filtered	Filtered	599.507	599.507	2	NO	NO	YES	YES	NO	NO	2	NO
_ALASHILTA_.2	ALASHILTA	O00273	DFFA	9	Filtered	Filtered	Filtered	#DIV/0!	3	Filtered	Filtered	Filtered	#DIV/0!	3	Filtered	Filtered	Filtered	#DIV/0!	3	15779.1	24511.3	18844	19711.5	0	YES	YES	NO	NO	NO	NO	2	NO
_RETSSDVAL_.2	RETSSDVAL	O00273	DFFA	9	Filtered	Filtered	Filtered	#DIV/0!	3	Filtered	Filtered	Filtered	#DIV/0!	3	Filtered	Filtered	Filtered	#DIV/0!	3	1329.13	3060.08	3530.04	2639.75	0	NO	NO	YES	YES	NO	NO	2	NO
_NLLPKLHIV_.2	NLLPKLHIV	O00299	CLIC1	9	32622.5	31330.3	60133.4	41362.1	0	385857	594849	886605	622437	0	183384	272337	302153	252625	0	3.05131e+06	5.94231e+06	3.92651e+06	4306712	0	YES	YES	NO	NO	NO	YES	3	NO
_NLLPKLHIV_.1	NLLPKLHIV	O00299	CLIC1	9	Filtered	Filtered	Filtered	#DIV/0!	3	Filtered	Filtered	Filtered	#DIV/0!	3	Filtered	Filtered	Filtered	#DIV/0!	3	149026	230836	203788	194550	0	YES	YES	NO	NO	NO	YES	3	NO
_FLDGNELTL_.2	FLDGNELTL	O00299	CLIC1	9	Filtered	Filtered	Filtered	#DIV/0!	3	9336.89	6596.21	9932.73	8621.94	0	34477.7	51293.2	38121.7	41297.5	0	48691.6	98004	92961.3	79885.6	0	YES	YES	NO	NO	YES	YES	4	NO
_FLDGNELTL_.1	FLDGNELTL	O00299	CLIC1	9	Filtered	Filtered	Filtered	#DIV/0!	3	61885.5	Filtered	Filtered	61885.5	2	202056	336418	299510	279328	0	1.29709e+06	1.92597e+06	904539	1.37586e+06	0	YES	YES	NO	NO	YES	YES	4	NO
_TIPEAFRGV_.2	TIPEAFRGV	O00299	CLIC1	9	Filtered	Filtered	Filtered	#DIV/0!	3	73044.5	Filtered	Filtered	73044.5	2	88086.3	183814	161515	144472	0	992950	1.49641e+06	842111	1.11049e+06	0	YES	YES	NO	NO	NO	NO	2	NO
_LLPKLHIV_.2	LLPKLHIV	O00299	CLIC1	8	Filtered	Filtered	Filtered	#DIV/0!	3	Filtered	Filtered	Filtered	#DIV/0!	3	Filtered	Filtered	Filtered	#DIV/0!	3	60725.5	87326.5	74454.8	74168.9	0	YES	YES	NO	NO	NO	NO	2	NO
_LEKGLLKAL_.2	LEKGLLKAL	O00299	CLIC1	9	Filtered	Filtered	Filtered	#DIV/0!	3	Filtered	Filtered	Filtered	#DIV/0!	3	Filtered	Filtered	Filtered	#DIV/0!	3	12299.1	16682.8	13584.4	14188.8	0	NO	NO	YES	YES	NO	NO	2	NO
_KIEEFLEAV_.2	KIEEFLEAV	O00299	CLIC1	9	Filtered	Filtered	Filtered	#DIV/0!	3	Filtered	Filtered	Filtered	#DIV/0!	3	Filtered	Filtered	Filtered	#DIV/0!	3	28187.6	38838.6	Filtered	33513.1	1	YES	YES	NO	NO	NO	NO	2	NO
_PEAFRGV_.2	PEAFRGV	O00299	CLIC1	7	Filtered	Filtered	Filtered	#DIV/0!	3	Filtered	Filtered	Filtered	#DIV/0!	3	Filtered	Filtered	Filtered	#DIV/0!	3	118218	Filtered	Filtered	118218	2	#N/A	#N/A	#N/A	#N/A	#N/A	#N/A	0	NO
_NLLPKLHI_.2	NLLPKLHI	O00299	CLIC1	8	Filtered	Filtered	Filtered	#DIV/0!	3	Filtered	Filtered	Filtered	#DIV/0!	3	Filtered	Filtered	Filtered	#DIV/0!	3	5169.48	Filtered	Filtered	5169.48	2	NO	NO	NO	NO	NO	NO	0	NO
_IELAYEQVAKA_.2	IELAYEQVAKA	O00299	CLIC1	11	Filtered	Filtered	Filtered	#DIV/0!	3	Filtered	Filtered	Filtered	#DIV/0!	3	Filtered	Filtered	Filtered	#DIV/0!	3	2068.37	Filtered	Filtered	2068.37	2	NO	NO	NO	YES	NO	NO	1	NO
_REAPNPIHL_.2	REAPNPIHL	O00303	EIF3F	9	Filtered	Filtered	Filtered	#DIV/0!	3	11241	13369	17275.3	13961.8	0	5598.12	8182.63	7796.5	7192.42	0	84204.4	90305.1	86684.9	87064.8	0	NO	NO	YES	YES	NO	YES	3	NO
_ALNEKLVNL_.2	ALNEKLVNL	O00303	EIF3F	9	8631.78	10811.1	Filtered	9721.45	1	118320	194718	259252	190763	0	86939.5	117888	115359	106729	0	1.78777e+06	1.86022e+06	1.63232e+06	1.76011e+06	0	YES	YES	NO	NO	YES	YES	4	NO
_ALNEKLVNL_.1	ALNEKLVNL	O00303	EIF3F	9	Filtered	Filtered	Filtered	#DIV/0!	3	52295.7	122093	169542	114644	0	Filtered	Filtered	Filtered	#DIV/0!	3	816160	1.24974e+06	864902	976934	0	YES	YES	NO	NO	YES	YES	4	NO
_SLVNQVPKI_.2	SLVNQVPKI	O00303	EIF3F	9	Filtered	Filtered	Filtered	#DIV/0!	3	Filtered	Filtered	Filtered	#DIV/0!	3	Filtered	7172.59	Filtered	7172.59	2	103947	160773	138491	134404	0	YES	YES	NO	NO	NO	YES	3	NO
_AEDVLSGKVSA_.2	AEDVLSGKVSA	O00303	EIF3F	11	Filtered	Filtered	Filtered	#DIV/0!	3	Filtered	Filtered	Filtered	#DIV/0!	3	5270.05	8901.75	Filtered	7085.9	1	56244.2	84434.4	75189.7	71956.1	0	NO	NO	YES	YES	NO	NO	2	NO
_TERIGVDLI_.2	TERIGVDLI	O00303	EIF3F	9	Filtered	Filtered	Filtered	#DIV/0!	3	Filtered	Filtered	Filtered	#DIV/0!	3	Filtered	Filtered	Filtered	#DIV/0!	3	Filtered	53937.5	31743.6	42840.6	1	NO	NO	YES	YES	NO	NO	2	NO
_FLM[Oxidation (M)]SLVNQV_.2	FLMSLVNQV	O00303	EIF3F	9	Filtered	Filtered	Filtered	#DIV/0!	3	Filtered	Filtered	Filtered	#DIV/0!	3	Filtered	Filtered	Filtered	#DIV/0!	3	1093.16	2608.41	Filtered	1850.78	1	YES	YES	NO	NO	YES	YES	4	NO
_IALNEKLVNL_.2	IALNEKLVNL	O00303	EIF3F	10	Filtered	Filtered	Filtered	#DIV/0!	3	Filtered	9303.53	Filtered	9303.53	2	Filtered	Filtered	Filtered	#DIV/0!	3	Filtered	Filtered	Filtered	#DIV/0!	3	YES	YES	NO	NO	NO	YES	3	NO
_KLYEAVPQL_.2	KLYEAVPQL	O00311	CDC7	9	Filtered	Filtered	Filtered	#DIV/0!	3	49386.1	60754	90681.7	66940.6	0	35031.7	51655.4	53616.6	46767.9	0	274585	538299	258741	357208	0	YES	YES	YES	NO	YES	YES	5	NO
_KLYEAVPQL_.1	KLYEAVPQL	O00311	CDC7	9	Filtered	Filtered	Filtered	#DIV/0!	3	Filtered	Filtered	Filtered	#DIV/0!	3	Filtered	Filtered	Filtered	#DIV/0!	3	120162	Filtered	Filtered	120162	2	YES	YES	YES	NO	YES	YES	5	NO
_HESPAVKL_.2	HESPAVKL	O00311	CDC7	8	Filtered	Filtered	Filtered	#DIV/0!	3	Filtered	Filtered	Filtered	#DIV/0!	3	Filtered	Filtered	Filtered	#DIV/0!	3	Filtered	2888.2	2747.7	2817.95	1	NO	NO	YES	YES	NO	NO	2	NO
_KIAPTVWKL_.2	KIAPTVWKL	O00391	QSOX1	9	Filtered	Filtered	Filtered	#DIV/0!	3	Filtered	Filtered	8989.96	8989.96	2	Filtered	6602.59	7533.77	7068.18	1	57600.9	127174	81372.5	88715.8	0	YES	YES	NO	NO	YES	YES	4	NO
_IEVGRFPVL_.2	IEVGRFPVL	O00391	QSOX1	9	Filtered	Filtered	Filtered	#DIV/0!	3	Filtered	Filtered	Filtered	#DIV/0!	3	Filtered	Filtered	Filtered	#DIV/0!	3	46400.7	46951.9	48421.6	47258.1	0	NO	NO	YES	YES	NO	NO	2	NO
_LLAESRAEKNRL_.3	LLAESRAEKNRL	O00391	QSOX1	12	Filtered	Filtered	Filtered	#DIV/0!	3	Filtered	Filtered	Filtered	#DIV/0!	3	Filtered	Filtered	Filtered	#DIV/0!	3	2667.05	3907.41	Filtered	3287.23	1	NO	NO	NO	NO	NO	NO	0	NO
_KILPNYHHL_.2	KILPNYHHL	O00399	DCTN6	9	Filtered	Filtered	Filtered	#DIV/0!	3	Filtered	Filtered	Filtered	#DIV/0!	3	Filtered	3406.26	Filtered	3406.26	2	13523.7	18385.4	16892.2	16267.1	0	YES	YES	NO	NO	YES	YES	4	NO
_TERPQPQTL_.2	TERPQPQTL	O00399	DCTN6	9	Filtered	Filtered	Filtered	#DIV/0!	3	Filtered	Filtered	Filtered	#DIV/0!	3	Filtered	Filtered	Filtered	#DIV/0!	3	10479.8	17762.2	16349.2	14863.7	0	NO	NO	YES	YES	NO	NO	2	NO
_QLLPLIVNL_.2	QLLPLIVNL	O00410	IPO5	9	Filtered	Filtered	Filtered	#DIV/0!	3	3709.45	3346.27	4767.09	3940.94	0	4480.72	6265.09	5697.29	5481.04	0	75576	80071.5	71422.3	75689.9	0	YES	YES	NO	NO	NO	YES	3	NO
_QLLPLIVNL_.1	QLLPLIVNL	O00410	IPO5	9	Filtered	Filtered	Filtered	#DIV/0!	3	9687.29	Filtered	16596.7	13142	1	Filtered	Filtered	Filtered	#DIV/0!	3	226104	152008	156489	178200	0	YES	YES	NO	NO	NO	YES	3	NO
_IESNHPIVL_.2	IESNHPIVL	O00410	IPO5	9	Filtered	Filtered	Filtered	#DIV/0!	3	Filtered	Filtered	Filtered	#DIV/0!	3	Filtered	Filtered	Filtered	#DIV/0!	3	8708.57	9253.75	11085.3	9682.55	0	NO	NO	YES	YES	NO	NO	2	NO
_QEHPSIRTL_.2	QEHPSIRTL	O00410	IPO5	9	Filtered	Filtered	Filtered	#DIV/0!	3	Filtered	Filtered	Filtered	#DIV/0!	3	Filtered	Filtered	Filtered	#DIV/0!	3	5281.38	5946.01	6442.96	5890.12	0	NO	NO	YES	YES	NO	NO	2	NO
_KVLPWFEQL_.2	KVLPWFEQL	O00410	IPO5	9	Filtered	Filtered	Filtered	#DIV/0!	3	Filtered	Filtered	8756.82	8756.82	2	Filtered	3362.75	Filtered	3362.75	2	118661	93577.3	113100	108446	0	YES	YES	NO	NO	YES	YES	4	NO
_ILNEIVNFV_.2	ILNEIVNFV	O00410	IPO5	9	Filtered	Filtered	Filtered	#DIV/0!	3	Filtered	Filtered	Filtered	#DIV/0!	3	Filtered	Filtered	Filtered	#DIV/0!	3	30456.2	38665.8	28407.2	32509.8	0	YES	YES	NO	NO	YES	YES	4	NO
_SAVGKIMKF_.2	SAVGKIMKF	O00410	IPO5	9	Filtered	Filtered	Filtered	#DIV/0!	3	Filtered	Filtered	Filtered	#DIV/0!	3	Filtered	Filtered	Filtered	#DIV/0!	3	Filtered	1866.55	Filtered	1866.55	2	NO	NO	NO	NO	YES	YES	2	NO
_RVLDLVLQL_.2	RVLDLVLQL	O00411	POLRMT	9	Filtered	Filtered	Filtered	#DIV/0!	3	53499.2	59335.3	86446.4	66426.9	0	69507.4	82287	71060.5	74285	0	112339	489946	243747	282011	0	YES	YES	NO	NO	YES	YES	4	NO
_FVWEASHYL_.2	FVWEASHYL	O00411	POLRMT	9	Filtered	Filtered	Filtered	#DIV/0!	3	Filtered	Filtered	Filtered	#DIV/0!	3	Filtered	Filtered	Filtered	#DIV/0!	3	18463.8	27964.4	19580.3	22002.8	0	YES	YES	NO	NO	YES	YES	4	NO
_RLVPVLYHV_.2	RLVPVLYHV	O00411	POLRMT	9	Filtered	Filtered	Filtered	#DIV/0!	3	Filtered	Filtered	Filtered	#DIV/0!	3	Filtered	Filtered	Filtered	#DIV/0!	3	5978.82	6839.07	11528.6	8115.49	0	YES	YES	NO	NO	YES	YES	4	NO
_FVIGVLDNL_.2	FVIGVLDNL	O00421	CCRL2	9	Filtered	Filtered	Filtered	#DIV/0!	3	12211.3	3933.78	Filtered	8072.55	1	9457.29	11024.6	11554.4	10678.7	0	84183	156043	161482	133903	0	YES	YES	NO	NO	YES	YES	4	NO
_FVIGVLDNL_.1	FVIGVLDNL	O00421	CCRL2	9	Filtered	Filtered	Filtered	#DIV/0!	3	11208.1	Filtered	Filtered	11208.1	2	41974.4	53182.1	46695.2	47283.9	0	570586	439130	141840	383852	0	YES	YES	NO	NO	YES	YES	4	NO
_KIQEILTQV_.2	KIQEILTQV	O00425	IGF2BP3	9	Filtered	Filtered	Filtered	#DIV/0!	3	22609.8	28648.4	42150.6	31136.3	0	18492	17406	18864.3	18254.1	0	157140	214166	186712	186006	0	YES	YES	NO	NO	YES	YES	4	YES
_ALIPVINKL_.2	ALIPVINKL	O00429	DNM1L	9	Filtered	Filtered	Filtered	#DIV/0!	3	Filtered	Filtered	Filtered	#DIV/0!	3	Filtered	Filtered	Filtered	#DIV/0!	3	102756	165606	112735	127033	0	YES	YES	NO	NO	YES	YES	4	NO
_REVDPDGRRTL_.3	REVDPDGRRTL	O00429	DNM1L	11	Filtered	Filtered	Filtered	#DIV/0!	3	Filtered	Filtered	Filtered	#DIV/0!	3	Filtered	Filtered	Filtered	#DIV/0!	3	3444.13	Filtered	3007.36	3225.75	1	NO	NO	YES	YES	NO	NO	2	NO
_KLHDAIVEV_.2	KLHDAIVEV	O00429	DNM1L	9	Filtered	Filtered	Filtered	#DIV/0!	3	Filtered	Filtered	Filtered	#DIV/0!	3	Filtered	Filtered	Filtered	#DIV/0!	3	Filtered	Filtered	1156.22	1156.22	2	YES	YES	NO	NO	YES	YES	4	NO
_LLPQFVQAL_.2	LLPQFVQAL	O00443	PIK3C2A	9	Filtered	Filtered	Filtered	#DIV/0!	3	Filtered	Filtered	Filtered	#DIV/0!	3	Filtered	Filtered	Filtered	#DIV/0!	3	18860.8	19813.6	16796.9	18490.4	0	YES	YES	NO	NO	YES	YES	4	NO
_FADQEVRSL_.2	FADQEVRSL	O00443	PIK3C2A	9	Filtered	Filtered	Filtered	#DIV/0!	3	Filtered	Filtered	Filtered	#DIV/0!	3	Filtered	Filtered	Filtered	#DIV/0!	3	9475.21	Filtered	10482.1	9978.67	1	YES	YES	NO	NO	YES	YES	4	NO
_FILERRMTL_.3	FILERRMTL	O00458	IFRD1	9	Filtered	Filtered	Filtered	#DIV/0!	3	Filtered	Filtered	Filtered	#DIV/0!	3	Filtered	Filtered	Filtered	#DIV/0!	3	17805.9	38714.7	21542.1	26020.9	0	YES	YES	NO	NO	YES	YES	4	NO
_IEYQFVERL_.2	IEYQFVERL	O00463	TRAF5	9	Filtered	Filtered	Filtered	#DIV/0!	3	Filtered	Filtered	Filtered	#DIV/0!	3	Filtered	Filtered	Filtered	#DIV/0!	3	13081.1	14978.6	Filtered	14029.9	1	NO	NO	YES	YES	NO	NO	2	NO
_ALLDGRVQL_.2	ALLDGRVQL	O00468	AGRN	9	Filtered	Filtered	Filtered	#DIV/0!	3	36628.5	52604.2	Filtered	44616.4	1	Filtered	47668.1	Filtered	47668.1	2	459040	594969	258447	437486	0	YES	YES	NO	NO	YES	YES	4	NO
_FIAPVTLKV_.2	FIAPVTLKV	O00469	PLOD2	9	Filtered	Filtered	Filtered	#DIV/0!	3	Filtered	2554.54	Filtered	2554.54	2	Filtered	Filtered	3119.93	3119.93	2	25356.8	33793.7	35091.8	31414.1	0	YES	YES	NO	NO	YES	YES	4	NO
_REFIAPVTL_.2	REFIAPVTL	O00469	PLOD2	9	Filtered	Filtered	Filtered	#DIV/0!	3	19544.6	26196.7	22565.1	22768.8	0	14132	26716.9	25630.2	22159.7	0	202956	337238	253802	264665	0	NO	NO	YES	YES	NO	NO	2	NO
_KLIQNVFEI_.2	KLIQNVFEI	O00471	EXOC5	9	Filtered	Filtered	Filtered	#DIV/0!	3	Filtered	Filtered	Filtered	#DIV/0!	3	Filtered	Filtered	Filtered	#DIV/0!	3	100346	149788	149805	133313	0	YES	YES	NO	NO	YES	YES	4	NO
_HLFDTLHAL_.2	HLFDTLHAL	O00471	EXOC5	9	Filtered	Filtered	Filtered	#DIV/0!	3	Filtered	Filtered	Filtered	#DIV/0!	3	Filtered	Filtered	Filtered	#DIV/0!	3	20116	31289.5	30101.3	27168.9	0	YES	YES	NO	NO	YES	YES	4	NO
_REVAAVLLHF_.2	REVAAVLLHF	O00471	EXOC5	10	Filtered	Filtered	Filtered	#DIV/0!	3	Filtered	Filtered	Filtered	#DIV/0!	3	Filtered	Filtered	Filtered	#DIV/0!	3	10978.3	22844.6	18041.5	17288.1	0	NO	NO	YES	NO	NO	NO	1	NO
_ELDEHISYV_.2	ELDEHISYV	O00471	EXOC5	9	Filtered	Filtered	Filtered	#DIV/0!	3	Filtered	Filtered	Filtered	#DIV/0!	3	Filtered	Filtered	Filtered	#DIV/0!	3	5617.31	Filtered	2774.97	4196.14	1	YES	YES	NO	NO	YES	YES	4	NO
_KDFKIPMVL_.2	KDFKIPMVL	O00471	EXOC5	9	Filtered	Filtered	Filtered	#DIV/0!	3	Filtered	Filtered	Filtered	#DIV/0!	3	Filtered	Filtered	Filtered	#DIV/0!	3	7121.52	Filtered	13533.4	10327.4	1	NO	NO	YES	YES	NO	NO	2	NO
_NILHSFVQL_.2	NILHSFVQL	O00471	EXOC5	9	Filtered	Filtered	Filtered	#DIV/0!	3	Filtered	Filtered	Filtered	#DIV/0!	3	Filtered	1169.18	Filtered	1169.18	2	16524	Filtered	Filtered	16524	2	YES	YES	NO	NO	NO	YES	3	NO
_KEAADIIQKL_.2	KEAADIIQKL	O00471	EXOC5	10	Filtered	Filtered	Filtered	#DIV/0!	3	Filtered	Filtered	Filtered	#DIV/0!	3	Filtered	Filtered	Filtered	#DIV/0!	3	Filtered	8854.52	Filtered	8854.52	2	NO	NO	YES	YES	YES	YES	4	NO
_REVAAVLL_.2	REVAAVLL	O00471	EXOC5	8	Filtered	Filtered	Filtered	#DIV/0!	3	Filtered	Filtered	Filtered	#DIV/0!	3	Filtered	Filtered	Filtered	#DIV/0!	3	6481.84	Filtered	Filtered	6481.84	2	NO	NO	YES	YES	NO	NO	2	NO
_YLIKYIAIV_.2	YLIKYIAIV	O00472	ELL2	9	Filtered	Filtered	Filtered	#DIV/0!	3	Filtered	Filtered	Filtered	#DIV/0!	3	Filtered	Filtered	Filtered	#DIV/0!	3	3351.5	Filtered	Filtered	3351.5	2	YES	YES	NO	NO	NO	YES	3	NO
_VILDPDTANAILL_.2	VILDPDTANAILL	O00478	BTN3A3	13	Filtered	Filtered	Filtered	#DIV/0!	3	Filtered	Filtered	Filtered	#DIV/0!	3	Filtered	Filtered	Filtered	#DIV/0!	3	5394.31	5453.65	4187.64	5011.87	0	NO	NO	NO	NO	NO	NO	0	NO
_KM[Oxidation (M)]ASSLAFL_.2	KMASSLAFL	O00478	BTN3A3	9	Filtered	Filtered	Filtered	#DIV/0!	3	Filtered	Filtered	Filtered	#DIV/0!	3	Filtered	Filtered	Filtered	#DIV/0!	3	16211	29758	11095.1	19021.4	0	YES	YES	NO	NO	NO	YES	3	NO
_GENIPAVEA_.1	GENIPAVEA	O00478	BTN3A3	9	Filtered	Filtered	Filtered	#DIV/0!	3	Filtered	Filtered	Filtered	#DIV/0!	3	Filtered	Filtered	Filtered	#DIV/0!	3	Filtered	120466	Filtered	120466	2	NO	NO	YES	YES	NO	NO	2	NO
_GENIPTVEA_.1	GENIPTVEA	O00481	BTN3A1	9	Filtered	Filtered	Filtered	#DIV/0!	3	Filtered	Filtered	Filtered	#DIV/0!	3	Filtered	Filtered	Filtered	#DIV/0!	3	13613.3	40613.5	19323.2	24516.7	0	NO	NO	YES	YES	NO	NO	2	NO
_GATGATLYL_.1	GATGATLYL	O00483	NDUFA4	9	Filtered	Filtered	Filtered	#DIV/0!	3	77489.3	72286.7	Filtered	74888	1	66441.6	90743.5	82193.4	79792.8	0	779085	996124	907964	894391	0	NO	NO	NO	NO	YES	YES	2	NO
_RLALFNPDV_.2	RLALFNPDV	O00483	NDUFA4	9	Filtered	Filtered	Filtered	#DIV/0!	3	Filtered	5919.15	Filtered	5919.15	2	Filtered	4210.23	Filtered	4210.23	2	60231.9	100412	79731.1	80125.2	0	YES	YES	NO	NO	NO	NO	2	NO
_VVVDPIQSV_.2	VVVDPIQSV	O00487	PSMD14	9	Filtered	Filtered	Filtered	#DIV/0!	3	14344.9	20352.6	27593.2	20763.5	0	23377.6	35813.5	36602	31931	0	128300	202912	151787	160999	0	YES	YES	NO	NO	YES	YES	4	NO
_VVVDPIQSV_.1	VVVDPIQSV	O00487	PSMD14	9	Filtered	Filtered	Filtered	#DIV/0!	3	Filtered	Filtered	Filtered	#DIV/0!	3	Filtered	Filtered	Filtered	#DIV/0!	3	332945	445236	400722	392968	0	YES	YES	NO	NO	YES	YES	4	NO
_FVDDYTVRV_.2	FVDDYTVRV	O00487	PSMD14	9	Filtered	Filtered	Filtered	#DIV/0!	3	25633.5	41919.4	59102.4	42218.4	0	36169.9	53847.4	49363.6	46460.3	0	319523	526675	446476	430891	0	YES	YES	NO	NO	YES	YES	4	NO
_ALSERAVAV_.2	ALSERAVAV	O00487	PSMD14	9	Filtered	Filtered	Filtered	#DIV/0!	3	Filtered	Filtered	Filtered	#DIV/0!	3	Filtered	Filtered	Filtered	#DIV/0!	3	24604.4	35071.4	31394.9	30356.9	0	YES	YES	NO	NO	NO	YES	3	NO
_AAMLDTVVFK_.2	AAMLDTVVFK	O00487	PSMD14	10	Filtered	Filtered	Filtered	#DIV/0!	3	Filtered	Filtered	Filtered	#DIV/0!	3	Filtered	Filtered	Filtered	#DIV/0!	3	9644.84	14014.9	10101.8	11253.9	0	NO	NO	NO	NO	NO	NO	0	NO
_AAM[Oxidation (M)]LDTVVFK_.2	AAMLDTVVFK	O00487	PSMD14	10	Filtered	Filtered	Filtered	#DIV/0!	3	Filtered	Filtered	Filtered	#DIV/0!	3	Filtered	Filtered	Filtered	#DIV/0!	3	Filtered	1595.93	Filtered	1595.93	2	NO	NO	NO	NO	NO	NO	0	NO
_NVTWVIVNL_.2	NVTWVIVNL	O00505	KPNA3	9	992.117	Filtered	Filtered	992.117	2	20471.3	22682.7	28967.8	24040.6	0	54901.4	66553.2	57717	59723.9	0	154984	228976	216456	200139	0	NO	YES	NO	NO	NO	YES	2	NO
_NVTWVIVNL_.1	NVTWVIVNL	O00505	KPNA3	9	Filtered	Filtered	Filtered	#DIV/0!	3	Filtered	Filtered	Filtered	#DIV/0!	3	Filtered	Filtered	Filtered	#DIV/0!	3	492130	35897.8	452369	326799	0	NO	YES	NO	NO	NO	YES	2	NO
_ILVDTVWAL_.1	ILVDTVWAL	O00505	KPNA3	9	Filtered	Filtered	Filtered	#DIV/0!	3	Filtered	Filtered	25408	25408	2	32535.9	32330.5	33595.1	32820.5	0	754766	556568	297411	536248	0	YES	YES	NO	NO	YES	YES	4	NO
_ILVDTVWAL_.2	ILVDTVWAL	O00505	KPNA3	9	Filtered	Filtered	Filtered	#DIV/0!	3	Filtered	Filtered	Filtered	#DIV/0!	3	3574.87	2037.76	Filtered	2806.32	1	Filtered	Filtered	Filtered	#DIV/0!	3	YES	YES	NO	NO	YES	YES	4	NO
_LIPMIIHQL_.2	LIPMIIHQL	O00505	KPNA3	9	Filtered	Filtered	Filtered	#DIV/0!	3	Filtered	Filtered	Filtered	#DIV/0!	3	Filtered	Filtered	Filtered	#DIV/0!	3	95336.1	123053	110900	109763	0	YES	YES	NO	NO	YES	YES	4	NO
_LIPM[Oxidation (M)]IIHQL_.2	LIPMIIHQL	O00505	KPNA3	9	Filtered	Filtered	Filtered	#DIV/0!	3	Filtered	Filtered	Filtered	#DIV/0!	3	Filtered	Filtered	Filtered	#DIV/0!	3	58261.7	102282	56252.4	72265.5	0	YES	YES	NO	NO	YES	YES	4	NO
_HENEDIYKL_.2	HENEDIYKL	O00505	KPNA3	9	Filtered	Filtered	Filtered	#DIV/0!	3	Filtered	Filtered	Filtered	#DIV/0!	3	Filtered	Filtered	Filtered	#DIV/0!	3	4786.72	12765.2	9093.38	8881.77	0	NO	NO	YES	YES	NO	NO	2	NO
_LERDDNPSL_.2	LERDDNPSL	O00505	KPNA3	9	Filtered	Filtered	Filtered	#DIV/0!	3	Filtered	Filtered	Filtered	#DIV/0!	3	Filtered	Filtered	Filtered	#DIV/0!	3	4111.84	6513.29	5570.92	5398.68	0	NO	NO	YES	YES	NO	NO	2	NO
_SAAASPVHL_.2	SAAASPVHL	O00512	BCL9	9	Filtered	Filtered	Filtered	#DIV/0!	3	Filtered	Filtered	Filtered	#DIV/0!	3	Filtered	Filtered	Filtered	#DIV/0!	3	6731.19	Filtered	Filtered	6731.19	2	NO	NO	NO	NO	YES	YES	2	NO
_AAASPVHL_.2	AAASPVHL	O00512	BCL9	8	Filtered	Filtered	Filtered	#DIV/0!	3	Filtered	Filtered	Filtered	#DIV/0!	3	Filtered	Filtered	Filtered	#DIV/0!	3	6416.55	Filtered	Filtered	6416.55	2	NO	NO	NO	NO	YES	YES	2	NO
_KVIPVYVGV_.2	KVIPVYVGV	O00522	KRIT1	9	Filtered	Filtered	Filtered	#DIV/0!	3	7751.16	9577.56	17753.4	11694	0	6232.92	10136	9831.66	8733.52	0	98220	142312	99429.6	113321	0	YES	YES	NO	NO	YES	YES	4	NO
_KVIPVYVGV_.1	KVIPVYVGV	O00522	KRIT1	9	Filtered	Filtered	Filtered	#DIV/0!	3	Filtered	Filtered	Filtered	#DIV/0!	3	Filtered	Filtered	Filtered	#DIV/0!	3	Filtered	Filtered	29996.4	29996.4	2	YES	YES	NO	NO	YES	YES	4	NO
_SEWNTVERL_.2	SEWNTVERL	O00541	PES1	9	Filtered	Filtered	Filtered	#DIV/0!	3	Filtered	7556.76	Filtered	7556.76	2	3949.9	6743.57	5927.48	5540.32	0	48926.2	74586.4	50705.7	58072.7	0	NO	NO	YES	YES	NO	NO	2	NO
_YLIKDIRFL_.2	YLIKDIRFL	O00541	PES1	9	Filtered	Filtered	Filtered	#DIV/0!	3	Filtered	Filtered	Filtered	#DIV/0!	3	689.893	1369.1	Filtered	1029.5	1	50931.7	51895.3	44227.4	49018.1	0	YES	YES	NO	NO	YES	YES	4	NO
_YLIKDIRFL_.3	YLIKDIRFL	O00541	PES1	9	Filtered	Filtered	Filtered	#DIV/0!	3	Filtered	14060.9	Filtered	14060.9	2	Filtered	Filtered	Filtered	#DIV/0!	3	75518.3	127583	83138.6	95413.5	0	YES	YES	NO	NO	YES	YES	4	NO
_GDYVPPEKL_.2	GDYVPPEKL	O00541	PES1	9	Filtered	Filtered	Filtered	#DIV/0!	3	Filtered	Filtered	Filtered	#DIV/0!	3	Filtered	Filtered	Filtered	#DIV/0!	3	11631.9	71359	16607.5	33199.5	0	NO	NO	YES	YES	NO	NO	2	NO
_GEVSWDKSL_.2	GEVSWDKSL	O00541	PES1	9	Filtered	Filtered	Filtered	#DIV/0!	3	Filtered	Filtered	Filtered	#DIV/0!	3	Filtered	Filtered	Filtered	#DIV/0!	3	Filtered	2072.68	2063.25	2067.96	1	NO	NO	YES	YES	NO	NO	2	NO
_ALSASLARV_.2	ALSASLARV	O00541	PES1	9	Filtered	Filtered	Filtered	#DIV/0!	3	Filtered	Filtered	Filtered	#DIV/0!	3	Filtered	Filtered	Filtered	#DIV/0!	3	3994.91	Filtered	Filtered	3994.91	2	YES	YES	NO	NO	NO	NO	2	NO
_LMDHTIPEV_.2	LMDHTIPEV	O00560	SDCBP	9	Filtered	Filtered	Filtered	#DIV/0!	3	29377.1	48632.9	80277.3	52762.4	0	29794.9	42034.2	40439	37422.7	0	284185	636802	483922	468303	0	YES	YES	NO	NO	NO	YES	3	YES
_LM[Oxidation (M)]DHTIPEV_.2	LMDHTIPEV	O00560	SDCBP	9	Filtered	Filtered	Filtered	#DIV/0!	3	Filtered	31257.4	57706.6	44482	1	8927	18742.5	16973.6	14881	0	172369	195351	129727	165816	0	YES	YES	NO	NO	NO	YES	3	YES
_LMDHTIPEV_.1	LMDHTIPEV	O00560	SDCBP	9	Filtered	Filtered	Filtered	#DIV/0!	3	Filtered	Filtered	Filtered	#DIV/0!	3	Filtered	Filtered	Filtered	#DIV/0!	3	40258.5	108639	50969.1	66622.3	0	YES	YES	NO	NO	NO	YES	3	YES
_SLMDHTIPEV_.2	SLMDHTIPEV	O00560	SDCBP	10	Filtered	Filtered	Filtered	#DIV/0!	3	Filtered	Filtered	Filtered	#DIV/0!	3	Filtered	4670.12	Filtered	4670.12	2	108901	175265	155504	146556	0	YES	YES	NO	NO	NO	YES	3	YES
_SLM[Oxidation (M)]DHTIPEV_.2	SLMDHTIPEV	O00560	SDCBP	10	Filtered	Filtered	Filtered	#DIV/0!	3	Filtered	Filtered	Filtered	#DIV/0!	3	Filtered	Filtered	Filtered	#DIV/0!	3	18277.8	23070.8	12296.9	17881.8	0	YES	YES	NO	NO	NO	YES	3	YES
_IM[Oxidation (M)]PAFIFEHI_.2	IMPAFIFEHI	O00560	SDCBP	10	Filtered	Filtered	Filtered	#DIV/0!	3	Filtered	Filtered	Filtered	#DIV/0!	3	Filtered	Filtered	Filtered	#DIV/0!	3	21154.9	22549.9	8035.03	17246.6	0	NO	YES	NO	NO	NO	NO	1	YES
_IMPAFIFEHI_.2	IMPAFIFEHI	O00560	SDCBP	10	Filtered	Filtered	Filtered	#DIV/0!	3	Filtered	Filtered	Filtered	#DIV/0!	3	Filtered	Filtered	Filtered	#DIV/0!	3	74087.7	Filtered	41025.4	57556.6	1	NO	YES	NO	NO	NO	NO	1	YES
_NEEEIRANVA_.2	NEEEIRANVA	O00560	SDCBP	10	Filtered	Filtered	Filtered	#DIV/0!	3	Filtered	Filtered	Filtered	#DIV/0!	3	Filtered	Filtered	Filtered	#DIV/0!	3	14234.7	21098.4	18357.1	17896.7	0	NO	NO	NO	YES	NO	NO	1	YES
_DHTIPEV_.2	DHTIPEV	O00560	SDCBP	7	Filtered	Filtered	Filtered	#DIV/0!	3	Filtered	Filtered	Filtered	#DIV/0!	3	Filtered	Filtered	Filtered	#DIV/0!	3	12721.3	Filtered	Filtered	12721.3	2	#N/A	#N/A	#N/A	#N/A	#N/A	#N/A	0	YES
_KVVSNLPAI_.2	KVVSNLPAI	O00566	MPHOSPH10	9	Filtered	Filtered	Filtered	#DIV/0!	3	Filtered	19211.1	27197.8	23204.5	1	Filtered	12679	Filtered	12679	2	109402	146755	134586	130248	0	YES	YES	NO	NO	YES	YES	4	NO
_KEVEEISLL_.2	KEVEEISLL	O00567	NOP56	9	Filtered	Filtered	Filtered	#DIV/0!	3	8317.72	15182	17201.5	13567.1	0	8431.77	9736.91	14906.2	11025	0	132437	203487	174308	170077	0	NO	NO	YES	YES	NO	NO	2	NO
_VIAEILRGV_.2	VIAEILRGV	O00567	NOP56	9	Filtered	Filtered	Filtered	#DIV/0!	3	72654	116408	168335	119132	0	74233.2	120843	108896	101324	0	884444	1326995	1.01459e+06	1.07534e+06	0	YES	YES	NO	NO	YES	YES	4	NO
_GVIAEILRGV_.2	GVIAEILRGV	O00567	NOP56	10	Filtered	Filtered	Filtered	#DIV/0!	3	Filtered	Filtered	Filtered	#DIV/0!	3	Filtered	Filtered	Filtered	#DIV/0!	3	18670.2	39503.2	21777.5	26650.3	0	YES	NO	NO	NO	NO	NO	1	NO
_AEKALFRAL_.2	AEKALFRAL	O00567	NOP56	9	Filtered	Filtered	Filtered	#DIV/0!	3	Filtered	Filtered	Filtered	#DIV/0!	3	Filtered	Filtered	Filtered	#DIV/0!	3	14883.5	27677	16585.4	19715.3	0	NO	NO	YES	YES	NO	NO	2	NO
_EKALFRAL_.2	EKALFRAL	O00567	NOP56	8	Filtered	Filtered	Filtered	#DIV/0!	3	Filtered	Filtered	Filtered	#DIV/0!	3	Filtered	Filtered	Filtered	#DIV/0!	3	Filtered	Filtered	889.256	889.256	2	NO	NO	NO	NO	NO	NO	0	NO
_KM[Oxidation (M)]SQVAPSL_.2	KMSQVAPSL	O00567	NOP56	9	Filtered	Filtered	Filtered	#DIV/0!	3	Filtered	Filtered	Filtered	#DIV/0!	3	Filtered	Filtered	Filtered	#DIV/0!	3	Filtered	Filtered	2017.13	2017.13	2	YES	YES	NO	NO	YES	YES	4	NO
_FLLPILSQI_.2	FLLPILSQI	O00571	DDX3X	9	3079.91	3176.75	4265.77	3507.48	0	45744.3	31354.6	28281.2	35126.7	0	14906.1	16903.7	23137	18315.6	0	398884	333222	172992	301699	0	YES	YES	NO	NO	YES	YES	4	NO
_FLLPILSQI_.1	FLLPILSQI	O00571	DDX3X	9	Filtered	Filtered	Filtered	#DIV/0!	3	182470	120307	81430.8	128069	0	81890.6	80104.7	110587	90860.9	0	494005	1.39314e+06	1.95741e+06	1.28152e+06	0	YES	YES	NO	NO	YES	YES	4	NO
_FLDEYIFLA_.2	FLDEYIFLA	O00571	DDX3X	9	Filtered	Filtered	Filtered	#DIV/0!	3	Filtered	Filtered	Filtered	#DIV/0!	3	Filtered	Filtered	Filtered	#DIV/0!	3	8112.53	4867.1	9858.58	7612.74	0	YES	YES	NO	NO	NO	YES	3	NO
_SERLEQELF_.2	SERLEQELF	O00571	DDX3X	9	Filtered	Filtered	Filtered	#DIV/0!	3	Filtered	Filtered	Filtered	#DIV/0!	3	Filtered	Filtered	Filtered	#DIV/0!	3	2549.21	Filtered	4131.67	3340.44	1	NO	NO	YES	YES	NO	NO	2	NO
_RLTEELQTV_.2	RLTEELQTV	O00592	PODXL	9	Filtered	Filtered	Filtered	#DIV/0!	3	Filtered	Filtered	Filtered	#DIV/0!	3	Filtered	Filtered	Filtered	#DIV/0!	3	9201.11	Filtered	7671.79	8436.45	1	YES	YES	NO	NO	YES	YES	4	NO
_RALALVVTL_.2	RALALVVTL	O00622	CCN1	9	4126.93	6778.72	12140.9	7682.18	0	84665.6	111913	166047	120875	0	102045	142523	137109	127226	0	781238	536298	1156817	824784	0	YES	YES	NO	NO	YES	YES	4	NO
_NLVPM[Oxidation (M)]IIHL_.2	NLVPMIIHL	O00629	KPNA4	9	Filtered	Filtered	Filtered	#DIV/0!	3	Filtered	5513.74	12203.6	8858.68	1	Filtered	Filtered	Filtered	#DIV/0!	3	75811.2	101532	50232	75858.3	0	YES	YES	NO	NO	YES	YES	4	NO
_NLVPMIIHL_.2	NLVPMIIHL	O00629	KPNA4	9	Filtered	Filtered	Filtered	#DIV/0!	3	Filtered	Filtered	Filtered	#DIV/0!	3	Filtered	Filtered	Filtered	#DIV/0!	3	74335.8	69521.4	79299.6	74385.6	0	YES	YES	NO	NO	YES	YES	4	NO
_IVPHLVPLL_.2	IVPHLVPLL	O00629	KPNA4	9	Filtered	Filtered	Filtered	#DIV/0!	3	Filtered	Filtered	Filtered	#DIV/0!	3	Filtered	Filtered	Filtered	#DIV/0!	3	10102.6	14627.1	10401.9	11710.5	0	YES	YES	NO	NO	YES	YES	4	NO
_NVTWVMVNL_.2	NVTWVMVNL	O00629	KPNA4	9	Filtered	Filtered	Filtered	#DIV/0!	3	Filtered	Filtered	Filtered	#DIV/0!	3	Filtered	Filtered	Filtered	#DIV/0!	3	8552.01	8130.41	10677.5	9119.97	0	NO	YES	NO	NO	NO	YES	2	NO
_RDYEAGLGL_.2	RDYEAGLGL	O00635	TRIM38	9	Filtered	Filtered	Filtered	#DIV/0!	3	Filtered	Filtered	Filtered	#DIV/0!	3	Filtered	Filtered	Filtered	#DIV/0!	3	11091.8	18839.4	14037.1	14656.1	0	NO	NO	YES	YES	NO	NO	2	NO
_SLM[Oxidation (M)]TNPVSI_.1	SLMTNPVSI	O00635	TRIM38	9	Filtered	Filtered	Filtered	#DIV/0!	3	Filtered	Filtered	Filtered	#DIV/0!	3	Filtered	Filtered	Filtered	#DIV/0!	3	Filtered	6575.18	Filtered	6575.18	2	YES	YES	NO	NO	YES	YES	4	NO
_RQADKVWRL_.2	RQADKVWRL	O00712	NFIB	9	Filtered	Filtered	Filtered	#DIV/0!	3	Filtered	Filtered	Filtered	#DIV/0!	3	Filtered	863.139	Filtered	863.139	2	999.672	2242.49	2237.32	1826.49	0	YES	YES	YES	YES	YES	YES	6	NO
_RQADKVWRL_.3	RQADKVWRL	O00712	NFIB	9	Filtered	Filtered	Filtered	#DIV/0!	3	Filtered	Filtered	Filtered	#DIV/0!	3	Filtered	Filtered	Filtered	#DIV/0!	3	122747	161078	130857	138227	0	YES	YES	YES	YES	YES	YES	6	NO
_LRQADKVWR_.3	LRQADKVWR	O00712	NFIB	9	Filtered	Filtered	Filtered	#DIV/0!	3	Filtered	Filtered	Filtered	#DIV/0!	3	Filtered	Filtered	Filtered	#DIV/0!	3	Filtered	31368.7	18498	24933.3	1	NO	NO	NO	NO	NO	NO	0	NO
_GLLQQPPAL_.2	GLLQQPPAL	O00716	E2F3	9	Filtered	Filtered	Filtered	#DIV/0!	3	Filtered	Filtered	Filtered	#DIV/0!	3	Filtered	Filtered	Filtered	#DIV/0!	3	50675.2	70534.6	65282.7	62164.2	0	YES	YES	NO	NO	NO	YES	3	NO
_NEFVHINNL_.2	NEFVHINNL	O00743	PPP6C	9	Filtered	Filtered	Filtered	#DIV/0!	3	6904.08	9385.99	17269.2	11186.4	0	Filtered	7193.23	7635.05	7414.14	1	73442.6	162675	102636	112918	0	NO	NO	YES	YES	NO	NO	2	NO
_NEFVHINNL_.1	NEFVHINNL	O00743	PPP6C	9	Filtered	Filtered	Filtered	#DIV/0!	3	Filtered	Filtered	Filtered	#DIV/0!	3	Filtered	Filtered	Filtered	#DIV/0!	3	Filtered	43744.5	Filtered	43744.5	2	NO	NO	YES	YES	NO	NO	2	NO
_YLPENDLKRL_.3	YLPENDLKRL	O00743	PPP6C	10	Filtered	Filtered	Filtered	#DIV/0!	3	Filtered	Filtered	Filtered	#DIV/0!	3	Filtered	Filtered	Filtered	#DIV/0!	3	36710.4	40884.4	34084.6	37226.5	0	YES	YES	NO	NO	NO	YES	3	NO
_PENDLKRL_.2	PENDLKRL	O00743	PPP6C	8	Filtered	Filtered	Filtered	#DIV/0!	3	Filtered	Filtered	Filtered	#DIV/0!	3	Filtered	Filtered	Filtered	#DIV/0!	3	Filtered	Filtered	165794	165794	2	NO	NO	NO	NO	NO	NO	0	NO
_YDVRTILL_.2	YDVRTILL	O00762	UBE2C	8	Filtered	Filtered	Filtered	#DIV/0!	3	42287.8	37456.5	65429.2	48391.2	0	30795.4	48387.6	49605.5	42929.5	0	422465	634544	515295	524101	0	NO	NO	YES	NO	NO	NO	1	NO
_RLQQELMTL_.2	RLQQELMTL	O00762	UBE2C	9	Filtered	Filtered	Filtered	#DIV/0!	3	Filtered	Filtered	Filtered	#DIV/0!	3	Filtered	3745.69	Filtered	3745.69	2	54231	72841.5	82964.4	70012.3	0	YES	YES	NO	NO	NO	YES	3	NO
_RLQQELM[Oxidation (M)]TL_.2	RLQQELMTL	O00762	UBE2C	9	Filtered	Filtered	Filtered	#DIV/0!	3	Filtered	Filtered	Filtered	#DIV/0!	3	Filtered	Filtered	Filtered	#DIV/0!	3	46556.6	74930.5	40156.7	53881.3	0	YES	YES	NO	NO	NO	YES	3	NO
_ALYDVRTILL_.2	ALYDVRTILL	O00762	UBE2C	10	Filtered	Filtered	Filtered	#DIV/0!	3	Filtered	Filtered	Filtered	#DIV/0!	3	Filtered	1311.32	Filtered	1311.32	2	55286.9	64869.5	46052.2	55402.9	0	YES	YES	NO	NO	NO	YES	3	NO
_AELWKNPTA_.2	AELWKNPTA	O00762	UBE2C	9	Filtered	Filtered	Filtered	#DIV/0!	3	Filtered	Filtered	Filtered	#DIV/0!	3	Filtered	Filtered	Filtered	#DIV/0!	3	1381.53	1260.59	Filtered	1321.06	1	NO	NO	YES	YES	NO	NO	2	NO
_M[Oxidation (M)]VVDIVQEL_.2	MVVDIVQEL	O00764	PDXK	9	Filtered	Filtered	Filtered	#DIV/0!	3	5757.54	6331.1	13420.8	8503.15	0	6584.7	9983.85	7911.34	8159.96	0	78753.9	110430	73078.4	87420.9	0	YES	YES	NO	NO	YES	YES	4	NO
_MVVDIVQEL_.2	MVVDIVQEL	O00764	PDXK	9	Filtered	Filtered	Filtered	#DIV/0!	3	Filtered	Filtered	Filtered	#DIV/0!	3	171520	88716.5	82745.6	114327	0	1.08527e+06	Filtered	130262	607764	1	YES	YES	NO	NO	YES	YES	4	NO
_RLPLRLFLI_.2	RLPLRLFLI	O00767	SCD	9	Filtered	Filtered	Filtered	#DIV/0!	3	14683.2	Filtered	Filtered	14683.2	2	11878.5	9965.01	12972.6	11605.4	0	168934	102465	216234	162544	0	YES	YES	NO	NO	NO	NO	2	NO
_KEKGSTLDL_.2	KEKGSTLDL	O00767	SCD	9	Filtered	Filtered	Filtered	#DIV/0!	3	8707.37	7450.12	11149.8	9102.44	0	5930.66	7461.07	9270.65	7554.12	0	65084.2	96506.1	77120.5	79570.3	0	NO	NO	YES	YES	NO	NO	2	NO
_KEKGSTLDL_.1	KEKGSTLDL	O00767	SCD	9	Filtered	Filtered	Filtered	#DIV/0!	3	Filtered	Filtered	Filtered	#DIV/0!	3	Filtered	Filtered	Filtered	#DIV/0!	3	15874.8	15783.9	18325.3	16661.3	0	NO	NO	YES	YES	NO	NO	2	NO
_RENILVSL_.2	RENILVSL	O00767	SCD	8	Filtered	Filtered	Filtered	#DIV/0!	3	Filtered	Filtered	Filtered	#DIV/0!	3	Filtered	12499.6	14889.3	13694.4	1	119147	199342	171055	163181	0	NO	NO	YES	YES	NO	NO	2	NO
_SLLHLGALYGI_.2	SLLHLGALYGI	O00767	SCD	11	Filtered	Filtered	Filtered	#DIV/0!	3	20247.2	15335.7	25173.5	20252.1	0	13157.4	17922	14561.7	15213.7	0	261407	230761	238971	243713	0	YES	NO	NO	NO	NO	NO	1	NO
_SEYRWHINF_.2	SEYRWHINF	O00767	SCD	9	Filtered	Filtered	Filtered	#DIV/0!	3	Filtered	Filtered	Filtered	#DIV/0!	3	Filtered	15763	Filtered	15763	2	85734.3	100865	89840.6	92146.7	0	NO	NO	YES	YES	NO	NO	2	NO
_SEYRWHINF_.3	SEYRWHINF	O00767	SCD	9	Filtered	Filtered	Filtered	#DIV/0!	3	Filtered	Filtered	Filtered	#DIV/0!	3	Filtered	Filtered	Filtered	#DIV/0!	3	64628.9	Filtered	72087.4	68358.1	1	NO	NO	YES	YES	NO	NO	2	NO
_WLVNSAAHL_.2	WLVNSAAHL	O00767	SCD	9	Filtered	Filtered	Filtered	#DIV/0!	3	Filtered	Filtered	Filtered	#DIV/0!	3	Filtered	Filtered	Filtered	#DIV/0!	3	15628.2	Filtered	17679	16653.6	1	YES	YES	NO	NO	NO	YES	3	NO
_IILMSLLHL_.2	IILMSLLHL	O00767	SCD	9	Filtered	Filtered	Filtered	#DIV/0!	3	Filtered	Filtered	Filtered	#DIV/0!	3	Filtered	Filtered	Filtered	#DIV/0!	3	8822.33	7967.73	10582.7	9124.25	0	YES	YES	NO	NO	NO	YES	3	NO
_TLLDWQDSL_.2	TLLDWQDSL	O14497	ARID1A	9	Filtered	Filtered	Filtered	#DIV/0!	3	Filtered	Filtered	Filtered	#DIV/0!	3	Filtered	Filtered	Filtered	#DIV/0!	3	17971.8	20046.7	Filtered	19009.3	1	YES	YES	NO	NO	NO	YES	3	NO
_RLLDISVSPLM[Oxidation (M)]_.2	RLLDISVSPLM	O14497	ARID1A	11	Filtered	Filtered	Filtered	#DIV/0!	3	Filtered	Filtered	Filtered	#DIV/0!	3	Filtered	Filtered	Filtered	#DIV/0!	3	Filtered	3442.52	Filtered	3442.52	2	YES	YES	NO	NO	NO	NO	2	NO
_ILATPPFSRL_.2	ILATPPFSRL	O14497	ARID1A	10	Filtered	Filtered	Filtered	#DIV/0!	3	Filtered	Filtered	Filtered	#DIV/0!	3	Filtered	Filtered	Filtered	#DIV/0!	3	Filtered	Filtered	1955.03	1955.03	2	YES	YES	NO	NO	YES	YES	4	NO
_AELLAIIEE_.1	AELLAIIEE	O14519	CDK2AP1	9	Filtered	Filtered	Filtered	#DIV/0!	3	Filtered	Filtered	Filtered	#DIV/0!	3	Filtered	Filtered	Filtered	#DIV/0!	3	Filtered	107392	137745	122569	1	NO	NO	YES	YES	NO	NO	2	NO
_SDYGPPSL_.1	SDYGPPSL	O14519	CDK2AP1	8	Filtered	Filtered	Filtered	#DIV/0!	3	Filtered	Filtered	Filtered	#DIV/0!	3	Filtered	Filtered	Filtered	#DIV/0!	3	145000	182576	Filtered	163788	1	NO	NO	YES	YES	NO	NO	2	NO
_GLLGFVRQV_.2	GLLGFVRQV	O14522	PTPRT	9	Filtered	Filtered	Filtered	#DIV/0!	3	15555.3	20494.1	31302.2	22450.5	0	12694.8	20927.8	18805.3	17476	0	157801	195585	200468	184618	0	YES	YES	NO	NO	NO	YES	3	NO
_KLNDTYVNV_.2	KLNDTYVNV	O14524	NEMP1	9	Filtered	Filtered	Filtered	#DIV/0!	3	Filtered	Filtered	Filtered	#DIV/0!	3	Filtered	8516.74	Filtered	8516.74	2	52285.9	139675	53893.7	81951.4	0	YES	YES	NO	NO	YES	YES	4	NO
_KVIPTLALL_.2	KVIPTLALL	O14530	TXNDC9	9	10044.3	13023	21445.9	14837.7	0	165696	190427	270553	208892	0	96821.6	155735	157788	136782	0	1.65911e+06	2.42456e+06	1.36561e+06	1.81643e+06	0	YES	YES	NO	NO	YES	YES	4	NO
_KVIPTLALL_.1	KVIPTLALL	O14530	TXNDC9	9	Filtered	Filtered	Filtered	#DIV/0!	3	Filtered	Filtered	Filtered	#DIV/0!	3	Filtered	Filtered	Filtered	#DIV/0!	3	65051.8	87160	275503	142572	0	YES	YES	NO	NO	YES	YES	4	NO
_SERDFFQEV_.2	SERDFFQEV	O14530	TXNDC9	9	Filtered	Filtered	Filtered	#DIV/0!	3	Filtered	Filtered	Filtered	#DIV/0!	3	Filtered	Filtered	Filtered	#DIV/0!	3	3876.04	2383.35	1594.38	2617.93	0	NO	NO	YES	YES	NO	NO	2	NO
_HLDEHVPVV_.2	HLDEHVPVV	O14544	SOCS6	9	Filtered	Filtered	Filtered	#DIV/0!	3	Filtered	Filtered	Filtered	#DIV/0!	3	Filtered	Filtered	Filtered	#DIV/0!	3	11816.2	19834.2	15346.1	15665.5	0	YES	YES	NO	NO	YES	YES	4	NO
_GLLIGTTGV_.1	GLLIGTTGV	O14544	SOCS6	9	Filtered	Filtered	Filtered	#DIV/0!	3	Filtered	Filtered	Filtered	#DIV/0!	3	Filtered	Filtered	Filtered	#DIV/0!	3	Filtered	Filtered	7199.98	7199.98	2	YES	YES	NO	NO	NO	NO	2	NO
_KADGVPVYL_.2	KADGVPVYL	O14548	COX7A2L	9	Filtered	Filtered	Filtered	#DIV/0!	3	Filtered	Filtered	Filtered	#DIV/0!	3	Filtered	Filtered	Filtered	#DIV/0!	3	58386.2	108028	84942	83785.3	0	YES	YES	NO	NO	YES	YES	4	NO
_KADGVPVYL_.1	KADGVPVYL	O14548	COX7A2L	9	Filtered	Filtered	Filtered	#DIV/0!	3	Filtered	Filtered	Filtered	#DIV/0!	3	Filtered	Filtered	Filtered	#DIV/0!	3	51568.4	64471.7	60579.1	58873.1	0	YES	YES	NO	NO	YES	YES	4	NO
_IIFATPTKL_.2	IIFATPTKL	O14548	COX7A2L	9	Filtered	Filtered	Filtered	#DIV/0!	3	Filtered	Filtered	Filtered	#DIV/0!	3	Filtered	Filtered	Filtered	#DIV/0!	3	13730.6	17566.3	15982.2	15759.7	0	YES	YES	NO	NO	YES	YES	4	NO
_GVVDGIYRL_.2	GVVDGIYRL	O14559	ARHGAP33	9	Filtered	Filtered	Filtered	#DIV/0!	3	Filtered	Filtered	Filtered	#DIV/0!	3	Filtered	1923.13	Filtered	1923.13	2	27296.1	36802.3	23905.9	29334.7	0	YES	YES	NO	NO	YES	YES	4	NO
_RVHDVIQQL_.2	RVHDVIQQL	O14559	ARHGAP33	9	Filtered	Filtered	Filtered	#DIV/0!	3	Filtered	Filtered	Filtered	#DIV/0!	3	Filtered	Filtered	Filtered	#DIV/0!	3	5113.66	6497.37	5029.47	5546.83	0	YES	YES	YES	NO	YES	YES	5	NO
_SRSDPGPPVP_.2	SRSDPGPPVP	O14559	ARHGAP33	10	Filtered	Filtered	Filtered	#DIV/0!	3	Filtered	Filtered	Filtered	#DIV/0!	3	Filtered	Filtered	Filtered	#DIV/0!	3	Filtered	10330.2	3353.82	6842.03	1	NO	NO	NO	NO	NO	NO	0	NO
_YIIKDLEKL_.2	YIIKDLEKL	O14578	CIT	9	Filtered	Filtered	Filtered	#DIV/0!	3	Filtered	15318.9	22518.9	18918.9	1	3646.96	8982.22	9817.34	7482.17	0	112768	170845	135790	139801	0	YES	YES	NO	NO	YES	YES	4	NO
_RLLELETRL_.2	RLLELETRL	O14578	CIT	9	Filtered	Filtered	Filtered	#DIV/0!	3	13650.3	Filtered	Filtered	13650.3	2	Filtered	Filtered	Filtered	#DIV/0!	3	118193	207726	146354	157424	0	YES	YES	NO	NO	NO	YES	3	NO
_KDFEVRSL_.2	KDFEVRSL	O14578	CIT	8	Filtered	Filtered	Filtered	#DIV/0!	3	Filtered	Filtered	Filtered	#DIV/0!	3	Filtered	Filtered	Filtered	#DIV/0!	3	13372.1	20503.8	19666.1	17847.3	0	NO	NO	YES	YES	NO	NO	2	NO
_RLLEEQAKL_.2	RLLEEQAKL	O14578	CIT	9	Filtered	Filtered	Filtered	#DIV/0!	3	Filtered	Filtered	Filtered	#DIV/0!	3	Filtered	Filtered	Filtered	#DIV/0!	3	4585.9	12744.1	10541.3	9290.44	0	YES	YES	NO	NO	NO	YES	3	NO
_FLDKNDHSL_.2	FLDKNDHSL	O14578	CIT	9	Filtered	Filtered	Filtered	#DIV/0!	3	Filtered	Filtered	Filtered	#DIV/0!	3	Filtered	1414.99	Filtered	1414.99	2	10719.2	13136.1	12340.3	12065.2	0	YES	YES	NO	NO	YES	YES	4	NO
_KEQEYQAQV_.2	KEQEYQAQV	O14578	CIT	9	Filtered	Filtered	Filtered	#DIV/0!	3	Filtered	Filtered	Filtered	#DIV/0!	3	Filtered	Filtered	Filtered	#DIV/0!	3	Filtered	2308.89	2635.82	2472.35	1	NO	NO	YES	YES	NO	NO	2	NO
_SLAPAVFAA_.1	SLAPAVFAA	O14578	CIT	9	Filtered	Filtered	Filtered	#DIV/0!	3	Filtered	Filtered	Filtered	#DIV/0!	3	Filtered	Filtered	Filtered	#DIV/0!	3	Filtered	Filtered	19888.6	19888.6	2	YES	YES	NO	NO	NO	NO	2	NO
_TESRQVVEL_.2	TESRQVVEL	O14578	CIT	9	Filtered	Filtered	Filtered	#DIV/0!	3	Filtered	Filtered	Filtered	#DIV/0!	3	Filtered	Filtered	Filtered	#DIV/0!	3	Filtered	Filtered	4040	4040	2	NO	NO	YES	YES	NO	NO	2	NO
_KENDFDRLVL_.2	KENDFDRLVL	O14579	COPE	10	Filtered	Filtered	Filtered	#DIV/0!	3	Filtered	Filtered	Filtered	#DIV/0!	3	Filtered	Filtered	Filtered	#DIV/0!	3	22887.4	51771.4	41632.8	38763.9	0	NO	NO	YES	YES	NO	NO	2	NO
_KENDFDRLVL_.3	KENDFDRLVL	O14579	COPE	10	Filtered	Filtered	Filtered	#DIV/0!	3	Filtered	Filtered	Filtered	#DIV/0!	3	Filtered	Filtered	Filtered	#DIV/0!	3	7007.39	11505.6	15826.5	11446.5	0	NO	NO	YES	YES	NO	NO	2	NO
_RDSIVAEL_.2	RDSIVAEL	O14579	COPE	8	Filtered	Filtered	Filtered	#DIV/0!	3	Filtered	Filtered	Filtered	#DIV/0!	3	Filtered	Filtered	Filtered	#DIV/0!	3	14898.3	23275.2	22818.6	20330.7	0	NO	NO	YES	NO	NO	NO	1	NO
_AEGLLQEAL_.1	AEGLLQEAL	O14579	COPE	9	Filtered	Filtered	Filtered	#DIV/0!	3	Filtered	Filtered	Filtered	#DIV/0!	3	Filtered	Filtered	Filtered	#DIV/0!	3	349793	369924	300801	340172	0	NO	NO	YES	YES	NO	NO	2	NO
_AEGLLQEAL_.2	AEGLLQEAL	O14579	COPE	9	Filtered	Filtered	Filtered	#DIV/0!	3	Filtered	Filtered	Filtered	#DIV/0!	3	Filtered	Filtered	Filtered	#DIV/0!	3	1881.4	Filtered	11561.2	6721.33	1	NO	NO	YES	YES	NO	NO	2	NO
_YLHDQNPDAAL_.2	YLHDQNPDAAL	O14579	COPE	11	Filtered	Filtered	Filtered	#DIV/0!	3	Filtered	Filtered	Filtered	#DIV/0!	3	Filtered	Filtered	Filtered	#DIV/0!	3	Filtered	Filtered	5370.84	5370.84	2	YES	YES	NO	NO	NO	YES	3	NO
_GEIETVRF_.2	GEIETVRF	O14593	RFXANK	8	Filtered	Filtered	Filtered	#DIV/0!	3	Filtered	Filtered	Filtered	#DIV/0!	3	Filtered	Filtered	Filtered	#DIV/0!	3	8058.06	16440	10945.8	11814.6	0	NO	NO	YES	YES	NO	NO	2	NO
_KERESALSL_.2	KERESALSL	O14593	RFXANK	9	Filtered	Filtered	Filtered	#DIV/0!	3	Filtered	Filtered	Filtered	#DIV/0!	3	Filtered	Filtered	Filtered	#DIV/0!	3	4744.82	8032.88	6064.87	6280.86	0	NO	NO	YES	YES	NO	NO	2	NO
_ALPATLDSL_.1	ALPATLDSL	O14593	RFXANK	9	Filtered	Filtered	Filtered	#DIV/0!	3	129718	Filtered	Filtered	129718	2	Filtered	Filtered	Filtered	#DIV/0!	3	Filtered	Filtered	Filtered	#DIV/0!	3	YES	YES	NO	NO	NO	NO	2	NO
_GEIETVRFLL_.2	GEIETVRFLL	O14593	RFXANK	10	Filtered	Filtered	Filtered	#DIV/0!	3	Filtered	Filtered	Filtered	#DIV/0!	3	Filtered	Filtered	Filtered	#DIV/0!	3	3941.19	Filtered	Filtered	3941.19	2	NO	NO	YES	YES	NO	NO	2	NO
_ADFIVPIEI_.2	ADFIVPIEI	O14595	CTDSP2	9	Filtered	Filtered	Filtered	#DIV/0!	3	Filtered	Filtered	Filtered	#DIV/0!	3	Filtered	Filtered	Filtered	#DIV/0!	3	10250.5	8969.69	12903.8	10708	0	NO	NO	YES	YES	NO	NO	2	NO
_ADFIVPIEI_.1	ADFIVPIEI	O14595	CTDSP2	9	Filtered	Filtered	Filtered	#DIV/0!	3	Filtered	Filtered	Filtered	#DIV/0!	3	Filtered	Filtered	Filtered	#DIV/0!	3	103703	Filtered	51066.7	77384.7	1	NO	NO	YES	YES	NO	NO	2	NO
_GELPEHAKI_.2	GELPEHAKI	O14602	EIF1AY	9	Filtered	Filtered	Filtered	#DIV/0!	3	Filtered	Filtered	Filtered	#DIV/0!	3	Filtered	Filtered	Filtered	#DIV/0!	3	11617.4	15877.7	19178.6	15557.9	0	NO	NO	YES	YES	NO	NO	2	NO
_GELPEHAKI_.1	GELPEHAKI	O14602	EIF1AY	9	Filtered	Filtered	Filtered	#DIV/0!	3	Filtered	Filtered	Filtered	#DIV/0!	3	Filtered	Filtered	Filtered	#DIV/0!	3	3666.92	3623.69	4301.56	3864.05	0	NO	NO	YES	YES	NO	NO	2	NO
_ALLDSAHLL_.2	ALLDSAHLL	O14617	AP3D1	9	5160.71	Filtered	7820.38	6490.54	1	45322.1	59680	82661.1	62554.4	0	30278.7	47722.4	45402.6	41134.6	0	581124	517960	672844	590642	0	YES	YES	NO	NO	YES	YES	4	NO
_ALLDSAHLLA_.2	ALLDSAHLLA	O14617	AP3D1	10	Filtered	Filtered	Filtered	#DIV/0!	3	15699.8	27413.2	33961.7	25691.6	0	Filtered	18599.5	Filtered	18599.5	2	220404	231874	194582	215620	0	YES	NO	NO	NO	NO	NO	1	NO
_SLAPLFFKL_.2	SLAPLFFKL	O14617	AP3D1	9	Filtered	Filtered	Filtered	#DIV/0!	3	7496.39	Filtered	10677.6	9086.99	1	4456.35	6793.52	8335.04	6528.31	0	132332	95292.4	110951	112858	0	YES	YES	NO	NO	YES	YES	4	NO
_KLIEPLTNL_.2	KLIEPLTNL	O14617	AP3D1	9	Filtered	Filtered	Filtered	#DIV/0!	3	973.078	Filtered	Filtered	973.078	2	Filtered	Filtered	3035.39	3035.39	2	36797.1	52087.5	42632.1	43838.9	0	YES	YES	NO	NO	YES	YES	4	NO
_LMVDRLPQF_.2	LMVDRLPQF	O14617	AP3D1	9	Filtered	Filtered	Filtered	#DIV/0!	3	Filtered	Filtered	Filtered	#DIV/0!	3	Filtered	Filtered	Filtered	#DIV/0!	3	32581.1	40394.9	43719.7	38898.6	0	YES	YES	NO	NO	YES	YES	4	NO
_QMLDVAIRV_.2	QMLDVAIRV	O14617	AP3D1	9	Filtered	Filtered	Filtered	#DIV/0!	3	Filtered	Filtered	Filtered	#DIV/0!	3	Filtered	Filtered	Filtered	#DIV/0!	3	13640.1	12405.6	15140.7	13728.8	0	YES	YES	NO	NO	NO	YES	3	NO
_KLIEPLTNLI_.2	KLIEPLTNLI	O14617	AP3D1	10	Filtered	Filtered	Filtered	#DIV/0!	3	Filtered	Filtered	Filtered	#DIV/0!	3	Filtered	Filtered	Filtered	#DIV/0!	3	6837.87	Filtered	Filtered	6837.87	2	YES	YES	NO	NO	NO	NO	2	NO
_ILGGPGTVQGV_.2	ILGGPGTVQGV	O14618	CCS	11	Filtered	Filtered	Filtered	#DIV/0!	3	Filtered	Filtered	Filtered	#DIV/0!	3	Filtered	Filtered	Filtered	#DIV/0!	3	4992.17	6412.22	Filtered	5702.2	1	YES	YES	NO	NO	NO	NO	2	NO
_QIVERVIAV_.2	QIVERVIAV	O14647	CHD2	9	Filtered	Filtered	Filtered	#DIV/0!	3	Filtered	Filtered	Filtered	#DIV/0!	3	Filtered	Filtered	Filtered	#DIV/0!	3	4593.77	14754.2	8316.83	9221.6	0	YES	YES	NO	NO	YES	YES	4	NO
_RENGQEILL_.2	RENGQEILL	O14647	CHD2	9	Filtered	Filtered	Filtered	#DIV/0!	3	Filtered	Filtered	Filtered	#DIV/0!	3	Filtered	Filtered	Filtered	#DIV/0!	3	Filtered	27990.1	25697.9	26844	1	NO	NO	YES	YES	NO	NO	2	NO
_KVLEPFLL_.2	KVLEPFLL	O14647	CHD2	8	Filtered	Filtered	Filtered	#DIV/0!	3	Filtered	Filtered	Filtered	#DIV/0!	3	Filtered	Filtered	Filtered	#DIV/0!	3	Filtered	17475.3	10515.4	13995.3	1	NO	YES	NO	NO	NO	YES	2	NO
_KILDIANM[Oxidation (M)]L_.2	KILDIANML	O14653	GOSR2	9	Filtered	Filtered	Filtered	#DIV/0!	3	Filtered	Filtered	Filtered	#DIV/0!	3	Filtered	Filtered	Filtered	#DIV/0!	3	29687.3	73413.8	Filtered	51550.5	1	YES	YES	NO	NO	YES	YES	4	NO
_KILDIANML_.2	KILDIANML	O14653	GOSR2	9	Filtered	Filtered	Filtered	#DIV/0!	3	Filtered	Filtered	Filtered	#DIV/0!	3	Filtered	Filtered	Filtered	#DIV/0!	3	Filtered	Filtered	818613	818613	2	YES	YES	NO	NO	YES	YES	4	NO
_LLAARVVAA_.2	LLAARVVAA	O14657	TOR1B	9	Filtered	Filtered	Filtered	#DIV/0!	3	Filtered	Filtered	Filtered	#DIV/0!	3	Filtered	Filtered	Filtered	#DIV/0!	3	7932.81	Filtered	8692.81	8312.81	1	YES	YES	NO	NO	NO	NO	2	NO
_RLTDAFLLL_.2	RLTDAFLLL	O14662	STX16	9	Filtered	Filtered	Filtered	#DIV/0!	3	Filtered	8871.19	Filtered	8871.19	2	Filtered	2487.41	Filtered	2487.41	2	116436	132112	113214	120587	0	YES	YES	NO	NO	YES	YES	4	NO
_SLFSDEFKV_.2	SLFSDEFKV	O14672	ADAM10	9	Filtered	Filtered	Filtered	#DIV/0!	3	Filtered	Filtered	Filtered	#DIV/0!	3	Filtered	Filtered	Filtered	#DIV/0!	3	23878.7	29721.2	16579.6	23393.2	0	YES	YES	NO	NO	NO	YES	3	NO
_YLPELLQTV_.2	YLPELLQTV	O14682	ENC1	9	13464.8	15801.2	16084.7	15116.9	0	174714	122161	227270	174715	0	110018	177973	164406	150799	0	1.50463e+06	1.42038e+06	2.4175e+06	1.78084e+06	0	YES	YES	NO	NO	YES	YES	4	NO
_YLPELLQTV_.1	YLPELLQTV	O14682	ENC1	9	Filtered	Filtered	Filtered	#DIV/0!	3	Filtered	Filtered	Filtered	#DIV/0!	3	Filtered	284090	Filtered	284090	2	715586	547715	369467	544256	0	YES	YES	NO	NO	YES	YES	4	NO
_YLPELLQTVRL_.2	YLPELLQTVRL	O14682	ENC1	11	Filtered	Filtered	Filtered	#DIV/0!	3	Filtered	Filtered	Filtered	#DIV/0!	3	68081.9	68388.7	95396.5	77289	0	1869446	1.59951e+06	1.2473e+06	1.57208e+06	0	YES	YES	YES	NO	NO	YES	4	NO
_PELLQTVRL_.2	PELLQTVRL	O14682	ENC1	9	Filtered	Filtered	Filtered	#DIV/0!	3	34113.2	Filtered	44156.2	39134.7	1	20456.1	20973.8	Filtered	20714.9	1	640213	664664	Filtered	652438	1	NO	NO	YES	NO	NO	NO	1	NO
_SVLTHLNLL_.2	SVLTHLNLL	O14682	ENC1	9	Filtered	Filtered	Filtered	#DIV/0!	3	Filtered	1420.3	Filtered	1420.3	2	Filtered	Filtered	Filtered	#DIV/0!	3	49353.7	62269.9	42911.7	51511.8	0	YES	YES	NO	NO	YES	YES	4	NO
_KLYELSWRM_.2	KLYELSWRM	O14682	ENC1	9	Filtered	Filtered	Filtered	#DIV/0!	3	Filtered	Filtered	Filtered	#DIV/0!	3	Filtered	Filtered	1435.59	1435.59	2	46993.6	68008.1	61553.3	58851.7	0	YES	YES	NO	NO	YES	YES	4	NO
_KLYELSWRM_.3	KLYELSWRM	O14682	ENC1	9	Filtered	Filtered	Filtered	#DIV/0!	3	Filtered	Filtered	Filtered	#DIV/0!	3	Filtered	Filtered	Filtered	#DIV/0!	3	13635.2	60177.1	52138.4	41983.6	0	YES	YES	NO	NO	YES	YES	4	NO
_KLYELSWRM[Oxidation (M)]_.2	KLYELSWRM	O14682	ENC1	9	Filtered	Filtered	Filtered	#DIV/0!	3	Filtered	Filtered	Filtered	#DIV/0!	3	Filtered	Filtered	Filtered	#DIV/0!	3	5774.88	26853.5	6283.88	12970.7	0	YES	YES	NO	NO	YES	YES	4	NO
_KLYELSWRM[Oxidation (M)]_.3	KLYELSWRM	O14682	ENC1	9	Filtered	Filtered	Filtered	#DIV/0!	3	Filtered	Filtered	Filtered	#DIV/0!	3	Filtered	Filtered	Filtered	#DIV/0!	3	6477.8	13356.6	4701.35	8178.58	0	YES	YES	NO	NO	YES	YES	4	NO
_RLALLPAIYL_.2	RLALLPAIYL	O14682	ENC1	10	Filtered	Filtered	Filtered	#DIV/0!	3	Filtered	Filtered	Filtered	#DIV/0!	3	Filtered	Filtered	Filtered	#DIV/0!	3	43500.9	48329.1	41089.6	44306.5	0	YES	YES	NO	NO	NO	YES	3	NO
_KLFAFGGTSV_.2	KLFAFGGTSV	O14682	ENC1	10	Filtered	Filtered	Filtered	#DIV/0!	3	Filtered	Filtered	Filtered	#DIV/0!	3	Filtered	Filtered	Filtered	#DIV/0!	3	18494.4	24480.5	22957.6	21977.5	0	YES	YES	NO	NO	NO	NO	2	NO
_RLFTDVLLHA_.2	RLFTDVLLHA	O14682	ENC1	10	Filtered	Filtered	Filtered	#DIV/0!	3	Filtered	Filtered	Filtered	#DIV/0!	3	Filtered	Filtered	Filtered	#DIV/0!	3	19094.2	13655.6	18922.4	17224.1	0	YES	YES	NO	NO	NO	NO	2	NO
_ALLPAIYLM[Oxidation (M)]_.2	ALLPAIYLM	O14682	ENC1	9	Filtered	Filtered	Filtered	#DIV/0!	3	Filtered	Filtered	Filtered	#DIV/0!	3	Filtered	Filtered	Filtered	#DIV/0!	3	15061.8	35263.8	23083.7	24469.8	0	YES	YES	NO	NO	YES	YES	4	NO
_ALLPAIYLM[Oxidation (M)]_.1	ALLPAIYLM	O14682	ENC1	9	Filtered	Filtered	Filtered	#DIV/0!	3	Filtered	Filtered	Filtered	#DIV/0!	3	Filtered	Filtered	Filtered	#DIV/0!	3	109323	152740	Filtered	131032	1	YES	YES	NO	NO	YES	YES	4	NO
_YLPELLQ_.1	YLPELLQ	O14682	ENC1	7	Filtered	Filtered	Filtered	#DIV/0!	3	Filtered	Filtered	Filtered	#DIV/0!	3	Filtered	Filtered	Filtered	#DIV/0!	3	Filtered	291148	Filtered	291148	2	#N/A	#N/A	#N/A	#N/A	#N/A	#N/A	0	NO
_RIIEPVAAM_.2	RIIEPVAAM	O14686	KMT2D	9	Filtered	Filtered	Filtered	#DIV/0!	3	Filtered	Filtered	Filtered	#DIV/0!	3	Filtered	Filtered	Filtered	#DIV/0!	3	5068.5	8456.22	10097.9	7874.21	0	YES	YES	NO	NO	YES	YES	4	NO
_RIIEPVAAM[Oxidation (M)]_.2	RIIEPVAAM	O14686	KMT2D	9	Filtered	Filtered	Filtered	#DIV/0!	3	Filtered	Filtered	Filtered	#DIV/0!	3	Filtered	Filtered	Filtered	#DIV/0!	3	1648.14	4781.98	2615.38	3015.17	0	YES	YES	NO	NO	YES	YES	4	NO
_HILDILPRL_.2	HILDILPRL	O14717	TRDMT1	9	Filtered	Filtered	1406.45	1406.45	2	56187.6	119905	128536	101543	0	44922.8	59201.2	24283.3	42802.4	0	656299	475163	424254	518572	0	YES	YES	NO	NO	YES	YES	4	NO
_FTPKEIANL_.2	FTPKEIANL	O14717	TRDMT1	9	Filtered	Filtered	Filtered	#DIV/0!	3	Filtered	Filtered	Filtered	#DIV/0!	3	Filtered	1786.35	Filtered	1786.35	2	Filtered	58791.3	33560.2	46175.8	1	YES	YES	NO	NO	YES	YES	4	NO
_LLHDGIPVV_.2	LLHDGIPVV	O14727	APAF1	9	Filtered	Filtered	Filtered	#DIV/0!	3	Filtered	6918.71	15681.3	11300	1	Filtered	4851.5	Filtered	4851.5	2	67682.6	97296.6	94238.4	86405.9	0	YES	YES	NO	NO	YES	YES	4	NO
_SERELFNAV_.2	SERELFNAV	O14730	RIOK3	9	Filtered	Filtered	Filtered	#DIV/0!	3	Filtered	Filtered	Filtered	#DIV/0!	3	Filtered	Filtered	Filtered	#DIV/0!	3	13432.3	20654.9	5989.46	13358.9	0	NO	NO	YES	YES	NO	NO	2	NO
_AEIEALEKM_.2	AEIEALEKM	O14730	RIOK3	9	Filtered	Filtered	Filtered	#DIV/0!	3	Filtered	Filtered	Filtered	#DIV/0!	3	Filtered	Filtered	Filtered	#DIV/0!	3	5346.27	9342.79	10247.4	8312.14	0	NO	NO	YES	YES	NO	NO	2	NO
_AEIEALEKM[Oxidation (M)]_.2	AEIEALEKM	O14730	RIOK3	9	Filtered	Filtered	Filtered	#DIV/0!	3	Filtered	Filtered	Filtered	#DIV/0!	3	Filtered	Filtered	Filtered	#DIV/0!	3	1076.7	Filtered	Filtered	1076.7	2	NO	NO	YES	YES	NO	NO	2	NO
_ILLDERGQIKL_.3	ILLDERGQIKL	O14733	MAP2K7	11	Filtered	Filtered	Filtered	#DIV/0!	3	6707.34	10855.3	23209.7	13590.8	0	3599.32	7053.84	6190.83	5614.67	0	76797.7	133063	105157	105006	0	YES	YES	NO	NO	NO	NO	2	NO
_ILLDERGQIKL_.2	ILLDERGQIKL	O14733	MAP2K7	11	Filtered	Filtered	Filtered	#DIV/0!	3	Filtered	Filtered	Filtered	#DIV/0!	3	Filtered	Filtered	Filtered	#DIV/0!	3	Filtered	Filtered	6988.5	6988.5	2	YES	YES	NO	NO	NO	NO	2	NO
_AIVKALYYL_.2	AIVKALYYL	O14733	MAP2K7	9	Filtered	Filtered	Filtered	#DIV/0!	3	4889.21	6770.87	Filtered	5830.04	1	2690.7	4554.66	4976.03	4073.8	0	75763.3	102442	91121.8	89775.5	0	YES	YES	NO	NO	NO	YES	3	NO
_VLQEEPPLL_.2	VLQEEPPLL	O14733	MAP2K7	9	Filtered	Filtered	Filtered	#DIV/0!	3	Filtered	Filtered	Filtered	#DIV/0!	3	Filtered	Filtered	Filtered	#DIV/0!	3	16000.9	24623.2	15019.1	18547.7	0	YES	YES	NO	NO	YES	YES	4	NO
_KMTVAIVKA_.2	KMTVAIVKA	O14733	MAP2K7	9	Filtered	Filtered	Filtered	#DIV/0!	3	Filtered	Filtered	Filtered	#DIV/0!	3	Filtered	Filtered	Filtered	#DIV/0!	3	Filtered	Filtered	2573.99	2573.99	2	YES	NO	NO	NO	NO	NO	1	NO
_GLIEILKKV_.2	GLIEILKKV	O14737	PDCD5	9	10472.7	14038.2	20683	15064.6	0	134887	182696	290873	202819	0	89965.5	152046	144172	128728	0	962325	1.31004e+06	1.16881e+06	1.14706e+06	0	YES	YES	NO	NO	YES	YES	4	NO
_SEQGLIEIL_.2	SEQGLIEIL	O14737	PDCD5	9	Filtered	Filtered	Filtered	#DIV/0!	3	Filtered	Filtered	Filtered	#DIV/0!	3	Filtered	Filtered	Filtered	#DIV/0!	3	1293.89	6757.26	1985.14	3345.43	0	NO	NO	YES	YES	NO	NO	2	NO
_LIEILKKV_.2	LIEILKKV	O14737	PDCD5	8	Filtered	Filtered	Filtered	#DIV/0!	3	Filtered	Filtered	Filtered	#DIV/0!	3	Filtered	Filtered	Filtered	#DIV/0!	3	Filtered	22575.7	Filtered	22575.7	2	NO	NO	NO	NO	NO	NO	0	NO
_AILPTSIFL_.1	AILPTSIFL	O14744	PRMT5	9	Filtered	Filtered	Filtered	#DIV/0!	3	113381	112053	154897	126777	0	95675.3	123999	128063	115913	0	2.02272e+06	2135286	1.73731e+06	1.9651e+06	0	YES	YES	NO	NO	YES	YES	4	NO
_AILPTSIFL_.2	AILPTSIFL	O14744	PRMT5	9	Filtered	Filtered	Filtered	#DIV/0!	3	Filtered	Filtered	Filtered	#DIV/0!	3	2451.59	2848.56	1165.03	2155.06	0	14492.3	3979.35	19462	12644.6	0	YES	YES	NO	NO	YES	YES	4	NO
_FEMPYVVRL_.2	FEMPYVVRL	O14744	PRMT5	9	Filtered	Filtered	Filtered	#DIV/0!	3	Filtered	Filtered	Filtered	#DIV/0!	3	Filtered	Filtered	Filtered	#DIV/0!	3	62553.6	52263.6	50342.4	55053.2	0	YES	YES	YES	YES	YES	YES	6	NO
_FEM[Oxidation (M)]PYVVRL_.2	FEMPYVVRL	O14744	PRMT5	9	Filtered	Filtered	Filtered	#DIV/0!	3	Filtered	Filtered	Filtered	#DIV/0!	3	Filtered	Filtered	Filtered	#DIV/0!	3	1557.81	4815.82	Filtered	3186.82	1	YES	YES	YES	YES	YES	YES	6	NO
_REWVAPEKA_.2	REWVAPEKA	O14744	PRMT5	9	Filtered	Filtered	Filtered	#DIV/0!	3	Filtered	Filtered	Filtered	#DIV/0!	3	Filtered	Filtered	Filtered	#DIV/0!	3	1642.99	Filtered	2996.82	2319.9	1	NO	NO	YES	YES	NO	NO	2	NO
_GLLAGDRLVEV_.2	GLLAGDRLVEV	O14745	SLC9A3R1	11	Filtered	Filtered	Filtered	#DIV/0!	3	Filtered	Filtered	Filtered	#DIV/0!	3	Filtered	Filtered	Filtered	#DIV/0!	3	5876.32	8204.7	9164.32	7748.45	0	YES	YES	NO	NO	NO	NO	2	NO
_ALNAVRLLV_.2	ALNAVRLLV	O14745	SLC9A3R1	9	Filtered	Filtered	Filtered	#DIV/0!	3	Filtered	Filtered	Filtered	#DIV/0!	3	Filtered	Filtered	Filtered	#DIV/0!	3	4197.43	Filtered	Filtered	4197.43	2	YES	YES	NO	NO	NO	NO	2	NO
_KISDFGLATV_.2	KISDFGLATV	O14757	CHEK1	10	Filtered	Filtered	Filtered	#DIV/0!	3	Filtered	Filtered	Filtered	#DIV/0!	3	Filtered	Filtered	Filtered	#DIV/0!	3	5580.51	Filtered	12164.2	8872.36	1	YES	YES	NO	NO	NO	NO	2	NO
_SDFGLATVF_.1	SDFGLATVF	O14757	CHEK1	9	Filtered	Filtered	Filtered	#DIV/0!	3	Filtered	Filtered	Filtered	#DIV/0!	3	Filtered	Filtered	Filtered	#DIV/0!	3	14981.8	Filtered	Filtered	14981.8	2	NO	NO	YES	YES	NO	NO	2	NO
_GLMDNEIKV_.2	GLMDNEIKV	O14763	TNFRSF10B	9	Filtered	Filtered	Filtered	#DIV/0!	3	Filtered	Filtered	Filtered	#DIV/0!	3	Filtered	Filtered	Filtered	#DIV/0!	3	39467.5	101160	137337	92655	0	YES	YES	NO	NO	NO	YES	3	NO
_GLM[Oxidation (M)]DNEIKV_.2	GLMDNEIKV	O14763	TNFRSF10B	9	Filtered	Filtered	Filtered	#DIV/0!	3	Filtered	Filtered	Filtered	#DIV/0!	3	Filtered	Filtered	Filtered	#DIV/0!	3	1412.67	2522.5	2590.31	2175.16	0	YES	YES	NO	NO	NO	YES	3	NO
_RLSELVQAV_.2	RLSELVQAV	O14773	TPP1	9	Filtered	Filtered	Filtered	#DIV/0!	3	Filtered	Filtered	Filtered	#DIV/0!	3	Filtered	Filtered	Filtered	#DIV/0!	3	14703.9	19808.6	13825.6	16112.7	0	YES	YES	NO	NO	YES	YES	4	NO
_ILFGHENRV_.2	ILFGHENRV	O14775	GNB5	9	Filtered	Filtered	Filtered	#DIV/0!	3	11905.8	17120.8	22674.5	17233.7	0	14902.4	26969.4	24726.6	22199.5	0	101261	125377	121176	115938	0	YES	YES	NO	NO	NO	YES	3	NO
_LFGHENRV_.2	LFGHENRV	O14775	GNB5	8	Filtered	Filtered	Filtered	#DIV/0!	3	Filtered	7605.99	9830.72	8718.36	1	3136.05	4245.81	4030.3	3804.05	0	36800.3	58149.3	52574.6	49174.7	0	NO	NO	NO	NO	NO	NO	0	NO
_FGHENRV_.2	FGHENRV	O14775	GNB5	7	Filtered	Filtered	Filtered	#DIV/0!	3	Filtered	Filtered	Filtered	#DIV/0!	3	Filtered	Filtered	Filtered	#DIV/0!	3	48754.7	65139.8	Filtered	56947.2	1	#N/A	#N/A	#N/A	#N/A	#N/A	#N/A	0	NO
_KLHDVELHQV_.3	KLHDVELHQV	O14775	GNB5	10	Filtered	Filtered	Filtered	#DIV/0!	3	Filtered	Filtered	Filtered	#DIV/0!	3	Filtered	Filtered	Filtered	#DIV/0!	3	3277.86	Filtered	4012.47	3645.17	1	YES	YES	NO	NO	NO	NO	2	NO
_HDVELHQV_.2	HDVELHQV	O14775	GNB5	8	Filtered	Filtered	Filtered	#DIV/0!	3	Filtered	Filtered	Filtered	#DIV/0!	3	Filtered	Filtered	Filtered	#DIV/0!	3	2134.61	Filtered	Filtered	2134.61	2	NO	NO	YES	YES	NO	NO	2	NO
_GLNEEIARV_.2	GLNEEIARV	O14777	NDC80	9	44800.5	58118.6	67935.6	56951.6	0	578354	699181	927646	735061	0	270755	439602	401695	370684	0	4214151	6.74467e+06	5504456	5.48776e+06	0	YES	YES	NO	NO	NO	NO	2	NO
_GLNEEIARV_.1	GLNEEIARV	O14777	NDC80	9	Filtered	Filtered	Filtered	#DIV/0!	3	Filtered	Filtered	Filtered	#DIV/0!	3	Filtered	Filtered	Filtered	#DIV/0!	3	28947.7	55390.6	52740.6	45693	0	YES	YES	NO	NO	NO	NO	2	NO
_ALNEQIARL_.2	ALNEQIARL	O14777	NDC80	9	12924.1	19727.3	25934.9	19528.8	0	201052	235906	316140	251033	0	104772	151814	145707	134098	0	1.26644e+06	2.0102e+06	1.55403e+06	1.61022e+06	0	YES	YES	NO	NO	YES	YES	4	NO
_ALNEQIARL_.1	ALNEQIARL	O14777	NDC80	9	Filtered	Filtered	Filtered	#DIV/0!	3	Filtered	Filtered	Filtered	#DIV/0!	3	Filtered	Filtered	Filtered	#DIV/0!	3	4016.6	Filtered	6534.48	5275.54	1	YES	YES	NO	NO	YES	YES	4	NO
_KDFLKIFTF_.2	KDFLKIFTF	O14777	NDC80	9	Filtered	Filtered	Filtered	#DIV/0!	3	Filtered	Filtered	Filtered	#DIV/0!	3	Filtered	Filtered	Filtered	#DIV/0!	3	12507.2	13213.3	6328.22	10682.9	0	NO	NO	YES	YES	NO	NO	2	NO
_HLEEQIAKV_.2	HLEEQIAKV	O14777	NDC80	9	Filtered	Filtered	Filtered	#DIV/0!	3	Filtered	Filtered	Filtered	#DIV/0!	3	Filtered	Filtered	Filtered	#DIV/0!	3	2296.27	7234.1	6858.69	5463.02	0	YES	YES	NO	NO	NO	YES	3	NO
_KDLGYPFAL_.2	KDLGYPFAL	O14777	NDC80	9	Filtered	Filtered	Filtered	#DIV/0!	3	Filtered	Filtered	Filtered	#DIV/0!	3	Filtered	Filtered	Filtered	#DIV/0!	3	33219	41083	30106.9	34803	0	NO	NO	YES	YES	NO	NO	2	NO
_NEEIARV_.2	NEEIARV	O14777	NDC80	7	Filtered	Filtered	Filtered	#DIV/0!	3	Filtered	Filtered	Filtered	#DIV/0!	3	Filtered	Filtered	Filtered	#DIV/0!	3	32726.4	19757.2	Filtered	26241.8	1	#N/A	#N/A	#N/A	#N/A	#N/A	#N/A	0	NO
_REYQLVVQT_.2	REYQLVVQT	O14777	NDC80	9	Filtered	Filtered	Filtered	#DIV/0!	3	Filtered	Filtered	Filtered	#DIV/0!	3	Filtered	Filtered	Filtered	#DIV/0!	3	Filtered	Filtered	26961	26961	2	NO	NO	YES	YES	NO	NO	2	NO
_KEPNRLESL_.2	KEPNRLESL	O14777	NDC80	9	Filtered	Filtered	Filtered	#DIV/0!	3	Filtered	Filtered	Filtered	#DIV/0!	3	Filtered	Filtered	Filtered	#DIV/0!	3	Filtered	8767.93	Filtered	8767.93	2	NO	NO	YES	YES	NO	NO	2	NO
_GLLRFVTAV_.2	GLLRFVTAV	O14786	NRP1	9	Filtered	Filtered	Filtered	#DIV/0!	3	Filtered	Filtered	Filtered	#DIV/0!	3	Filtered	Filtered	Filtered	#DIV/0!	3	21195.1	25808.9	20878.9	22627.6	0	YES	YES	NO	NO	NO	NO	2	NO
_IM[Oxidation (M)]INFNPHF_.2	IMINFNPHF	O14786	NRP1	9	Filtered	Filtered	Filtered	#DIV/0!	3	Filtered	Filtered	Filtered	#DIV/0!	3	Filtered	Filtered	Filtered	#DIV/0!	3	2643.17	Filtered	Filtered	2643.17	2	YES	YES	NO	NO	YES	YES	4	NO
_ALLGDLTKA_.2	ALLGDLTKA	O14787	TNPO2	9	Filtered	Filtered	19929	19929	2	71277.2	104857	151235	109123	0	59637.3	88874.9	77237.7	75250	0	689921	1.21104e+06	924776	941914	0	YES	YES	NO	NO	NO	NO	2	NO
_ALLGDLTKA_.1	ALLGDLTKA	O14787	TNPO2	9	Filtered	Filtered	Filtered	#DIV/0!	3	Filtered	Filtered	Filtered	#DIV/0!	3	Filtered	Filtered	Filtered	#DIV/0!	3	Filtered	Filtered	37172	37172	2	YES	YES	NO	NO	NO	NO	2	NO
_SEDEPTRSL_.2	SEDEPTRSL	O14787	TNPO2	9	Filtered	Filtered	Filtered	#DIV/0!	3	Filtered	Filtered	Filtered	#DIV/0!	3	Filtered	4915.06	4782.54	4848.8	1	21459.7	31240.1	29974.5	27558.1	0	NO	NO	YES	YES	YES	YES	4	NO
_YLPELIPHL_.2	YLPELIPHL	O14787	TNPO2	9	Filtered	Filtered	Filtered	#DIV/0!	3	21213.8	34342.2	37834.1	31130	0	21368.9	22136.9	25172.7	22892.8	0	452500	453072	324648	410073	0	YES	YES	NO	NO	YES	YES	4	NO
_YLPELIPHLI_.2	YLPELIPHLI	O14787	TNPO2	10	Filtered	Filtered	Filtered	#DIV/0!	3	Filtered	Filtered	Filtered	#DIV/0!	3	Filtered	Filtered	Filtered	#DIV/0!	3	21209.2	14425	22961.9	19532	0	YES	YES	NO	NO	NO	YES	3	NO
_TELLKRIL_.2	TELLKRIL	O14787	TNPO2	8	Filtered	Filtered	Filtered	#DIV/0!	3	Filtered	Filtered	Filtered	#DIV/0!	3	Filtered	Filtered	Filtered	#DIV/0!	3	31299.2	Filtered	171308	101304	1	NO	NO	YES	YES	NO	NO	2	NO
_FIMDRAQAL_.2	FIMDRAQAL	O14787	TNPO2	9	Filtered	Filtered	Filtered	#DIV/0!	3	Filtered	Filtered	Filtered	#DIV/0!	3	Filtered	Filtered	Filtered	#DIV/0!	3	44026.9	51917	32836.2	42926.7	0	YES	YES	NO	NO	YES	YES	4	NO
_ALADGVQKV_.2	ALADGVQKV	O14791	APOL1	9	23122.7	Filtered	30036.3	26579.5	1	94714.5	114247	152407	120456	0	79404.5	116921	123192	106506	0	736031	950144	902887	863021	0	YES	YES	NO	NO	YES	YES	4	NO
_ALADGVQKV_.1	ALADGVQKV	O14791	APOL1	9	Filtered	Filtered	Filtered	#DIV/0!	3	Filtered	Filtered	Filtered	#DIV/0!	3	Filtered	Filtered	Filtered	#DIV/0!	3	42816.1	50204.6	50206.1	47742.3	0	YES	YES	NO	NO	YES	YES	4	NO
_FLGENISNFL_.2	FLGENISNFL	O14791	APOL1	10	Filtered	Filtered	Filtered	#DIV/0!	3	13115.5	5679.96	8831.6	9209.01	0	9132.53	9790.92	9430.95	9451.47	0	130301	164066	140130	144832	0	YES	YES	NO	NO	NO	YES	3	NO
_FLGENISNFL_.1	FLGENISNFL	O14791	APOL1	10	Filtered	Filtered	Filtered	#DIV/0!	3	Filtered	Filtered	Filtered	#DIV/0!	3	Filtered	Filtered	Filtered	#DIV/0!	3	18901.4	Filtered	Filtered	18901.4	2	YES	YES	NO	NO	NO	YES	3	NO
_SLAGNTYQL_.1	SLAGNTYQL	O14791	APOL1	9	Filtered	Filtered	Filtered	#DIV/0!	3	Filtered	Filtered	Filtered	#DIV/0!	3	Filtered	Filtered	Filtered	#DIV/0!	3	91882	139145	110851	113959	0	YES	YES	NO	NO	YES	YES	4	NO
_SLAGNTYQL_.2	SLAGNTYQL	O14791	APOL1	9	Filtered	Filtered	Filtered	#DIV/0!	3	Filtered	Filtered	Filtered	#DIV/0!	3	Filtered	Filtered	Filtered	#DIV/0!	3	9818.86	16316.2	8566.11	11567	0	YES	YES	NO	NO	YES	YES	4	NO
_HDLVIKSL_.2	HDLVIKSL	O14791	APOL1	8	Filtered	Filtered	Filtered	#DIV/0!	3	Filtered	Filtered	Filtered	#DIV/0!	3	Filtered	Filtered	Filtered	#DIV/0!	3	32068.5	66620.8	40938	46542.5	0	NO	NO	YES	NO	NO	NO	1	NO
_HDLVIKSL_.1	HDLVIKSL	O14791	APOL1	8	Filtered	Filtered	Filtered	#DIV/0!	3	Filtered	Filtered	Filtered	#DIV/0!	3	Filtered	Filtered	Filtered	#DIV/0!	3	Filtered	Filtered	5840.4	5840.4	2	NO	NO	YES	NO	NO	NO	1	NO
_LADGVQKV_.1	LADGVQKV	O14791	APOL1	8	Filtered	Filtered	Filtered	#DIV/0!	3	Filtered	Filtered	Filtered	#DIV/0!	3	Filtered	Filtered	Filtered	#DIV/0!	3	Filtered	Filtered	46023.1	46023.1	2	NO	NO	NO	NO	NO	NO	0	NO
_REFLGENISNFL_.2	REFLGENISNFL	O14791	APOL1	12	Filtered	Filtered	Filtered	#DIV/0!	3	Filtered	Filtered	Filtered	#DIV/0!	3	Filtered	Filtered	Filtered	#DIV/0!	3	19982.5	Filtered	Filtered	19982.5	2	NO	NO	YES	NO	NO	NO	1	NO
_SVVDVFTQL_.2	SVVDVFTQL	O14795	UNC13B	9	Filtered	Filtered	Filtered	#DIV/0!	3	8760	10174.6	8759.74	9231.45	0	13979	16866.9	12709.5	14518.5	0	47255.4	100262	83059.7	76859	0	YES	YES	NO	NO	YES	YES	4	NO
_SVVDVFTQL_.1	SVVDVFTQL	O14795	UNC13B	9	Filtered	Filtered	Filtered	#DIV/0!	3	Filtered	Filtered	Filtered	#DIV/0!	3	Filtered	77348.5	73095	75221.7	1	1.2477e+06	1.22722e+06	1.26819e+06	1.2477e+06	0	YES	YES	NO	NO	YES	YES	4	NO
_SAVSGAIRL_.2	SAVSGAIRL	O14795	UNC13B	9	Filtered	Filtered	Filtered	#DIV/0!	3	Filtered	Filtered	Filtered	#DIV/0!	3	Filtered	Filtered	Filtered	#DIV/0!	3	6323.12	13901.3	Filtered	10112.2	1	NO	NO	NO	NO	YES	YES	2	NO
_VDPIVSNFL_.2	VDPIVSNFL	O14802	POLR3A	9	Filtered	Filtered	Filtered	#DIV/0!	3	Filtered	16908.6	Filtered	16908.6	2	25718.6	35679.2	32915.9	31437.9	0	228592	288411	276100	264368	0	NO	NO	NO	NO	NO	NO	0	NO
_KVVDPIVSNF_.2	KVVDPIVSNF	O14802	POLR3A	10	Filtered	Filtered	Filtered	#DIV/0!	3	30047.5	36644.8	63894.2	43528.8	0	38517.5	52778.4	53019.2	48105	0	312010	396802	338344	349052	0	NO	YES	NO	NO	YES	YES	3	NO
_KVVDPIVSNF_.1	KVVDPIVSNF	O14802	POLR3A	10	Filtered	Filtered	Filtered	#DIV/0!	3	Filtered	Filtered	Filtered	#DIV/0!	3	Filtered	Filtered	Filtered	#DIV/0!	3	98239.2	131086	110332	113219	0	NO	YES	NO	NO	YES	YES	3	NO
_RVLDNIKAV_.2	RVLDNIKAV	O14802	POLR3A	9	Filtered	Filtered	Filtered	#DIV/0!	3	Filtered	Filtered	Filtered	#DIV/0!	3	Filtered	Filtered	Filtered	#DIV/0!	3	13384.1	23360.7	20467.7	19070.8	0	YES	YES	NO	NO	YES	YES	4	NO
_GEVLGITRF_.2	GEVLGITRF	O14802	POLR3A	9	Filtered	Filtered	Filtered	#DIV/0!	3	Filtered	Filtered	Filtered	#DIV/0!	3	Filtered	5474.58	3726.65	4600.61	1	52760.2	82491.8	90726.3	75326.1	0	NO	NO	YES	YES	NO	NO	2	NO
_YLKRPGLTY_.2	YLKRPGLTY	O14802	POLR3A	9	Filtered	Filtered	Filtered	#DIV/0!	3	Filtered	Filtered	Filtered	#DIV/0!	3	Filtered	Filtered	Filtered	#DIV/0!	3	Filtered	2417.57	Filtered	2417.57	2	NO	NO	NO	NO	YES	NO	1	NO
_YITRYIASL_.2	YITRYIASL	O14818	PSMA7	9	Filtered	Filtered	Filtered	#DIV/0!	3	55131.4	72813.6	78472.6	68805.9	0	54270.3	78688.9	72258.1	68405.8	0	514276	870167	553018	645820	0	YES	YES	NO	NO	YES	YES	4	NO
_FDFDGTPRL_.2	FDFDGTPRL	O14818	PSMA7	9	Filtered	Filtered	Filtered	#DIV/0!	3	Filtered	Filtered	Filtered	#DIV/0!	3	Filtered	Filtered	Filtered	#DIV/0!	3	22328.4	19932	22250.8	21503.7	0	NO	YES	YES	YES	YES	YES	5	NO
_GETPKINTL_.2	GETPKINTL	O14862	AIM2	9	Filtered	Filtered	Filtered	#DIV/0!	3	21691.5	29440.8	55537.1	35556.5	0	15120.7	34675.9	29361.3	26386	0	213341	336981	258655	269659	0	NO	NO	YES	YES	NO	NO	2	YES
_GETPKINTL_.1	GETPKINTL	O14862	AIM2	9	Filtered	Filtered	Filtered	#DIV/0!	3	Filtered	Filtered	Filtered	#DIV/0!	3	Filtered	Filtered	Filtered	#DIV/0!	3	64089.9	88709.7	86101.6	79633.7	0	NO	NO	YES	YES	NO	NO	2	YES
_AEMSPAASA_.1	AEMSPAASA	O14862	AIM2	9	Filtered	Filtered	Filtered	#DIV/0!	3	Filtered	Filtered	Filtered	#DIV/0!	3	Filtered	Filtered	Filtered	#DIV/0!	3	64411.3	78995.2	83413.3	75606.6	0	NO	NO	YES	YES	NO	NO	2	YES
_AEM[Oxidation (M)]SPAASA_.1	AEMSPAASA	O14862	AIM2	9	Filtered	Filtered	Filtered	#DIV/0!	3	Filtered	Filtered	Filtered	#DIV/0!	3	Filtered	Filtered	Filtered	#DIV/0!	3	Filtered	Filtered	5020.52	5020.52	2	NO	NO	YES	YES	NO	NO	2	YES
_RLSDAQIYV_.2	RLSDAQIYV	O14879	IFIT3	9	Filtered	Filtered	Filtered	#DIV/0!	3	49124.9	53480.9	98146.1	66917.3	0	40609.5	62472.7	56369.4	53150.5	0	388333	627521	492353	502736	0	YES	YES	NO	NO	YES	YES	4	NO
_RLSDAQIYV_.1	RLSDAQIYV	O14879	IFIT3	9	Filtered	Filtered	Filtered	#DIV/0!	3	Filtered	Filtered	Filtered	#DIV/0!	3	Filtered	Filtered	Filtered	#DIV/0!	3	46175.7	Filtered	53087.2	49631.5	1	YES	YES	NO	NO	YES	YES	4	NO
_AEIRSLVTW_.2	AEIRSLVTW	O14879	IFIT3	9	Filtered	Filtered	Filtered	#DIV/0!	3	8770.4	Filtered	Filtered	8770.4	2	8987.59	15990.4	15856.6	13611.5	0	59238	172341	158687	130089	0	NO	NO	YES	YES	NO	NO	2	NO
_YEKELGRLL_.2	YEKELGRLL	O14879	IFIT3	9	Filtered	Filtered	Filtered	#DIV/0!	3	Filtered	Filtered	Filtered	#DIV/0!	3	Filtered	Filtered	Filtered	#DIV/0!	3	4256.72	5506.67	4971.07	4911.49	0	NO	NO	YES	YES	NO	NO	2	NO
_GEQFVEEAL_.2	GEQFVEEAL	O14879	IFIT3	9	Filtered	Filtered	Filtered	#DIV/0!	3	Filtered	Filtered	Filtered	#DIV/0!	3	Filtered	Filtered	Filtered	#DIV/0!	3	Filtered	1691.48	Filtered	1691.48	2	NO	NO	YES	YES	NO	NO	2	NO
_IDHIHLI_.2	IDHIHLI	O14908	GIPC1	7	Filtered	Filtered	Filtered	#DIV/0!	3	17363.6	13871.1	32115.5	21116.7	0	14060.4	18617.3	17933.2	16870.3	0	136739	134283	186396	152472	0	#N/A	#N/A	#N/A	#N/A	#N/A	#N/A	0	NO
_SVIDHIHLI_.2	SVIDHIHLI	O14908	GIPC1	9	19155.2	25457.4	28414.8	24342.5	0	196886	289791	422422	303033	0	114705	163392	180282	152793	0	1.63651e+06	2.8553e+06	2.32227e+06	2.27136e+06	0	YES	YES	NO	NO	YES	YES	4	NO
_SVIDHIHLI_.1	SVIDHIHLI	O14908	GIPC1	9	Filtered	Filtered	Filtered	#DIV/0!	3	Filtered	Filtered	Filtered	#DIV/0!	3	Filtered	Filtered	Filtered	#DIV/0!	3	75578.8	128064	133018	112220	0	YES	YES	NO	NO	YES	YES	4	NO
_GLPPPPPAL_.2	GLPPPPPAL	O14908	GIPC1	9	Filtered	Filtered	Filtered	#DIV/0!	3	4765.76	8516.42	19867	11049.7	0	94377.1	101984	142516	112959	0	603939	908391	651581	721304	0	YES	YES	NO	NO	YES	YES	4	NO
_GLPPPPPAL_.1	GLPPPPPAL	O14908	GIPC1	9	Filtered	Filtered	Filtered	#DIV/0!	3	Filtered	Filtered	Filtered	#DIV/0!	3	Filtered	Filtered	Filtered	#DIV/0!	3	1.42125e+06	1.96347e+06	716584	1.3671e+06	0	YES	YES	NO	NO	YES	YES	4	NO
_VIDHIHLI_.2	VIDHIHLI	O14908	GIPC1	8	Filtered	Filtered	Filtered	#DIV/0!	3	Filtered	Filtered	Filtered	#DIV/0!	3	Filtered	5509.05	Filtered	5509.05	2	35415.7	59094.8	43728.3	46079.6	0	NO	NO	NO	NO	NO	YES	1	NO
_KLLGGQIGL_.2	KLLGGQIGL	O14908	GIPC1	9	Filtered	Filtered	Filtered	#DIV/0!	3	Filtered	Filtered	Filtered	#DIV/0!	3	Filtered	Filtered	Filtered	#DIV/0!	3	21446.9	34539.3	23290.1	26425.4	0	YES	YES	NO	NO	NO	YES	3	NO
_AEAFRLPTA_.2	AEAFRLPTA	O14908	GIPC1	9	Filtered	Filtered	Filtered	#DIV/0!	3	Filtered	Filtered	Filtered	#DIV/0!	3	Filtered	Filtered	Filtered	#DIV/0!	3	Filtered	13961.4	7534.68	10748	1	NO	NO	YES	YES	NO	NO	2	NO
_SVIDHIHL_.2	SVIDHIHL	O14908	GIPC1	8	Filtered	Filtered	Filtered	#DIV/0!	3	Filtered	Filtered	Filtered	#DIV/0!	3	Filtered	Filtered	Filtered	#DIV/0!	3	4332.5	Filtered	Filtered	4332.5	2	NO	YES	NO	NO	YES	YES	3	NO
_REQDQSFTA_.2	REQDQSFTA	O14920	IKBKB	9	Filtered	Filtered	Filtered	#DIV/0!	3	Filtered	Filtered	Filtered	#DIV/0!	3	Filtered	Filtered	Filtered	#DIV/0!	3	Filtered	Filtered	645.632	645.632	2	NO	NO	YES	YES	NO	NO	2	NO
_ALDASILNV_.1	ALDASILNV	O14924	RGS12	9	Filtered	Filtered	Filtered	#DIV/0!	3	Filtered	Filtered	Filtered	#DIV/0!	3	Filtered	Filtered	Filtered	#DIV/0!	3	280845	120025	170555	190475	0	YES	YES	NO	NO	NO	YES	3	NO
_RLLQDPVGV_.2	RLLQDPVGV	O14924	RGS12	9	Filtered	Filtered	Filtered	#DIV/0!	3	Filtered	Filtered	Filtered	#DIV/0!	3	Filtered	Filtered	Filtered	#DIV/0!	3	1936.59	9437.35	6426.57	5933.5	0	YES	YES	NO	NO	NO	YES	3	NO
_AEDDLNTVAA_.1	AEDDLNTVAA	O14925	TIMM23	10	Filtered	Filtered	Filtered	#DIV/0!	3	Filtered	Filtered	Filtered	#DIV/0!	3	Filtered	Filtered	Filtered	#DIV/0!	3	40857.9	66866.6	55178.6	54301	0	NO	NO	YES	YES	NO	NO	2	NO
_AEDDLNTVAA_.2	AEDDLNTVAA	O14925	TIMM23	10	Filtered	Filtered	Filtered	#DIV/0!	3	Filtered	Filtered	Filtered	#DIV/0!	3	Filtered	Filtered	Filtered	#DIV/0!	3	4968.19	7572.82	8922.56	7154.52	0	NO	NO	YES	YES	NO	NO	2	NO
_RDFVLVKL_.2	RDFVLVKL	O14929	HAT1	8	Filtered	Filtered	Filtered	#DIV/0!	3	Filtered	26081.4	45286.7	35684	1	Filtered	Filtered	Filtered	#DIV/0!	3	59087.1	71089.3	285427	138535	0	NO	NO	YES	NO	NO	NO	1	NO
_TEFPTVLDI_.1	TEFPTVLDI	O14929	HAT1	9	Filtered	Filtered	Filtered	#DIV/0!	3	Filtered	Filtered	Filtered	#DIV/0!	3	Filtered	Filtered	Filtered	#DIV/0!	3	50018.1	136891	149309	112073	0	NO	NO	YES	YES	NO	NO	2	NO
_TEFPTVLDI_.2	TEFPTVLDI	O14929	HAT1	9	Filtered	Filtered	Filtered	#DIV/0!	3	Filtered	Filtered	Filtered	#DIV/0!	3	Filtered	Filtered	Filtered	#DIV/0!	3	7004.9	17105	9996.6	11368.8	0	NO	NO	YES	YES	NO	NO	2	NO
_LLPDQPPYHL_.2	LLPDQPPYHL	O14933	UBE2L6	10	262000	298039	376301	312114	0	2.45765e+06	3.14822e+06	3.67723e+06	3.09437e+06	0	2.59104e+06	3.81363e+06	3.67116e+06	3.35861e+06	0	17818174	34698648	22885202	25134008	0	YES	YES	NO	NO	NO	YES	3	NO
_LLPDQPPYHL_.1	LLPDQPPYHL	O14933	UBE2L6	10	Filtered	Filtered	Filtered	#DIV/0!	3	102667	179854	108202	130241	0	85297.7	144195	Filtered	114746	1	1.33397e+06	1523948	1.43524e+06	1.43105e+06	0	YES	YES	NO	NO	NO	YES	3	NO
_PDQPPYHL_.2	PDQPPYHL	O14933	UBE2L6	8	Filtered	Filtered	24558.4	24558.4	2	319048	418073	608784	448635	0	326194	486651	458168	423671	0	3329543	5.29874e+06	4.06706e+06	4.23178e+06	0	NO	NO	NO	NO	NO	NO	0	NO
_PDQPPYHL_.1	PDQPPYHL	O14933	UBE2L6	8	Filtered	Filtered	Filtered	#DIV/0!	3	Filtered	Filtered	Filtered	#DIV/0!	3	Filtered	Filtered	Filtered	#DIV/0!	3	677315	924096	629807	743740	0	NO	NO	NO	NO	NO	NO	0	NO
_LLLPDQPPYHL_.2	LLLPDQPPYHL	O14933	UBE2L6	11	Filtered	Filtered	Filtered	#DIV/0!	3	Filtered	Filtered	Filtered	#DIV/0!	3	Filtered	Filtered	Filtered	#DIV/0!	3	83597.5	54805.1	95477.7	77960.1	0	YES	YES	NO	NO	NO	YES	3	NO
_LLPDQPPYH_.2	LLPDQPPYH	O14933	UBE2L6	9	Filtered	Filtered	Filtered	#DIV/0!	3	Filtered	Filtered	Filtered	#DIV/0!	3	Filtered	Filtered	Filtered	#DIV/0!	3	1332.93	Filtered	Filtered	1332.93	2	NO	NO	NO	NO	NO	NO	0	NO
_HLPETVEQL_.2	HLPETVEQL	O14936	CASK	9	Filtered	Filtered	Filtered	#DIV/0!	3	12674.1	Filtered	27550.6	20112.3	1	8963.73	16787.1	15528.2	13759.7	0	115342	198605	129792	147913	0	YES	YES	NO	NO	YES	YES	4	NO
_VLFEDVYEL_.2	VLFEDVYEL	O14936	CASK	9	Filtered	Filtered	Filtered	#DIV/0!	3	Filtered	Filtered	Filtered	#DIV/0!	3	Filtered	Filtered	Filtered	#DIV/0!	3	5469.74	8424.9	7174.58	7023.07	0	YES	YES	NO	NO	YES	YES	4	NO
_REFGNLTRM_.2	REFGNLTRM	O14949	UQCRQ	9	Filtered	Filtered	Filtered	#DIV/0!	3	Filtered	Filtered	Filtered	#DIV/0!	3	Filtered	Filtered	Filtered	#DIV/0!	3	1813.74	4377.5	3534.71	3241.98	0	NO	NO	YES	YES	NO	NO	2	NO
_YLRELLTTM_.2	YLRELLTTM	O14950	MYL12B	9	Filtered	Filtered	Filtered	#DIV/0!	3	Filtered	Filtered	Filtered	#DIV/0!	3	Filtered	Filtered	Filtered	#DIV/0!	3	39743.1	39914.3	52945.9	44201.1	0	YES	YES	NO	NO	YES	YES	4	NO
_YLRELLTTM[Oxidation (M)]_.2	YLRELLTTM	O14950	MYL12B	9	Filtered	Filtered	Filtered	#DIV/0!	3	Filtered	Filtered	Filtered	#DIV/0!	3	Filtered	Filtered	Filtered	#DIV/0!	3	18480.1	45725.8	20340.2	28182.1	0	YES	YES	NO	NO	YES	YES	4	NO
_RELVKNWVP_.2	RELVKNWVP	O14957	UQCR11	9	Filtered	Filtered	Filtered	#DIV/0!	3	Filtered	Filtered	Filtered	#DIV/0!	3	Filtered	Filtered	Filtered	#DIV/0!	3	15665	22231.5	15877.8	17924.7	0	NO	NO	YES	YES	NO	NO	2	NO
_DWVPYINGKFKKDN_.3	DWVPYINGKFKKDN	O14957	UQCR11	14	Filtered	Filtered	Filtered	#DIV/0!	3	Filtered	4445.58	Filtered	4445.58	2	Filtered	Filtered	Filtered	#DIV/0!	3	1919.81	Filtered	3589.56	2754.68	1	#N/A	#N/A	#N/A	#N/A	#N/A	#N/A	0	NO
_ILDWVPYINGKFKKDN_.4	ILDWVPYINGKFKKDN	O14957	UQCR11	16	Filtered	Filtered	Filtered	#DIV/0!	3	Filtered	Filtered	Filtered	#DIV/0!	3	Filtered	Filtered	Filtered	#DIV/0!	3	5322.42	Filtered	Filtered	5322.42	2	#N/A	#N/A	#N/A	#N/A	#N/A	#N/A	0	NO
_GLQDKLAQI_.2	GLQDKLAQI	O14964	HGS	9	Filtered	Filtered	Filtered	#DIV/0!	3	Filtered	3646.76	5011.99	4329.37	1	Filtered	1913.51	Filtered	1913.51	2	33446.3	46159.3	32968.1	37524.6	0	YES	YES	NO	NO	NO	YES	3	NO
_QMPAFPLPYA_.2	QMPAFPLPYA	O14964	HGS	10	Filtered	Filtered	Filtered	#DIV/0!	3	Filtered	Filtered	Filtered	#DIV/0!	3	Filtered	Filtered	Filtered	#DIV/0!	3	12643.4	8927.5	11686	11085.7	0	NO	NO	NO	NO	NO	NO	0	NO
_QM[Oxidation (M)]PAFPLPYA_.2	QMPAFPLPYA	O14964	HGS	10	Filtered	Filtered	Filtered	#DIV/0!	3	Filtered	Filtered	Filtered	#DIV/0!	3	Filtered	Filtered	Filtered	#DIV/0!	3	2135.96	1921.03	Filtered	2028.49	1	NO	NO	NO	NO	NO	NO	0	NO
_REVEIQSHL_.2	REVEIQSHL	O14965	AURKA	9	Filtered	Filtered	Filtered	#DIV/0!	3	Filtered	8847.8	14180.4	11514.1	1	5399.88	8430.39	8076.28	7302.18	0	71542.1	98802	86828.9	85724.3	0	NO	NO	YES	YES	NO	NO	2	YES
_REVEIQSHL_.1	REVEIQSHL	O14965	AURKA	9	Filtered	Filtered	Filtered	#DIV/0!	3	Filtered	Filtered	Filtered	#DIV/0!	3	Filtered	Filtered	Filtered	#DIV/0!	3	Filtered	2059.13	Filtered	2059.13	2	NO	NO	YES	YES	NO	NO	2	YES
_RLYGYFHDA_.2	RLYGYFHDA	O14965	AURKA	9	Filtered	Filtered	Filtered	#DIV/0!	3	Filtered	Filtered	Filtered	#DIV/0!	3	Filtered	Filtered	Filtered	#DIV/0!	3	25637.8	34789.7	26130	28852.5	0	YES	YES	NO	NO	NO	NO	2	YES
_RDLISRLL_.2	RDLISRLL	O14965	AURKA	8	Filtered	Filtered	Filtered	#DIV/0!	3	Filtered	Filtered	Filtered	#DIV/0!	3	Filtered	Filtered	Filtered	#DIV/0!	3	9421.39	8216.54	11601.7	9746.55	0	NO	NO	YES	NO	NO	NO	1	YES
_YITELANAL_.2	YITELANAL	O14965	AURKA	9	Filtered	Filtered	Filtered	#DIV/0!	3	Filtered	Filtered	Filtered	#DIV/0!	3	Filtered	Filtered	Filtered	#DIV/0!	3	6323.56	9735.85	13326	9795.12	0	YES	YES	NO	NO	YES	YES	4	YES
_YITELANAL_.1	YITELANAL	O14965	AURKA	9	Filtered	Filtered	Filtered	#DIV/0!	3	Filtered	Filtered	Filtered	#DIV/0!	3	Filtered	Filtered	Filtered	#DIV/0!	3	Filtered	156350	126137	141243	1	YES	YES	NO	NO	YES	YES	4	YES
_REVLEHPWITA_.3	REVLEHPWITA	O14965	AURKA	11	Filtered	Filtered	Filtered	#DIV/0!	3	Filtered	Filtered	Filtered	#DIV/0!	3	Filtered	Filtered	Filtered	#DIV/0!	3	17819.8	24028.7	19429.6	20426	0	NO	NO	YES	YES	NO	NO	2	YES
_REKQSKFIL_.3	REKQSKFIL	O14965	AURKA	9	Filtered	Filtered	Filtered	#DIV/0!	3	Filtered	Filtered	Filtered	#DIV/0!	3	Filtered	Filtered	Filtered	#DIV/0!	3	13765	Filtered	29534.6	21649.8	1	NO	NO	YES	YES	NO	NO	2	YES
_SDYEIVRL_.2	SDYEIVRL	O14966	RAB29	8	Filtered	Filtered	Filtered	#DIV/0!	3	Filtered	2724.7	Filtered	2724.7	2	Filtered	Filtered	Filtered	#DIV/0!	3	54710.4	71127.8	67264.7	64367.6	0	NO	NO	YES	YES	NO	NO	2	NO
_GEWKPPMI_.2	GEWKPPMI	O14967	CLGN	8	Filtered	Filtered	Filtered	#DIV/0!	3	Filtered	Filtered	Filtered	#DIV/0!	3	Filtered	Filtered	Filtered	#DIV/0!	3	3998.27	10341.4	17251.4	10530.3	0	NO	NO	YES	YES	NO	NO	2	NO
_GEWKPPM[Oxidation (M)]I_.2	GEWKPPMI	O14967	CLGN	8	Filtered	Filtered	Filtered	#DIV/0!	3	Filtered	Filtered	Filtered	#DIV/0!	3	Filtered	Filtered	Filtered	#DIV/0!	3	Filtered	14349.3	3407.38	8878.36	1	NO	NO	YES	YES	NO	NO	2	NO
_KEVADHWAA_.2	KEVADHWAA	O14967	CLGN	9	Filtered	Filtered	Filtered	#DIV/0!	3	Filtered	Filtered	Filtered	#DIV/0!	3	Filtered	Filtered	Filtered	#DIV/0!	3	208.448	388.339	Filtered	298.394	1	NO	NO	YES	YES	NO	NO	2	NO
_FLIGQGAHV_.2	FLIGQGAHV	O14974	PPP1R12A	9	Filtered	Filtered	Filtered	#DIV/0!	3	Filtered	Filtered	Filtered	#DIV/0!	3	Filtered	Filtered	Filtered	#DIV/0!	3	30856.3	38740.2	37013.2	35536.6	0	YES	YES	NO	NO	YES	YES	4	NO
_SIAEVVHQL_.2	SIAEVVHQL	O14976	GAK	9	Filtered	Filtered	Filtered	#DIV/0!	3	11539.2	Filtered	18144.6	14841.9	1	Filtered	13786.1	13442.1	13614.1	1	166276	277957	193882	212705	0	YES	YES	NO	NO	YES	YES	4	NO
_SIAEVVHQL_.1	SIAEVVHQL	O14976	GAK	9	Filtered	Filtered	Filtered	#DIV/0!	3	Filtered	Filtered	Filtered	#DIV/0!	3	Filtered	Filtered	Filtered	#DIV/0!	3	15277	15685.6	21219.3	17394	0	YES	YES	NO	NO	YES	YES	4	NO
_FIDDANYSV_.1	FIDDANYSV	O14977	AZIN1	9	Filtered	Filtered	Filtered	#DIV/0!	3	13502.2	27872.7	27983.1	23119.4	0	25474.1	45621.9	39688.5	36928.2	0	219590	275898	217323	237604	0	YES	YES	NO	NO	YES	YES	4	NO
_FIDDANYSV_.2	FIDDANYSV	O14977	AZIN1	9	Filtered	Filtered	Filtered	#DIV/0!	3	Filtered	Filtered	Filtered	#DIV/0!	3	3476.08	5039.08	5008.94	4508.03	0	6081.45	3873.67	2059.53	4004.88	0	YES	YES	NO	NO	YES	YES	4	NO
_KELDVQIIGV_.2	KELDVQIIGV	O14977	AZIN1	10	Filtered	Filtered	Filtered	#DIV/0!	3	Filtered	Filtered	Filtered	#DIV/0!	3	Filtered	Filtered	Filtered	#DIV/0!	3	32941.6	43203.6	34451.3	36865.5	0	YES	NO	YES	YES	NO	NO	3	NO
_KESQVYVHAL_.2	KESQVYVHAL	O14977	AZIN1	10	Filtered	Filtered	Filtered	#DIV/0!	3	Filtered	Filtered	Filtered	#DIV/0!	3	Filtered	Filtered	Filtered	#DIV/0!	3	2306.64	3507.1	3647.53	3153.76	0	NO	NO	YES	YES	NO	NO	2	NO
_VLIDYQRNV_.2	VLIDYQRNV	O14980	XPO1	9	11443.9	Filtered	Filtered	11443.9	2	99728.9	105211	180063	128334	0	90462.2	138520	128466	119150	0	734804	886285	852794	824628	0	YES	YES	NO	NO	YES	YES	4	YES
_VLIDYQRNV_.1	VLIDYQRNV	O14980	XPO1	9	Filtered	Filtered	Filtered	#DIV/0!	3	Filtered	Filtered	Filtered	#DIV/0!	3	Filtered	Filtered	Filtered	#DIV/0!	3	Filtered	Filtered	18413.2	18413.2	2	YES	YES	NO	NO	YES	YES	4	YES
_RESPFSTSA_.2	RESPFSTSA	O14980	XPO1	9	Filtered	Filtered	Filtered	#DIV/0!	3	Filtered	Filtered	3619.29	3619.29	2	5062.79	8404	8986.42	7484.41	0	32991.1	50085.1	46316	43130.7	0	NO	NO	YES	YES	NO	NO	2	YES
_QLLDFSQKL_.2	QLLDFSQKL	O14980	XPO1	9	Filtered	Filtered	Filtered	#DIV/0!	3	Filtered	Filtered	4083.45	4083.45	2	Filtered	Filtered	Filtered	#DIV/0!	3	42826.1	50380	38426	43877.4	0	YES	YES	NO	NO	YES	YES	4	YES
_YIVGQYPRF_.2	YIVGQYPRF	O14980	XPO1	9	Filtered	Filtered	Filtered	#DIV/0!	3	Filtered	Filtered	Filtered	#DIV/0!	3	Filtered	6239.88	Filtered	6239.88	2	29821.2	53183.3	38864.2	40622.9	0	NO	YES	NO	NO	YES	YES	3	YES
_QLIEKRLNL_.2	QLIEKRLNL	O14980	XPO1	9	Filtered	Filtered	Filtered	#DIV/0!	3	Filtered	Filtered	Filtered	#DIV/0!	3	Filtered	Filtered	Filtered	#DIV/0!	3	23237.5	65959.7	41834	43677.1	0	YES	YES	NO	NO	NO	YES	3	YES
_FLEEREIAL_.2	FLEEREIAL	O14980	XPO1	9	Filtered	Filtered	Filtered	#DIV/0!	3	Filtered	Filtered	Filtered	#DIV/0!	3	Filtered	Filtered	Filtered	#DIV/0!	3	15014.1	23639.8	22079.5	20244.5	0	YES	YES	NO	NO	YES	YES	4	YES
_FLQEYVANL_.2	FLQEYVANL	O14980	XPO1	9	Filtered	Filtered	Filtered	#DIV/0!	3	Filtered	Filtered	Filtered	#DIV/0!	3	Filtered	2539.88	Filtered	2539.88	2	24422.9	29820.1	28336.2	27526.4	0	YES	YES	NO	NO	YES	YES	4	YES
_TLMEALHYM_.2	TLMEALHYM	O14980	XPO1	9	Filtered	Filtered	Filtered	#DIV/0!	3	Filtered	Filtered	Filtered	#DIV/0!	3	Filtered	Filtered	Filtered	#DIV/0!	3	50718.2	63057	61901.1	58558.7	0	YES	YES	NO	NO	YES	YES	4	YES
_TLMEALHYM[Oxidation (M)]_.2	TLMEALHYM	O14980	XPO1	9	Filtered	Filtered	Filtered	#DIV/0!	3	Filtered	Filtered	Filtered	#DIV/0!	3	Filtered	Filtered	Filtered	#DIV/0!	3	32336.7	57293	34288.2	41306	0	YES	YES	NO	NO	YES	YES	4	YES
_TILEFSQNM[Oxidation (M)]_.2	TILEFSQNM	O14980	XPO1	9	Filtered	Filtered	Filtered	#DIV/0!	3	Filtered	Filtered	Filtered	#DIV/0!	3	Filtered	Filtered	Filtered	#DIV/0!	3	16253.1	30721.7	19766.6	22247.1	0	YES	YES	NO	NO	YES	YES	4	YES
_SILAYM[Oxidation (M)]FNL_.2	SILAYMFNL	O14980	XPO1	9	Filtered	Filtered	Filtered	#DIV/0!	3	Filtered	Filtered	Filtered	#DIV/0!	3	Filtered	Filtered	Filtered	#DIV/0!	3	Filtered	39415.8	Filtered	39415.8	2	YES	YES	NO	NO	NO	YES	3	YES
_KLFEFMHET_.2	KLFEFMHET	O14980	XPO1	9	Filtered	Filtered	Filtered	#DIV/0!	3	Filtered	Filtered	Filtered	#DIV/0!	3	Filtered	Filtered	Filtered	#DIV/0!	3	8664.32	15534.6	12448.7	12215.9	0	YES	YES	NO	NO	NO	NO	2	YES
_SLADVHIEV_.2	SLADVHIEV	O14981	BTAF1	9	Filtered	Filtered	Filtered	#DIV/0!	3	14925.7	28372.7	31250	24849.5	0	26697.9	46910.5	43253.5	38954	0	144551	178379	183847	168926	0	YES	YES	NO	NO	YES	YES	4	NO
_SLADVHIEV_.1	SLADVHIEV	O14981	BTAF1	9	Filtered	Filtered	Filtered	#DIV/0!	3	Filtered	Filtered	Filtered	#DIV/0!	3	Filtered	Filtered	Filtered	#DIV/0!	3	22891.5	125875	169951	106239	0	YES	YES	NO	NO	YES	YES	4	NO
_LLSKVLIYL_.2	LLSKVLIYL	O14981	BTAF1	9	Filtered	Filtered	Filtered	#DIV/0!	3	16798.5	18125.6	26075.6	20333.3	0	25424.8	25221.2	28308.8	26318.3	0	202814	288756	334453	275341	0	YES	YES	NO	NO	YES	YES	4	NO
_NVIGQITQL_.2	NVIGQITQL	O15013	ARHGEF10	9	Filtered	Filtered	Filtered	#DIV/0!	3	26554.8	26519.5	35203.4	29425.9	0	29765.3	41849.7	37737.8	36450.9	0	258473	399987	326565	328341	0	YES	YES	NO	NO	YES	YES	4	NO
_NVIGQITQL_.1	NVIGQITQL	O15013	ARHGEF10	9	Filtered	Filtered	Filtered	#DIV/0!	3	Filtered	Filtered	Filtered	#DIV/0!	3	Filtered	Filtered	Filtered	#DIV/0!	3	1.99344e+06	1.77221e+06	151136	1.3056e+06	0	YES	YES	NO	NO	YES	YES	4	NO
_AVPSNLPLL_.2	AVPSNLPLL	O15013	ARHGEF10	9	Filtered	Filtered	Filtered	#DIV/0!	3	Filtered	Filtered	Filtered	#DIV/0!	3	Filtered	Filtered	Filtered	#DIV/0!	3	2035.17	2946.81	Filtered	2490.99	1	YES	YES	NO	NO	YES	YES	4	NO
_KVFQDLLYL_.2	KVFQDLLYL	O15020	SPTBN2	9	Filtered	Filtered	Filtered	#DIV/0!	3	Filtered	Filtered	Filtered	#DIV/0!	3	Filtered	Filtered	Filtered	#DIV/0!	3	31801.8	30561	38202.7	33521.8	0	YES	YES	NO	NO	YES	YES	4	NO
_ALPERLEDL_.2	ALPERLEDL	O15020	SPTBN2	9	Filtered	Filtered	Filtered	#DIV/0!	3	Filtered	Filtered	Filtered	#DIV/0!	3	Filtered	Filtered	Filtered	#DIV/0!	3	Filtered	Filtered	10193.3	10193.3	2	YES	YES	NO	NO	NO	YES	3	NO
_GLWGHALLL_.2	GLWGHALLL	O15027	SEC16A	9	Filtered	Filtered	Filtered	#DIV/0!	3	14356.2	14101.3	22911.7	17123.1	0	13846.7	13472.1	15180.9	14166.6	0	204118	218515	187304	203312	0	YES	YES	NO	NO	NO	YES	3	NO
_YLPHYIPGV_.2	YLPHYIPGV	O15027	SEC16A	9	Filtered	Filtered	Filtered	#DIV/0!	3	7835.57	7260.89	11899.9	8998.77	0	7601.63	10743.6	12508.7	10284.6	0	108148	146631	117929	124236	0	YES	YES	NO	NO	YES	YES	4	NO
_QLIKVIPNL_.2	QLIKVIPNL	O15027	SEC16A	9	Filtered	Filtered	Filtered	#DIV/0!	3	Filtered	Filtered	Filtered	#DIV/0!	3	Filtered	Filtered	Filtered	#DIV/0!	3	24937.2	33345.3	32399.1	30227.2	0	YES	YES	NO	NO	YES	YES	4	NO
_VLIGSNHSL_.2	VLIGSNHSL	O15027	SEC16A	9	Filtered	Filtered	Filtered	#DIV/0!	3	Filtered	Filtered	Filtered	#DIV/0!	3	Filtered	Filtered	Filtered	#DIV/0!	3	8262.28	9263.72	2304.94	6610.32	0	YES	YES	NO	NO	YES	YES	4	NO
_KEKPEEESL_.2	KEKPEEESL	O15027	SEC16A	9	Filtered	Filtered	Filtered	#DIV/0!	3	Filtered	Filtered	Filtered	#DIV/0!	3	Filtered	Filtered	Filtered	#DIV/0!	3	1734.17	2872.26	2827.2	2477.88	0	NO	NO	YES	YES	NO	NO	2	NO
_FLINFIHTL_.2	FLINFIHTL	O15031	PLXNB2	9	Filtered	Filtered	Filtered	#DIV/0!	3	29254	15569.1	27336	24053	0	19397.7	17233.7	22000.4	19543.9	0	307367	262382	228577	266109	0	YES	YES	NO	NO	YES	YES	4	NO
_NLPEFIVKF_.2	NLPEFIVKF	O15031	PLXNB2	9	Filtered	Filtered	Filtered	#DIV/0!	3	Filtered	Filtered	4097.76	4097.76	2	Filtered	3731.72	Filtered	3731.72	2	56214.9	47357.4	41562.4	48378.2	0	YES	YES	NO	NO	YES	YES	4	NO
_YQLDAKLQL_.2	YQLDAKLQL	O15031	PLXNB2	9	Filtered	Filtered	Filtered	#DIV/0!	3	Filtered	Filtered	Filtered	#DIV/0!	3	Filtered	Filtered	2138.27	2138.27	2	20746.4	38904.4	29050.5	29567.1	0	YES	YES	YES	YES	YES	YES	6	NO
_FIFDVHVHEV_.3	FIFDVHVHEV	O15031	PLXNB2	10	Filtered	Filtered	Filtered	#DIV/0!	3	Filtered	Filtered	Filtered	#DIV/0!	3	Filtered	Filtered	Filtered	#DIV/0!	3	2174.99	2224.9	Filtered	2199.95	1	YES	YES	NO	NO	YES	YES	4	NO
_AIYPEPFLI_.2	AIYPEPFLI	O15042	U2SURP	9	Filtered	Filtered	Filtered	#DIV/0!	3	Filtered	Filtered	Filtered	#DIV/0!	3	Filtered	5323.14	Filtered	5323.14	2	15037.7	20173.6	16873.2	17361.5	0	YES	YES	NO	NO	YES	YES	4	NO
_AIYPEPFLI_.1	AIYPEPFLI	O15042	U2SURP	9	Filtered	Filtered	Filtered	#DIV/0!	3	Filtered	Filtered	Filtered	#DIV/0!	3	Filtered	Filtered	Filtered	#DIV/0!	3	49440.6	171767	59670.2	93625.8	0	YES	YES	NO	NO	YES	YES	4	NO
_TLSQAIVKV_.2	TLSQAIVKV	O15042	U2SURP	9	Filtered	Filtered	Filtered	#DIV/0!	3	Filtered	Filtered	Filtered	#DIV/0!	3	Filtered	Filtered	Filtered	#DIV/0!	3	44601.9	77504.9	65845.7	62650.8	0	YES	YES	NO	NO	NO	YES	3	NO
_YLGNINPQM[Oxidation (M)]_.2	YLGNINPQM	O15042	U2SURP	9	Filtered	Filtered	Filtered	#DIV/0!	3	Filtered	Filtered	Filtered	#DIV/0!	3	Filtered	11527.7	9973.59	10750.6	1	26726.8	59656.7	29169.4	38517.6	0	YES	YES	NO	NO	YES	YES	4	NO
_YLGNINPQM[Oxidation (M)]_.1	YLGNINPQM	O15042	U2SURP	9	Filtered	Filtered	Filtered	#DIV/0!	3	Filtered	Filtered	Filtered	#DIV/0!	3	Filtered	Filtered	Filtered	#DIV/0!	3	34007.1	83163.5	51358.6	56176.4	0	YES	YES	NO	NO	YES	YES	4	NO
_SLPKPFFL_.2	SLPKPFFL	O15050	TRANK1	8	Filtered	Filtered	Filtered	#DIV/0!	3	Filtered	Filtered	Filtered	#DIV/0!	3	2706.28	3070.64	3126.12	2967.68	0	20887.8	20239.3	22392.1	21173.1	0	YES	YES	NO	NO	NO	YES	3	NO
_GLYYEEVRL_.2	GLYYEEVRL	O15050	TRANK1	9	Filtered	Filtered	Filtered	#DIV/0!	3	Filtered	Filtered	Filtered	#DIV/0!	3	1730.63	Filtered	737.33	1233.98	1	39313.2	57368.2	46154.5	47612	0	YES	YES	NO	NO	NO	YES	3	NO
_VLPWSIHEL_.2	VLPWSIHEL	O15050	TRANK1	9	Filtered	Filtered	Filtered	#DIV/0!	3	13149.3	19789.4	Filtered	16469.4	1	10729.5	16460.8	13402.7	13531	0	154708	187565	201824	181365	0	YES	YES	NO	NO	YES	YES	4	NO
_GADPRAISL_.2	GADPRAISL	O15050	TRANK1	9	Filtered	Filtered	Filtered	#DIV/0!	3	Filtered	Filtered	Filtered	#DIV/0!	3	Filtered	Filtered	Filtered	#DIV/0!	3	16882	16449.5	20687.8	18006.5	0	YES	YES	NO	NO	YES	YES	4	NO
_FLVGVFTTM[Oxidation (M)]_.2	FLVGVFTTM	O15050	TRANK1	9	Filtered	Filtered	Filtered	#DIV/0!	3	Filtered	Filtered	4227.33	4227.33	2	Filtered	1820.87	Filtered	1820.87	2	53063.6	106364	66926.9	75451.6	0	YES	YES	NO	NO	YES	YES	4	NO
_FLVGVFTTM[Oxidation (M)]_.1	FLVGVFTTM	O15050	TRANK1	9	Filtered	Filtered	Filtered	#DIV/0!	3	Filtered	Filtered	Filtered	#DIV/0!	3	Filtered	Filtered	Filtered	#DIV/0!	3	122406	Filtered	Filtered	122406	2	YES	YES	NO	NO	YES	YES	4	NO
_FLVGVFTTM_.1	FLVGVFTTM	O15050	TRANK1	9	Filtered	Filtered	Filtered	#DIV/0!	3	Filtered	Filtered	Filtered	#DIV/0!	3	Filtered	Filtered	Filtered	#DIV/0!	3	75090.5	Filtered	Filtered	75090.5	2	YES	YES	NO	NO	YES	YES	4	NO
_VEAPPVVTA_.2	VEAPPVVTA	O15056	SYNJ2	9	Filtered	Filtered	Filtered	#DIV/0!	3	9083.87	Filtered	28494.9	18789.4	1	51984.2	70839.2	65259.7	62694.4	0	127792	181968	148178	152646	0	NO	NO	YES	YES	NO	NO	2	NO
_VEAPPVVTA_.1	VEAPPVVTA	O15056	SYNJ2	9	Filtered	Filtered	Filtered	#DIV/0!	3	Filtered	Filtered	297867	297867	2	107939	196413	177973	160775	0	1.51747e+06	2.26886e+06	1.85195e+06	1879428	0	NO	NO	YES	YES	NO	NO	2	NO
_KLLEFDQLQL_.2	KLLEFDQLQL	O15056	SYNJ2	10	Filtered	Filtered	Filtered	#DIV/0!	3	17366	20347.4	25158	20957.1	0	10562.5	10795.6	Filtered	10679	1	327570	299026	247359	291319	0	YES	YES	NO	NO	NO	NO	2	NO
_YILLTSAQL_.2	YILLTSAQL	O15056	SYNJ2	9	Filtered	Filtered	Filtered	#DIV/0!	3	Filtered	Filtered	2181.47	2181.47	2	5690.79	6394.35	5927.32	6004.15	0	30595.4	46808.3	40723.1	39375.6	0	YES	YES	NO	NO	NO	YES	3	NO
_RELEAVGEF_.2	RELEAVGEF	O15056	SYNJ2	9	Filtered	Filtered	Filtered	#DIV/0!	3	Filtered	Filtered	Filtered	#DIV/0!	3	Filtered	1984.52	Filtered	1984.52	2	18907.3	31005.3	23793.4	24568.7	0	NO	NO	YES	YES	NO	NO	2	NO
_VADKGGMLL_.2	VADKGGMLL	O15056	SYNJ2	9	Filtered	Filtered	Filtered	#DIV/0!	3	Filtered	Filtered	Filtered	#DIV/0!	3	Filtered	Filtered	Filtered	#DIV/0!	3	11376.8	18424.7	18317.6	16039.7	0	NO	NO	NO	NO	YES	YES	2	NO
_VADKGGM[Oxidation (M)]LL_.2	VADKGGMLL	O15056	SYNJ2	9	Filtered	Filtered	Filtered	#DIV/0!	3	Filtered	Filtered	Filtered	#DIV/0!	3	Filtered	Filtered	Filtered	#DIV/0!	3	5779.7	26336.5	6095.54	12737.3	0	NO	NO	NO	NO	YES	YES	2	NO
_KEEERLIAL_.2	KEEERLIAL	O15056	SYNJ2	9	Filtered	Filtered	Filtered	#DIV/0!	3	Filtered	Filtered	Filtered	#DIV/0!	3	Filtered	Filtered	Filtered	#DIV/0!	3	Filtered	Filtered	16335	16335	2	NO	NO	YES	YES	NO	NO	2	NO
_LLPRRPPPRV_.3	LLPRRPPPRV	O15056	SYNJ2	10	Filtered	Filtered	Filtered	#DIV/0!	3	Filtered	Filtered	Filtered	#DIV/0!	3	Filtered	Filtered	Filtered	#DIV/0!	3	5854.07	Filtered	3282.16	4568.11	1	NO	NO	NO	NO	NO	NO	0	NO
_HILEVTNNL_.2	HILEVTNNL	O15062	ZBTB5	9	Filtered	Filtered	Filtered	#DIV/0!	3	8768.25	Filtered	Filtered	8768.25	2	Filtered	Filtered	Filtered	#DIV/0!	3	69781.3	151900	87481.3	103054	0	YES	YES	NO	NO	YES	YES	4	NO
_HILEVTNNL_.1	HILEVTNNL	O15062	ZBTB5	9	Filtered	Filtered	Filtered	#DIV/0!	3	Filtered	Filtered	Filtered	#DIV/0!	3	Filtered	Filtered	Filtered	#DIV/0!	3	1776.07	Filtered	Filtered	1776.07	2	YES	YES	NO	NO	YES	YES	4	NO
_KVVDVDVKL_.2	KVVDVDVKL	O15066	KIF3B	9	Filtered	Filtered	Filtered	#DIV/0!	3	Filtered	2943.71	7930.06	5436.88	1	Filtered	Filtered	Filtered	#DIV/0!	3	29184.3	44790.3	35574.6	36516.4	0	YES	YES	NO	NO	YES	YES	4	NO
_FINARNWTL_.2	FINARNWTL	O15067	PFAS	9	Filtered	Filtered	Filtered	#DIV/0!	3	Filtered	Filtered	Filtered	#DIV/0!	3	Filtered	Filtered	Filtered	#DIV/0!	3	43878.4	56682.4	35487.5	45349.4	0	YES	YES	NO	NO	YES	YES	4	NO
_KLQGKLPEL_.2	KLQGKLPEL	O15067	PFAS	9	Filtered	Filtered	Filtered	#DIV/0!	3	Filtered	Filtered	Filtered	#DIV/0!	3	Filtered	Filtered	Filtered	#DIV/0!	3	20743.5	34767.2	26207	27239.2	0	YES	YES	NO	NO	YES	YES	4	NO
_LLLEVGPRL_.2	LLLEVGPRL	O15067	PFAS	9	Filtered	Filtered	Filtered	#DIV/0!	3	Filtered	Filtered	Filtered	#DIV/0!	3	Filtered	Filtered	Filtered	#DIV/0!	3	16394	27735.1	22416.2	22181.8	0	YES	YES	NO	NO	NO	YES	3	NO
_GLPENEHQL_.2	GLPENEHQL	O15075	DCLK1	9	Filtered	Filtered	Filtered	#DIV/0!	3	Filtered	Filtered	Filtered	#DIV/0!	3	Filtered	Filtered	Filtered	#DIV/0!	3	2857.18	2571.85	3570.04	2999.69	0	YES	YES	NO	NO	YES	YES	4	NO
_SLSSLLVKL_.2	SLSSLLVKL	O15078	CEP290	9	Filtered	Filtered	Filtered	#DIV/0!	3	Filtered	Filtered	3915.73	3915.73	2	Filtered	Filtered	Filtered	#DIV/0!	3	53201.6	59815	50049.5	54355.4	0	YES	YES	NO	NO	YES	YES	4	YES
_LIIPSLERL_.2	LIIPSLERL	O15078	CEP290	9	Filtered	Filtered	Filtered	#DIV/0!	3	Filtered	Filtered	Filtered	#DIV/0!	3	Filtered	Filtered	Filtered	#DIV/0!	3	16093.2	27169.7	15824	19695.6	0	YES	YES	NO	NO	YES	YES	4	YES
_YLQEKLHAL_.2	YLQEKLHAL	O15078	CEP290	9	Filtered	Filtered	Filtered	#DIV/0!	3	Filtered	Filtered	Filtered	#DIV/0!	3	Filtered	Filtered	Filtered	#DIV/0!	3	12033.3	13603.6	11860.1	12499	0	YES	YES	NO	NO	YES	YES	4	YES
_YLIHLLQEL_.2	YLIHLLQEL	O15078	CEP290	9	Filtered	Filtered	Filtered	#DIV/0!	3	Filtered	Filtered	Filtered	#DIV/0!	3	Filtered	Filtered	Filtered	#DIV/0!	3	3002.43	8121.08	9450.31	6857.94	0	YES	YES	NO	NO	YES	YES	4	YES
_AELIHQIEA_.2	AELIHQIEA	O15078	CEP290	9	Filtered	Filtered	Filtered	#DIV/0!	3	Filtered	Filtered	Filtered	#DIV/0!	3	Filtered	Filtered	Filtered	#DIV/0!	3	1869.29	7981.86	Filtered	4925.57	1	NO	NO	YES	YES	NO	NO	2	YES
_KLLDILSYL_.2	KLLDILSYL	O15091	PRORP	9	Filtered	Filtered	Filtered	#DIV/0!	3	17757.2	23357.1	35099.5	25404.6	0	16516.9	14974.8	21234.4	17575.4	0	301334	318879	286972	302395	0	YES	YES	NO	NO	YES	YES	4	NO
_ILIHDVPLL_.2	ILIHDVPLL	O15111	CHUK	9	Filtered	Filtered	Filtered	#DIV/0!	3	Filtered	5889.29	Filtered	5889.29	2	Filtered	4088.58	Filtered	4088.58	2	94584.7	86277.2	86713.6	89191.8	0	YES	YES	NO	NO	NO	YES	3	NO
_VLMDHILNL_.2	VLMDHILNL	O15111	CHUK	9	Filtered	Filtered	Filtered	#DIV/0!	3	Filtered	Filtered	Filtered	#DIV/0!	3	4470.54	4279.54	5236.57	4662.22	0	111465	140803	151626	134631	0	YES	YES	NO	NO	YES	YES	4	NO
_VLM[Oxidation (M)]DHILNL_.2	VLMDHILNL	O15111	CHUK	9	Filtered	Filtered	Filtered	#DIV/0!	3	Filtered	Filtered	Filtered	#DIV/0!	3	Filtered	Filtered	Filtered	#DIV/0!	3	43808.1	31833.6	7003.01	27548.2	0	YES	YES	NO	NO	YES	YES	4	NO
_KIIDLLPKV_.2	KIIDLLPKV	O15111	CHUK	9	Filtered	Filtered	Filtered	#DIV/0!	3	Filtered	Filtered	11642.7	11642.7	2	Filtered	Filtered	Filtered	#DIV/0!	3	111018	154517	113581	126372	0	YES	YES	NO	NO	YES	YES	4	NO
_IVIEVIPFL_.2	IVIEVIPFL	O15118	NPC1	9	1132.02	Filtered	Filtered	1132.02	2	16246.8	9812.1	18310.6	14789.8	0	33065.9	30849.9	24491	29468.9	0	93988	91208.6	94552	93249.6	0	YES	YES	NO	NO	YES	YES	4	NO
_RVFPYSVFY_.2	RVFPYSVFY	O15118	NPC1	9	Filtered	Filtered	Filtered	#DIV/0!	3	Filtered	Filtered	Filtered	#DIV/0!	3	Filtered	Filtered	Filtered	#DIV/0!	3	43594.3	32188.4	41029.9	38937.5	0	NO	NO	NO	NO	YES	YES	2	NO
_LLVDSKVSL_.2	LLVDSKVSL	O15118	NPC1	9	Filtered	Filtered	Filtered	#DIV/0!	3	Filtered	Filtered	Filtered	#DIV/0!	3	Filtered	Filtered	Filtered	#DIV/0!	3	4214	15310.8	10096.9	9873.89	0	YES	YES	NO	NO	YES	YES	4	NO
_SLVQQIFNA_.2	SLVQQIFNA	O15118	NPC1	9	Filtered	Filtered	Filtered	#DIV/0!	3	Filtered	Filtered	Filtered	#DIV/0!	3	Filtered	Filtered	Filtered	#DIV/0!	3	22041.4	26081	25622.4	24581.6	0	YES	YES	NO	NO	NO	NO	2	NO
_SLVQQIFNA_.1	SLVQQIFNA	O15118	NPC1	9	Filtered	Filtered	Filtered	#DIV/0!	3	Filtered	Filtered	Filtered	#DIV/0!	3	Filtered	Filtered	Filtered	#DIV/0!	3	Filtered	Filtered	154138	154138	2	YES	YES	NO	NO	NO	NO	2	NO
_IIDDTIFNL_.2	IIDDTIFNL	O15118	NPC1	9	Filtered	Filtered	Filtered	#DIV/0!	3	Filtered	Filtered	Filtered	#DIV/0!	3	Filtered	Filtered	Filtered	#DIV/0!	3	28938.4	32802.2	32133.2	31291.2	0	YES	YES	NO	NO	YES	YES	4	NO
_VDIGLDQSL_.2	VDIGLDQSL	O15118	NPC1	9	Filtered	Filtered	Filtered	#DIV/0!	3	Filtered	Filtered	Filtered	#DIV/0!	3	Filtered	Filtered	Filtered	#DIV/0!	3	Filtered	8412.16	Filtered	8412.16	2	NO	NO	YES	YES	NO	NO	2	NO
_SMTLAIHEI_.2	SMTLAIHEI	O15121	DEGS1	9	Filtered	Filtered	Filtered	#DIV/0!	3	17525.5	27367.2	48022.1	30971.6	0	10126.8	17686.1	15553.8	14455.6	0	253081	348905	400515	334167	0	YES	YES	NO	NO	NO	YES	3	NO
_SMTLAIHEI_.1	SMTLAIHEI	O15121	DEGS1	9	Filtered	Filtered	Filtered	#DIV/0!	3	Filtered	Filtered	Filtered	#DIV/0!	3	Filtered	Filtered	Filtered	#DIV/0!	3	75228.8	91005	97683.1	87972.3	0	YES	YES	NO	NO	NO	YES	3	NO
_SM[Oxidation (M)]TLAIHEI_.2	SMTLAIHEI	O15121	DEGS1	9	Filtered	Filtered	Filtered	#DIV/0!	3	Filtered	Filtered	Filtered	#DIV/0!	3	Filtered	Filtered	Filtered	#DIV/0!	3	92392.4	73143.8	54976	73504	0	YES	YES	NO	NO	NO	YES	3	NO
_SM[Oxidation (M)]TLAIHEI_.1	SMTLAIHEI	O15121	DEGS1	9	Filtered	Filtered	Filtered	#DIV/0!	3	Filtered	Filtered	Filtered	#DIV/0!	3	Filtered	Filtered	Filtered	#DIV/0!	3	Filtered	Filtered	6117.52	6117.52	2	YES	YES	NO	NO	NO	YES	3	NO
_FIAEHYMFL_.2	FIAEHYMFL	O15121	DEGS1	9	Filtered	Filtered	Filtered	#DIV/0!	3	Filtered	Filtered	Filtered	#DIV/0!	3	Filtered	Filtered	Filtered	#DIV/0!	3	29308.4	31448.2	41126.7	33961.1	0	YES	YES	NO	NO	YES	YES	4	NO
_FIAEHYM[Oxidation (M)]FL_.2	FIAEHYMFL	O15121	DEGS1	9	Filtered	Filtered	Filtered	#DIV/0!	3	Filtered	Filtered	Filtered	#DIV/0!	3	Filtered	Filtered	Filtered	#DIV/0!	3	11179.3	9633.95	Filtered	10406.6	1	YES	YES	NO	NO	YES	YES	4	NO
_FINPKPITY_.2	FINPKPITY	O15121	DEGS1	9	Filtered	Filtered	Filtered	#DIV/0!	3	Filtered	Filtered	Filtered	#DIV/0!	3	Filtered	Filtered	Filtered	#DIV/0!	3	Filtered	Filtered	3182.98	3182.98	2	YES	YES	NO	NO	YES	YES	4	NO
_HEIAHNAAF_.2	HEIAHNAAF	O15121	DEGS1	9	Filtered	Filtered	Filtered	#DIV/0!	3	Filtered	Filtered	Filtered	#DIV/0!	3	Filtered	Filtered	Filtered	#DIV/0!	3	Filtered	2282.02	Filtered	2282.02	2	NO	NO	YES	YES	NO	NO	2	NO
_MLHSVTLFL_.2	MLHSVTLFL	O15127	SCAMP2	9	Filtered	Filtered	Filtered	#DIV/0!	3	Filtered	Filtered	Filtered	#DIV/0!	3	Filtered	2590.22	Filtered	2590.22	2	66983.7	85747.2	79952.5	77561.1	0	YES	YES	NO	NO	YES	YES	4	NO
_M[Oxidation (M)]LHSVTLFL_.2	MLHSVTLFL	O15127	SCAMP2	9	Filtered	Filtered	Filtered	#DIV/0!	3	Filtered	Filtered	Filtered	#DIV/0!	3	Filtered	Filtered	Filtered	#DIV/0!	3	9750.86	14207.5	6116.65	10025	0	YES	YES	NO	NO	YES	YES	4	NO
_VLIEILQKA_.2	VLIEILQKA	O15131	KPNA5	9	Filtered	Filtered	Filtered	#DIV/0!	3	Filtered	Filtered	Filtered	#DIV/0!	3	Filtered	Filtered	Filtered	#DIV/0!	3	4259.29	11089.1	13829.2	9725.86	0	YES	YES	NO	NO	NO	NO	2	NO
_RIIEETLAL_.2	RIIEETLAL	O15144	ARPC2	9	Filtered	Filtered	Filtered	#DIV/0!	3	136148	137308	225705	166387	0	100268	136883	144674	127275	0	834242	746815	1.67754e+06	1.0862e+06	0	YES	YES	NO	NO	YES	YES	4	NO
_KDRVTVVF_.2	KDRVTVVF	O15144	ARPC2	8	Filtered	Filtered	Filtered	#DIV/0!	3	Filtered	Filtered	Filtered	#DIV/0!	3	Filtered	Filtered	Filtered	#DIV/0!	3	Filtered	3899.25	2155.01	3027.13	1	NO	NO	YES	NO	NO	NO	1	NO
_GEPGFPLNAI_.2	GEPGFPLNAI	O15145	ARPC3	10	Filtered	Filtered	Filtered	#DIV/0!	3	Filtered	Filtered	Filtered	#DIV/0!	3	Filtered	Filtered	Filtered	#DIV/0!	3	28121.2	46407.2	55811.2	43446.5	0	NO	NO	YES	YES	NO	NO	2	NO
_GEPGFPLNAI_.1	GEPGFPLNAI	O15145	ARPC3	10	Filtered	Filtered	Filtered	#DIV/0!	3	Filtered	Filtered	Filtered	#DIV/0!	3	Filtered	Filtered	Filtered	#DIV/0!	3	Filtered	Filtered	81361.4	81361.4	2	NO	NO	YES	YES	NO	NO	2	NO
_KLIGNM[Oxidation (M)]ALL_.2	KLIGNMALL	O15145	ARPC3	9	Filtered	Filtered	Filtered	#DIV/0!	3	Filtered	Filtered	Filtered	#DIV/0!	3	Filtered	Filtered	Filtered	#DIV/0!	3	Filtered	46226.1	14130.9	30178.5	1	YES	YES	NO	NO	YES	YES	4	NO
_SLM[Oxidation (M)]DPDTKL_.2	SLMDPDTKL	O15145	ARPC3	9	Filtered	Filtered	Filtered	#DIV/0!	3	Filtered	Filtered	Filtered	#DIV/0!	3	Filtered	Filtered	Filtered	#DIV/0!	3	Filtered	2864.49	Filtered	2864.49	2	YES	YES	NO	NO	YES	YES	4	NO
_HLVPEVPTV_.2	HLVPEVPTV	O15156	ZBTB7B	9	Filtered	Filtered	Filtered	#DIV/0!	3	16664.9	22045.7	38890.7	25867.1	0	15368.8	23798.2	23230	20799	0	168852	227853	194572	197092	0	YES	YES	NO	NO	YES	YES	4	NO
_HLVPEVPTV_.1	HLVPEVPTV	O15156	ZBTB7B	9	Filtered	Filtered	Filtered	#DIV/0!	3	Filtered	Filtered	Filtered	#DIV/0!	3	Filtered	Filtered	Filtered	#DIV/0!	3	57537.2	95502.2	61372.8	71470.7	0	YES	YES	NO	NO	YES	YES	4	NO
_GLIPIHADPRL_.3	GLIPIHADPRL	O15160	POLR1C	11	Filtered	Filtered	Filtered	#DIV/0!	3	7817.51	33041.3	36625.3	25828.1	0	Filtered	Filtered	Filtered	#DIV/0!	3	224675	310762	117026	217488	0	YES	YES	NO	NO	NO	NO	2	NO
_GLIPIHADPRL_.2	GLIPIHADPRL	O15160	POLR1C	11	Filtered	Filtered	Filtered	#DIV/0!	3	Filtered	Filtered	Filtered	#DIV/0!	3	Filtered	Filtered	8647.64	8647.64	2	82514.3	149605	138275	123465	0	YES	YES	NO	NO	NO	NO	2	NO
_ILLAEVPTM[Oxidation (M)]_.2	ILLAEVPTM	O15160	POLR1C	9	Filtered	Filtered	Filtered	#DIV/0!	3	21340.3	39920	59916.1	40392.2	0	26273.2	38779.6	36345	33799.3	0	220417	426708	257944	301690	0	YES	YES	NO	NO	NO	YES	3	NO
_ILLAEVPTM[Oxidation (M)]_.1	ILLAEVPTM	O15160	POLR1C	9	Filtered	Filtered	Filtered	#DIV/0!	3	Filtered	Filtered	Filtered	#DIV/0!	3	Filtered	4564.53	Filtered	4564.53	2	131646	271693	166993	190111	0	YES	YES	NO	NO	NO	YES	3	NO
_ILLAEVPTM_.2	ILLAEVPTM	O15160	POLR1C	9	Filtered	Filtered	Filtered	#DIV/0!	3	Filtered	Filtered	Filtered	#DIV/0!	3	Filtered	Filtered	Filtered	#DIV/0!	3	60949.3	112621	97349.6	90306.7	0	YES	YES	NO	NO	NO	YES	3	NO
_LGLIPIHADPR_.3	LGLIPIHADPR	O15160	POLR1C	11	Filtered	Filtered	Filtered	#DIV/0!	3	Filtered	Filtered	Filtered	#DIV/0!	3	Filtered	Filtered	Filtered	#DIV/0!	3	78067.3	108292	32587	72982.2	0	NO	NO	NO	NO	NO	NO	0	NO
_IPIHADPRL_.2	IPIHADPRL	O15160	POLR1C	9	Filtered	Filtered	Filtered	#DIV/0!	3	Filtered	Filtered	Filtered	#DIV/0!	3	Filtered	Filtered	Filtered	#DIV/0!	3	47165.9	47772.9	52690.3	49209.7	0	NO	NO	NO	NO	NO	NO	0	NO
_RLLPDITLL_.2	RLLPDITLL	O15160	POLR1C	9	Filtered	Filtered	Filtered	#DIV/0!	3	Filtered	Filtered	Filtered	#DIV/0!	3	Filtered	Filtered	Filtered	#DIV/0!	3	6465.27	Filtered	3648.29	5056.78	1	YES	YES	NO	NO	YES	YES	4	NO
_REIFRNEKL_.3	REIFRNEKL	O15160	POLR1C	9	Filtered	Filtered	Filtered	#DIV/0!	3	Filtered	Filtered	Filtered	#DIV/0!	3	Filtered	Filtered	Filtered	#DIV/0!	3	34592.2	Filtered	35023.8	34808	1	NO	NO	YES	YES	NO	NO	2	NO
_VDFEIKSL_.2	VDFEIKSL	O15162	PLSCR1	8	Filtered	Filtered	Filtered	#DIV/0!	3	Filtered	Filtered	Filtered	#DIV/0!	3	Filtered	714.027	Filtered	714.027	2	18967.3	18396.8	21462.2	19608.8	0	NO	NO	YES	YES	NO	NO	2	NO
_FQDPVPLTV_.2	FQDPVPLTV	O15164	TRIM24	9	Filtered	Filtered	Filtered	#DIV/0!	3	Filtered	Filtered	Filtered	#DIV/0!	3	6096.85	6269.45	9504.39	7290.23	0	40566.6	62747	36410.8	46574.8	0	YES	YES	YES	YES	YES	YES	6	NO
_FQDPVPLTV_.1	FQDPVPLTV	O15164	TRIM24	9	Filtered	Filtered	Filtered	#DIV/0!	3	Filtered	Filtered	Filtered	#DIV/0!	3	Filtered	Filtered	Filtered	#DIV/0!	3	827483	740063	585966	717837	0	YES	YES	YES	YES	YES	YES	6	NO
_ALLHQLESL_.2	ALLHQLESL	O15164	TRIM24	9	Filtered	Filtered	Filtered	#DIV/0!	3	Filtered	Filtered	Filtered	#DIV/0!	3	Filtered	Filtered	Filtered	#DIV/0!	3	5901.95	Filtered	7993.85	6947.9	1	YES	YES	NO	NO	NO	YES	3	NO
_ILDEHVQRV_.2	ILDEHVQRV	O15169	AXIN1	9	Filtered	Filtered	Filtered	#DIV/0!	3	Filtered	Filtered	Filtered	#DIV/0!	3	Filtered	Filtered	Filtered	#DIV/0!	3	4056.76	5719.65	5843.47	5206.63	0	YES	YES	NO	NO	YES	YES	4	NO
_KLFDDDDSGKISL_.3	KLFDDDDSGKISL	O15182	CETN3	13	Filtered	Filtered	Filtered	#DIV/0!	3	25021.8	37538.8	46817.1	36459.2	0	27528.9	38145	38673.2	34782.4	0	233034	249306	303562	261967	0	YES	YES	NO	NO	NO	NO	2	NO
_KLFDDDDSGKISL_.2	KLFDDDDSGKISL	O15182	CETN3	13	Filtered	Filtered	Filtered	#DIV/0!	3	Filtered	Filtered	Filtered	#DIV/0!	3	Filtered	14654.4	Filtered	14654.4	2	238414	339384	249538	275779	0	YES	YES	NO	NO	NO	NO	2	NO
_REATGKITF_.2	REATGKITF	O15182	CETN3	9	Filtered	Filtered	Filtered	#DIV/0!	3	Filtered	Filtered	Filtered	#DIV/0!	3	Filtered	Filtered	Filtered	#DIV/0!	3	5702.97	7697.73	6193.47	6531.39	0	NO	NO	YES	YES	NO	NO	2	NO
_NEVVTDWIL_.2	NEVVTDWIL	O15182	CETN3	9	Filtered	Filtered	Filtered	#DIV/0!	3	Filtered	Filtered	Filtered	#DIV/0!	3	Filtered	Filtered	Filtered	#DIV/0!	3	4548.61	5215.66	Filtered	4882.14	1	NO	NO	YES	YES	NO	NO	2	NO
_LPERLSLVI_.2	LPERLSLVI	O15197	EPHB6	9	Filtered	Filtered	Filtered	#DIV/0!	3	1400.46	Filtered	Filtered	1400.46	2	Filtered	Filtered	Filtered	#DIV/0!	3	49788.3	54592.6	45717.1	50032.7	0	NO	NO	NO	NO	NO	NO	0	NO
_RLDYITAEI_.2	RLDYITAEI	O15212	PFDN6	9	Filtered	Filtered	Filtered	#DIV/0!	3	4498.2	Filtered	13284.7	8891.43	1	Filtered	6813.4	9356.91	8085.15	1	72971.5	124955	89540.3	95822.4	0	YES	YES	NO	NO	NO	YES	3	NO
_GEVEKYQQL_.2	GEVEKYQQL	O15212	PFDN6	9	Filtered	Filtered	Filtered	#DIV/0!	3	Filtered	Filtered	Filtered	#DIV/0!	3	Filtered	2189.39	Filtered	2189.39	2	19026.1	Filtered	24766.2	21896.2	1	NO	NO	YES	YES	NO	NO	2	NO
_GEVEKYQQL_.1	GEVEKYQQL	O15212	PFDN6	9	Filtered	Filtered	Filtered	#DIV/0!	3	Filtered	Filtered	Filtered	#DIV/0!	3	Filtered	Filtered	Filtered	#DIV/0!	3	Filtered	26885.1	Filtered	26885.1	2	NO	NO	YES	YES	NO	NO	2	NO
_QEWEVKALL_.2	QEWEVKALL	O15213	WDR46	9	Filtered	Filtered	Filtered	#DIV/0!	3	Filtered	Filtered	Filtered	#DIV/0!	3	Filtered	Filtered	Filtered	#DIV/0!	3	25094.5	32697.8	25033.4	27608.6	0	NO	NO	YES	YES	NO	NO	2	YES
_AEEEETSIKAA_.2	AEEEETSIKAA	O15213	WDR46	11	Filtered	Filtered	Filtered	#DIV/0!	3	Filtered	Filtered	Filtered	#DIV/0!	3	Filtered	Filtered	Filtered	#DIV/0!	3	4304.81	18540.6	11414.4	11419.9	0	NO	NO	NO	YES	NO	NO	1	YES
_WEEETVPTT_.2	WEEETVPTT	O15213	WDR46	9	Filtered	Filtered	Filtered	#DIV/0!	3	Filtered	Filtered	Filtered	#DIV/0!	3	Filtered	4596.96	2828.07	3712.51	1	5442.86	Filtered	12098.6	8770.75	1	NO	NO	YES	YES	NO	NO	2	YES
_WEEETVPTT_.1	WEEETVPTT	O15213	WDR46	9	Filtered	Filtered	Filtered	#DIV/0!	3	Filtered	Filtered	Filtered	#DIV/0!	3	Filtered	Filtered	Filtered	#DIV/0!	3	24922	Filtered	Filtered	24922	2	NO	NO	YES	YES	NO	NO	2	YES
_YLDVSVGKIVA_.2	YLDVSVGKIVA	O15213	WDR46	11	Filtered	Filtered	Filtered	#DIV/0!	3	Filtered	Filtered	Filtered	#DIV/0!	3	Filtered	Filtered	Filtered	#DIV/0!	3	4141.59	8093.86	Filtered	6117.72	1	NO	NO	NO	NO	NO	NO	0	YES
_WEEETVPTTA_.2	WEEETVPTTA	O15213	WDR46	10	Filtered	Filtered	Filtered	#DIV/0!	3	Filtered	Filtered	Filtered	#DIV/0!	3	Filtered	Filtered	Filtered	#DIV/0!	3	1606	2110.24	Filtered	1858.12	1	NO	NO	NO	YES	NO	NO	1	YES
_FLQEYTVKL_.2	FLQEYTVKL	O15217	GSTA4	9	Filtered	Filtered	Filtered	#DIV/0!	3	Filtered	Filtered	Filtered	#DIV/0!	3	Filtered	Filtered	Filtered	#DIV/0!	3	35102.5	45905.4	40485.7	40497.9	0	YES	YES	NO	NO	YES	YES	4	NO
_KLQDGNHLL_.2	KLQDGNHLL	O15217	GSTA4	9	Filtered	Filtered	Filtered	#DIV/0!	3	Filtered	Filtered	Filtered	#DIV/0!	3	Filtered	Filtered	Filtered	#DIV/0!	3	3716.58	5392.46	5666.43	4925.16	0	YES	YES	NO	NO	YES	YES	4	NO
_SAFPFLQEY_.2	SAFPFLQEY	O15217	GSTA4	9	Filtered	Filtered	Filtered	#DIV/0!	3	Filtered	Filtered	Filtered	#DIV/0!	3	Filtered	Filtered	Filtered	#DIV/0!	3	8443.31	15006.5	9504.48	10984.8	0	NO	NO	NO	NO	YES	YES	2	NO
_KILEETLYV_.2	KILEETLYV	O15228	GNPAT	9	Filtered	Filtered	Filtered	#DIV/0!	3	7437.44	7577.07	11453.9	8822.82	0	7423.19	11411.9	12566.9	10467.3	0	105595	134164	180214	139991	0	YES	YES	NO	NO	YES	YES	4	NO
_QEHPVVLLP_.2	QEHPVVLLP	O15228	GNPAT	9	Filtered	Filtered	Filtered	#DIV/0!	3	3060.77	Filtered	Filtered	3060.77	2	Filtered	8414.05	6510.06	7462.05	1	82924.9	128932	100995	104284	0	NO	NO	YES	YES	NO	NO	2	NO
_KMVGELLRM_.2	KMVGELLRM	O15228	GNPAT	9	Filtered	Filtered	Filtered	#DIV/0!	3	Filtered	22355.2	18487.3	20421.3	1	Filtered	Filtered	Filtered	#DIV/0!	3	98206.6	215924	166453	160195	0	YES	YES	NO	NO	YES	YES	4	NO
_KMVGELLRM[Oxidation (M)]_.2	KMVGELLRM	O15228	GNPAT	9	Filtered	Filtered	Filtered	#DIV/0!	3	Filtered	Filtered	31640.2	31640.2	2	Filtered	Filtered	Filtered	#DIV/0!	3	60641.4	74953.1	76365.9	70653.5	0	YES	YES	NO	NO	YES	YES	4	NO
_KM[Oxidation (M)]VGELLRM[Oxidation (M)]_.2	KMVGELLRM	O15228	GNPAT	9	Filtered	Filtered	Filtered	#DIV/0!	3	Filtered	Filtered	Filtered	#DIV/0!	3	Filtered	Filtered	Filtered	#DIV/0!	3	452.934	19374.3	9668.43	9831.88	0	YES	YES	NO	NO	YES	YES	4	NO
_KM[Oxidation (M)]VGELLRM_.2	KMVGELLRM	O15228	GNPAT	9	Filtered	Filtered	Filtered	#DIV/0!	3	Filtered	Filtered	Filtered	#DIV/0!	3	Filtered	Filtered	Filtered	#DIV/0!	3	Filtered	2568.99	5993.15	4281.07	1	YES	YES	NO	NO	YES	YES	4	NO
_TEVAYKMEL_.2	TEVAYKMEL	O15228	GNPAT	9	Filtered	Filtered	Filtered	#DIV/0!	3	Filtered	Filtered	Filtered	#DIV/0!	3	Filtered	Filtered	Filtered	#DIV/0!	3	8766.37	19402.1	11452.6	13207	0	NO	NO	YES	YES	NO	NO	2	NO
_FVTEVAYKM_.2	FVTEVAYKM	O15228	GNPAT	9	Filtered	Filtered	Filtered	#DIV/0!	3	Filtered	Filtered	Filtered	#DIV/0!	3	Filtered	Filtered	Filtered	#DIV/0!	3	8261.44	6707.19	10256.6	8408.4	0	YES	YES	NO	NO	YES	YES	4	NO
_ILDEMSHKL_.2	ILDEMSHKL	O15228	GNPAT	9	Filtered	Filtered	Filtered	#DIV/0!	3	Filtered	Filtered	Filtered	#DIV/0!	3	Filtered	Filtered	Filtered	#DIV/0!	3	6111.27	5731.16	10111.3	7317.9	0	YES	YES	NO	NO	YES	YES	4	NO
_ILDEM[Oxidation (M)]SHKL_.2	ILDEMSHKL	O15228	GNPAT	9	Filtered	Filtered	Filtered	#DIV/0!	3	Filtered	Filtered	Filtered	#DIV/0!	3	Filtered	Filtered	Filtered	#DIV/0!	3	553.591	2014.31	Filtered	1283.95	1	YES	YES	NO	NO	YES	YES	4	NO
_ILDEMSHKLRL_.3	ILDEMSHKLRL	O15228	GNPAT	11	Filtered	Filtered	Filtered	#DIV/0!	3	Filtered	Filtered	5600.52	5600.52	2	Filtered	Filtered	Filtered	#DIV/0!	3	33660	60597.4	40867	45041.5	0	YES	YES	YES	NO	NO	YES	4	NO
_AVTGLIFHL_.2	AVTGLIFHL	O15230	LAMA5	9	Filtered	Filtered	Filtered	#DIV/0!	3	8986.46	8496.17	11168.3	9550.32	0	8611	8614.2	9560.65	8928.62	0	118189	141432	133923	131182	0	YES	YES	NO	NO	YES	YES	4	NO
_AGAPAPLYL_.1	AGAPAPLYL	O15230	LAMA5	9	Filtered	Filtered	Filtered	#DIV/0!	3	Filtered	48937.6	Filtered	48937.6	2	16150.3	Filtered	Filtered	16150.3	2	780038	1.59133e+06	907475	1.09295e+06	0	NO	NO	NO	NO	YES	YES	2	NO
_AGAPAPLYL_.2	AGAPAPLYL	O15230	LAMA5	9	Filtered	Filtered	Filtered	#DIV/0!	3	Filtered	Filtered	Filtered	#DIV/0!	3	Filtered	1551.33	Filtered	1551.33	2	6839.58	13441.9	Filtered	10140.7	1	NO	NO	NO	NO	YES	YES	2	NO
_KEELERLAA_.2	KEELERLAA	O15230	LAMA5	9	Filtered	Filtered	Filtered	#DIV/0!	3	Filtered	Filtered	Filtered	#DIV/0!	3	8669.9	12483	Filtered	10576.4	1	68211.8	94487.6	Filtered	81349.7	1	NO	NO	YES	YES	NO	NO	2	NO
_ALLDVTHSEL_.2	ALLDVTHSEL	O15230	LAMA5	10	Filtered	Filtered	Filtered	#DIV/0!	3	Filtered	Filtered	Filtered	#DIV/0!	3	Filtered	Filtered	Filtered	#DIV/0!	3	9439	13481.4	3971.89	8964.08	0	YES	YES	NO	NO	NO	YES	3	NO
_LLPAIHEQL_.2	LLPAIHEQL	O15230	LAMA5	9	5562.52	Filtered	Filtered	5562.52	2	Filtered	Filtered	Filtered	#DIV/0!	3	Filtered	Filtered	Filtered	#DIV/0!	3	38338.9	66038.4	55558.7	53312	0	YES	YES	NO	NO	NO	YES	3	NO
_YLPDLHHLRL_.3	YLPDLHHLRL	O15230	LAMA5	10	Filtered	Filtered	Filtered	#DIV/0!	3	Filtered	Filtered	Filtered	#DIV/0!	3	Filtered	Filtered	Filtered	#DIV/0!	3	48040.4	69114.5	24673.7	47276.2	0	YES	YES	NO	NO	YES	YES	4	NO
_TLPQLLAKL_.2	TLPQLLAKL	O15230	LAMA5	9	Filtered	Filtered	Filtered	#DIV/0!	3	Filtered	Filtered	Filtered	#DIV/0!	3	Filtered	Filtered	Filtered	#DIV/0!	3	18442.8	Filtered	8980.82	13711.8	1	YES	YES	NO	NO	NO	YES	3	NO
_AVPEAFPEL_.2	AVPEAFPEL	O15230	LAMA5	9	Filtered	Filtered	Filtered	#DIV/0!	3	Filtered	Filtered	Filtered	#DIV/0!	3	Filtered	Filtered	Filtered	#DIV/0!	3	7013.23	6998.07	3216.04	5742.44	0	YES	YES	NO	NO	YES	YES	4	NO
_REEAGGGFSL_.2	REEAGGGFSL	O15230	LAMA5	10	Filtered	Filtered	Filtered	#DIV/0!	3	Filtered	Filtered	Filtered	#DIV/0!	3	Filtered	Filtered	Filtered	#DIV/0!	3	Filtered	3665.95	Filtered	3665.95	2	NO	NO	YES	YES	NO	NO	2	NO
_SEQPHIYIP_.2	SEQPHIYIP	O15231	ZNF185	9	Filtered	Filtered	Filtered	#DIV/0!	3	Filtered	Filtered	6325.28	6325.28	2	Filtered	6786.28	3515.58	5150.93	1	68141.8	114283	84836.1	89087.1	0	NO	NO	YES	YES	NO	NO	2	NO
_REHSYVLSA_.2	REHSYVLSA	O15231	ZNF185	9	Filtered	Filtered	Filtered	#DIV/0!	3	Filtered	Filtered	Filtered	#DIV/0!	3	Filtered	Filtered	Filtered	#DIV/0!	3	2973.3	5259.2	4530.45	4254.32	0	NO	NO	YES	YES	NO	NO	2	NO
_FEILPGLSV_.1	FEILPGLSV	O15239	NDUFA1	9	Filtered	Filtered	Filtered	#DIV/0!	3	453560	423507	552262	476443	0	232156	345567	303845	293856	0	1.16218e+06	4935718	4.77918e+06	3.62569e+06	0	NO	NO	YES	YES	NO	NO	2	NO
_FEILPGLSV_.2	FEILPGLSV	O15239	NDUFA1	9	Filtered	Filtered	Filtered	#DIV/0!	3	9873.97	7501.43	12155.5	9843.65	0	19837.5	23352.1	24609.3	22599.7	0	108324	218564	220413	182433	0	NO	NO	YES	YES	NO	NO	2	NO
_LLIPGLATA_.1	LLIPGLATA	O15239	NDUFA1	9	Filtered	Filtered	Filtered	#DIV/0!	3	715804	389800	1.02317e+06	709593	0	405977	572599	562965	513847	0	5.32832e+06	7263959	9904936	7.49907e+06	0	YES	YES	NO	NO	NO	NO	2	NO
_LLIPGLATA_.2	LLIPGLATA	O15239	NDUFA1	9	Filtered	Filtered	Filtered	#DIV/0!	3	Filtered	4884.71	4472.49	4678.6	1	14620.3	15005.7	17205.4	15610.5	0	38451.9	58330.4	43013.9	46598.8	0	YES	YES	NO	NO	NO	NO	2	NO
_SLIELSTKL_.2	SLIELSTKL	O15240	VGF	9	Filtered	Filtered	Filtered	#DIV/0!	3	Filtered	Filtered	Filtered	#DIV/0!	3	Filtered	Filtered	Filtered	#DIV/0!	3	56034.7	62156.8	57748.5	58646.7	0	YES	YES	NO	NO	YES	YES	4	NO
_VAIGFKTKL_.2	VAIGFKTKL	O15260	SURF4	9	Filtered	Filtered	Filtered	#DIV/0!	3	7325.69	9745.91	10647.2	9239.61	0	Filtered	Filtered	Filtered	#DIV/0!	3	54481.3	62934.2	49611.2	55675.6	0	NO	YES	NO	NO	YES	YES	3	NO
_AIGFKTKL_.2	AIGFKTKL	O15260	SURF4	8	Filtered	Filtered	Filtered	#DIV/0!	3	Filtered	Filtered	Filtered	#DIV/0!	3	Filtered	Filtered	Filtered	#DIV/0!	3	10518.6	Filtered	Filtered	10518.6	2	NO	NO	NO	NO	NO	NO	0	NO
_ILWDLKFLM[Oxidation (M)]_.2	ILWDLKFLM	O15260	SURF4	9	Filtered	Filtered	Filtered	#DIV/0!	3	Filtered	Filtered	Filtered	#DIV/0!	3	Filtered	Filtered	Filtered	#DIV/0!	3	Filtered	Filtered	861.185	861.185	2	YES	YES	NO	NO	NO	YES	3	NO
_KEVAQAVLL_.2	KEVAQAVLL	O15269	SPTLC1	9	Filtered	Filtered	Filtered	#DIV/0!	3	Filtered	Filtered	Filtered	#DIV/0!	3	Filtered	Filtered	Filtered	#DIV/0!	3	38740.1	60773.3	49521.4	49678.3	0	NO	NO	YES	YES	NO	NO	2	NO
_VLVEM[Oxidation (M)]VQAL_.2	VLVEMVQAL	O15269	SPTLC1	9	Filtered	Filtered	Filtered	#DIV/0!	3	Filtered	Filtered	Filtered	#DIV/0!	3	Filtered	Filtered	Filtered	#DIV/0!	3	2509.94	Filtered	Filtered	2509.94	2	YES	YES	NO	NO	YES	YES	4	NO
_ALGPTGRGV_.2	ALGPTGRGV	O15270	SPTLC2	9	Filtered	Filtered	Filtered	#DIV/0!	3	Filtered	Filtered	Filtered	#DIV/0!	3	Filtered	Filtered	Filtered	#DIV/0!	3	27449.1	Filtered	Filtered	27449.1	2	YES	YES	NO	NO	NO	NO	2	NO
_LLPELLSAL_.1	LLPELLSAL	O15287	FANCG	9	Filtered	29042.6	Filtered	29042.6	2	28791.1	170676	295285	164917	0	225103	335020	332854	297659	0	3882619	4218223	3.94047e+06	4.01377e+06	0	YES	YES	NO	NO	NO	YES	3	NO
_LLPELLSAL_.2	LLPELLSAL	O15287	FANCG	9	Filtered	Filtered	Filtered	#DIV/0!	3	18228.6	Filtered	17119.8	17674.2	1	15523.2	16672.5	16711.7	16302.4	0	82184.1	174495	18049	91576	0	YES	YES	NO	NO	NO	YES	3	NO
_QELITGNP_.1	QELITGNP	O15287	FANCG	8	Filtered	Filtered	Filtered	#DIV/0!	3	Filtered	Filtered	Filtered	#DIV/0!	3	Filtered	Filtered	Filtered	#DIV/0!	3	452823	Filtered	184368	318596	1	NO	NO	NO	NO	NO	NO	0	NO
_GLPAAVPVL_.1	GLPAAVPVL	O15287	FANCG	9	Filtered	Filtered	Filtered	#DIV/0!	3	Filtered	Filtered	Filtered	#DIV/0!	3	Filtered	Filtered	Filtered	#DIV/0!	3	147353	34701.8	76230.7	86095.2	0	YES	YES	NO	NO	NO	YES	3	NO
_AAYLRALSL_.2	AAYLRALSL	O15294	OGT	9	Filtered	Filtered	Filtered	#DIV/0!	3	Filtered	Filtered	Filtered	#DIV/0!	3	Filtered	2903.23	4203.6	3553.42	1	89162.7	88560.9	53992.8	77238.8	0	NO	YES	NO	NO	YES	YES	3	YES
_AEANHFIDL_.2	AEANHFIDL	O15294	OGT	9	Filtered	Filtered	Filtered	#DIV/0!	3	Filtered	Filtered	Filtered	#DIV/0!	3	Filtered	Filtered	Filtered	#DIV/0!	3	32429.1	76320.8	39197.8	49315.9	0	NO	NO	YES	YES	NO	NO	2	YES
_YEDIAVKL_.2	YEDIAVKL	O15294	OGT	8	Filtered	Filtered	Filtered	#DIV/0!	3	Filtered	Filtered	Filtered	#DIV/0!	3	Filtered	Filtered	Filtered	#DIV/0!	3	3962.75	Filtered	2622.16	3292.45	1	NO	NO	YES	YES	NO	NO	2	YES
_REQGNIEEA_.2	REQGNIEEA	O15294	OGT	9	Filtered	Filtered	Filtered	#DIV/0!	3	Filtered	Filtered	Filtered	#DIV/0!	3	Filtered	Filtered	Filtered	#DIV/0!	3	1503.32	Filtered	1857.81	1680.57	1	NO	NO	YES	YES	NO	NO	2	YES
_VLWAGTPM[Oxidation (M)]V_.2	VLWAGTPMV	O15294	OGT	9	Filtered	Filtered	Filtered	#DIV/0!	3	Filtered	Filtered	Filtered	#DIV/0!	3	Filtered	Filtered	Filtered	#DIV/0!	3	11265.9	Filtered	5762.77	8514.34	1	YES	YES	NO	NO	NO	YES	3	YES
_TVIDQIPFL_.2	TVIDQIPFL	O15297	PPM1D	9	3992.39	34235.4	24040.6	20756.1	0	527393	411541	588321	509085	0	452087	534087	494816	493663	0	3.26839e+06	8846672	5.93107e+06	6.01538e+06	0	YES	YES	NO	NO	YES	YES	4	NO
_TVIDQIPFL_.1	TVIDQIPFL	O15297	PPM1D	9	Filtered	Filtered	Filtered	#DIV/0!	3	600647	573338	528952	567646	0	291111	322962	312234	308769	0	4795208	4.26896e+06	700988	3.25505e+06	0	YES	YES	NO	NO	YES	YES	4	NO
_RENVQGVVI_.2	RENVQGVVI	O15297	PPM1D	9	Filtered	Filtered	Filtered	#DIV/0!	3	Filtered	Filtered	Filtered	#DIV/0!	3	Filtered	Filtered	Filtered	#DIV/0!	3	5113.48	7971.42	5315.36	6133.42	0	NO	NO	YES	YES	NO	NO	2	NO
_SEADPSGVA_.1	SEADPSGVA	O15304	SIVA1	9	Filtered	Filtered	Filtered	#DIV/0!	3	Filtered	Filtered	Filtered	#DIV/0!	3	Filtered	Filtered	Filtered	#DIV/0!	3	186196	152419	Filtered	169307	1	NO	NO	YES	YES	NO	NO	2	NO
_GEKLPDVVL_.2	GEKLPDVVL	O15318	POLR3G	9	Filtered	Filtered	Filtered	#DIV/0!	3	30321.1	31700.1	64453.8	42158.3	0	19093.9	29330.2	33260	27228	0	343455	590925	540747	491709	0	NO	NO	YES	YES	NO	NO	2	NO
_GEKLPDVVL_.1	GEKLPDVVL	O15318	POLR3G	9	Filtered	Filtered	Filtered	#DIV/0!	3	Filtered	Filtered	Filtered	#DIV/0!	3	Filtered	Filtered	Filtered	#DIV/0!	3	275976	442131	353041	357049	0	NO	NO	YES	YES	NO	NO	2	NO
_RMAESLYEI_.2	RMAESLYEI	O15321	TM9SF1	9	Filtered	Filtered	Filtered	#DIV/0!	3	Filtered	Filtered	Filtered	#DIV/0!	3	Filtered	Filtered	Filtered	#DIV/0!	3	4757.35	13322.8	6918.97	8333.04	0	YES	YES	NO	NO	YES	YES	4	NO
_LLVGFPLTV_.1	LLVGFPLTV	O15321	TM9SF1	9	Filtered	Filtered	Filtered	#DIV/0!	3	Filtered	Filtered	Filtered	#DIV/0!	3	Filtered	Filtered	Filtered	#DIV/0!	3	303227	Filtered	Filtered	303227	2	YES	YES	NO	NO	YES	YES	4	NO
_AERFGDVSL_.2	AERFGDVSL	O15327	INPP4B	9	Filtered	Filtered	Filtered	#DIV/0!	3	Filtered	Filtered	Filtered	#DIV/0!	3	Filtered	Filtered	Filtered	#DIV/0!	3	7530.03	8533.3	3932.07	6665.13	0	NO	NO	YES	YES	NO	NO	2	NO
_RLIEPIPDSHI_.3	RLIEPIPDSHI	O15344	MID1	11	Filtered	Filtered	Filtered	#DIV/0!	3	10406.5	19967.9	9089.32	13154.6	0	6794.04	10245	14237.7	10425.6	0	64333.4	137916	137659	113303	0	YES	YES	NO	NO	NO	NO	2	NO
_RLIEPIPDSHI_.2	RLIEPIPDSHI	O15344	MID1	11	Filtered	Filtered	Filtered	#DIV/0!	3	Filtered	Filtered	Filtered	#DIV/0!	3	Filtered	Filtered	Filtered	#DIV/0!	3	31602.5	Filtered	28799.6	30201.1	1	YES	YES	NO	NO	NO	NO	2	NO
_PDIIKDQKA_.2	PDIIKDQKA	O15355	PPM1G	9	Filtered	Filtered	Filtered	#DIV/0!	3	20186.5	24124.3	37780.8	27363.9	0	11507.8	15596.1	Filtered	13551.9	1	90860.2	127573	106496	108310	0	NO	NO	NO	NO	NO	NO	0	NO
_YLPDIIKDQKA_.3	YLPDIIKDQKA	O15355	PPM1G	11	Filtered	Filtered	Filtered	#DIV/0!	3	29566.3	22604.3	36502.1	29557.6	0	Filtered	Filtered	21604.5	21604.5	2	259366	248569	333863	280599	0	YES	YES	NO	NO	NO	NO	2	NO
_YLPDIIKDQKA_.2	YLPDIIKDQKA	O15355	PPM1G	11	Filtered	Filtered	Filtered	#DIV/0!	3	Filtered	Filtered	Filtered	#DIV/0!	3	Filtered	Filtered	Filtered	#DIV/0!	3	105109	Filtered	94838.2	99973.5	1	YES	YES	NO	NO	NO	NO	2	NO
_ALPDIKVLTL_.2	ALPDIKVLTL	O15355	PPM1G	10	Filtered	Filtered	Filtered	#DIV/0!	3	Filtered	Filtered	Filtered	#DIV/0!	3	Filtered	Filtered	Filtered	#DIV/0!	3	48320.8	41983.6	46654.5	45653	0	YES	YES	NO	NO	NO	YES	3	NO
_VLPAVLTRL_.2	VLPAVLTRL	O15360	FANCA	9	Filtered	Filtered	Filtered	#DIV/0!	3	42406.1	68795.6	83728.6	64976.8	0	32001.7	48046.5	45577.2	41875.2	0	611802	676938	523867	604202	0	YES	YES	NO	NO	YES	YES	4	NO
_GLAALAVHL_.2	GLAALAVHL	O15360	FANCA	9	Filtered	Filtered	Filtered	#DIV/0!	3	16786.2	27701.5	33617.7	26035.1	0	Filtered	22334.1	23298.6	22816.3	1	136944	170188	172160	159764	0	YES	YES	NO	NO	NO	YES	3	NO
_RLADLKVSI_.2	RLADLKVSI	O15360	FANCA	9	Filtered	Filtered	Filtered	#DIV/0!	3	Filtered	Filtered	Filtered	#DIV/0!	3	Filtered	Filtered	Filtered	#DIV/0!	3	23004.6	42414.2	33546.2	32988.3	0	YES	YES	NO	NO	YES	YES	4	NO
_SLLEFAQYL_.2	SLLEFAQYL	O15360	FANCA	9	Filtered	Filtered	Filtered	#DIV/0!	3	Filtered	Filtered	Filtered	#DIV/0!	3	Filtered	Filtered	Filtered	#DIV/0!	3	14072.1	22762.8	21952.1	19595.7	0	YES	YES	NO	NO	YES	YES	4	NO
_ALHFAIQQV_.2	ALHFAIQQV	O15360	FANCA	9	Filtered	Filtered	Filtered	#DIV/0!	3	Filtered	Filtered	Filtered	#DIV/0!	3	Filtered	Filtered	Filtered	#DIV/0!	3	Filtered	Filtered	8113.46	8113.46	2	YES	YES	NO	NO	NO	YES	3	NO
_ALLAGSEYL_.1	ALLAGSEYL	O15371	EIF3D	9	Filtered	Filtered	Filtered	#DIV/0!	3	Filtered	Filtered	Filtered	#DIV/0!	3	Filtered	Filtered	Filtered	#DIV/0!	3	246511	181870	253792	227391	0	YES	YES	NO	NO	NO	YES	3	NO
_ALLAGSEYLKL_.2	ALLAGSEYLKL	O15371	EIF3D	11	Filtered	Filtered	Filtered	#DIV/0!	3	Filtered	Filtered	Filtered	#DIV/0!	3	Filtered	Filtered	Filtered	#DIV/0!	3	34501.2	31856.9	30822.2	32393.4	0	YES	YES	NO	NO	NO	NO	2	NO
_VEVRSDWEV_.2	VEVRSDWEV	O15371	EIF3D	9	Filtered	Filtered	Filtered	#DIV/0!	3	Filtered	Filtered	Filtered	#DIV/0!	3	Filtered	Filtered	Filtered	#DIV/0!	3	4490.88	Filtered	4338.63	4414.76	1	NO	NO	YES	YES	NO	NO	2	NO
_RLTPKLMEV_.2	RLTPKLMEV	O15372	EIF3H	9	Filtered	Filtered	Filtered	#DIV/0!	3	21910.4	30754.4	46240.8	32968.6	0	12458	14026	17439.1	14641.1	0	194692	260721	283282	246232	0	YES	YES	NO	NO	YES	YES	4	NO
_RLTPKLM[Oxidation (M)]EV_.2	RLTPKLMEV	O15372	EIF3H	9	Filtered	Filtered	Filtered	#DIV/0!	3	Filtered	11915.9	14237.7	13076.8	1	3071.23	3419.6	4232.9	3574.58	0	39578.6	71390.9	37430.9	49466.8	0	YES	YES	NO	NO	YES	YES	4	NO
_KDFSPEAL_.2	KDFSPEAL	O15372	EIF3H	8	Filtered	Filtered	Filtered	#DIV/0!	3	Filtered	Filtered	Filtered	#DIV/0!	3	23413.7	41109.8	31681.4	32068.3	0	80522	127635	108142	105433	0	NO	NO	YES	NO	NO	NO	1	NO
_KDFSPEAL_.1	KDFSPEAL	O15372	EIF3H	8	Filtered	Filtered	Filtered	#DIV/0!	3	Filtered	Filtered	Filtered	#DIV/0!	3	Filtered	Filtered	Filtered	#DIV/0!	3	32826.8	58180.9	48330.4	46446	0	NO	NO	YES	NO	NO	NO	1	NO
_KEFTAQNL_.2	KEFTAQNL	O15372	EIF3H	8	Filtered	Filtered	Filtered	#DIV/0!	3	Filtered	Filtered	Filtered	#DIV/0!	3	Filtered	Filtered	Filtered	#DIV/0!	3	3597.83	5165.51	3846.49	4203.28	0	NO	NO	YES	YES	NO	NO	2	NO
_ADKHELLSL_.2	ADKHELLSL	O15372	EIF3H	9	Filtered	3293.8	Filtered	3293.8	2	Filtered	Filtered	Filtered	#DIV/0!	3	Filtered	Filtered	Filtered	#DIV/0!	3	Filtered	6564.85	2138.23	4351.54	1	NO	NO	YES	YES	NO	NO	2	NO
_LLMDRVDEM_.2	LLMDRVDEM	O15372	EIF3H	9	Filtered	Filtered	Filtered	#DIV/0!	3	Filtered	Filtered	Filtered	#DIV/0!	3	Filtered	Filtered	Filtered	#DIV/0!	3	38231	68643.1	70804.1	59226	0	YES	YES	NO	NO	YES	YES	4	NO
_LLMDRVDEM[Oxidation (M)]_.2	LLMDRVDEM	O15372	EIF3H	9	Filtered	Filtered	Filtered	#DIV/0!	3	Filtered	Filtered	Filtered	#DIV/0!	3	Filtered	Filtered	Filtered	#DIV/0!	3	24595.1	65358.6	36746.1	42233.3	0	YES	YES	NO	NO	YES	YES	4	NO
_LLM[Oxidation (M)]DRVDEM_.2	LLMDRVDEM	O15372	EIF3H	9	Filtered	Filtered	Filtered	#DIV/0!	3	Filtered	Filtered	Filtered	#DIV/0!	3	Filtered	Filtered	Filtered	#DIV/0!	3	19596.4	Filtered	Filtered	19596.4	2	YES	YES	NO	NO	YES	YES	4	NO
_KEKDFSPEAL_.2	KEKDFSPEAL	O15372	EIF3H	10	Filtered	Filtered	Filtered	#DIV/0!	3	Filtered	Filtered	Filtered	#DIV/0!	3	Filtered	5424.9	Filtered	5424.9	2	21897.2	34792.7	26384.3	27691.4	0	NO	NO	YES	YES	NO	NO	2	NO
_FSYQHAIEE_.2	FSYQHAIEE	O15372	EIF3H	9	Filtered	Filtered	Filtered	#DIV/0!	3	Filtered	Filtered	Filtered	#DIV/0!	3	Filtered	Filtered	Filtered	#DIV/0!	3	2007.63	Filtered	2742.55	2375.09	1	NO	NO	NO	NO	NO	NO	0	NO
_YLTDRVMTV_.2	YLTDRVMTV	O15379	HDAC3	9	Filtered	Filtered	Filtered	#DIV/0!	3	Filtered	Filtered	Filtered	#DIV/0!	3	Filtered	Filtered	Filtered	#DIV/0!	3	14694.7	32059	22352.1	23035.3	0	YES	YES	NO	NO	YES	YES	4	NO
_KEIQYGIRA_.2	KEIQYGIRA	O15382	BCAT2	9	Filtered	Filtered	Filtered	#DIV/0!	3	Filtered	Filtered	Filtered	#DIV/0!	3	Filtered	1344.02	Filtered	1344.02	2	7122.28	9782.69	8492.32	8465.76	0	NO	NO	YES	YES	NO	NO	2	NO
_KIINFAPSL_.2	KIINFAPSL	O15397	IPO8	9	Filtered	Filtered	Filtered	#DIV/0!	3	14634.7	24109.9	31199.9	23314.9	0	15525.9	23106.7	22240	20290.8	0	223150	300632	241011	254931	0	YES	YES	NO	NO	YES	YES	4	NO
_KIINFAPSL_.1	KIINFAPSL	O15397	IPO8	9	Filtered	Filtered	Filtered	#DIV/0!	3	Filtered	Filtered	Filtered	#DIV/0!	3	Filtered	Filtered	Filtered	#DIV/0!	3	47319.7	Filtered	Filtered	47319.7	2	YES	YES	NO	NO	YES	YES	4	NO
_KIINFAPSLL_.2	KIINFAPSLL	O15397	IPO8	10	Filtered	Filtered	Filtered	#DIV/0!	3	Filtered	Filtered	Filtered	#DIV/0!	3	Filtered	Filtered	Filtered	#DIV/0!	3	28330.7	26536.9	26602.7	27156.8	0	NO	YES	NO	NO	NO	NO	1	NO
_AEIFGKVL_.2	AEIFGKVL	O15397	IPO8	8	Filtered	Filtered	Filtered	#DIV/0!	3	Filtered	Filtered	Filtered	#DIV/0!	3	Filtered	Filtered	Filtered	#DIV/0!	3	8181.62	12431.6	10792.9	10468.7	0	NO	NO	YES	YES	NO	NO	2	NO
_SLFKDQMEL_.2	SLFKDQMEL	O15397	IPO8	9	Filtered	Filtered	Filtered	#DIV/0!	3	Filtered	Filtered	Filtered	#DIV/0!	3	Filtered	Filtered	Filtered	#DIV/0!	3	3573.92	3534.92	2744.63	3284.49	0	YES	YES	NO	NO	YES	YES	4	NO
_SLFKDQM[Oxidation (M)]EL_.2	SLFKDQMEL	O15397	IPO8	9	Filtered	Filtered	Filtered	#DIV/0!	3	Filtered	Filtered	Filtered	#DIV/0!	3	Filtered	Filtered	Filtered	#DIV/0!	3	1104.4	2914.89	Filtered	2009.65	1	YES	YES	NO	NO	YES	YES	4	NO
_KEMPVKVEA_.2	KEMPVKVEA	O15397	IPO8	9	Filtered	Filtered	Filtered	#DIV/0!	3	Filtered	Filtered	Filtered	#DIV/0!	3	Filtered	Filtered	Filtered	#DIV/0!	3	7521.33	13431.6	11355.5	10769.5	0	NO	NO	YES	YES	NO	NO	2	NO
_KEYVAPRVL_.2	KEYVAPRVL	O15397	IPO8	9	Filtered	Filtered	Filtered	#DIV/0!	3	Filtered	Filtered	Filtered	#DIV/0!	3	Filtered	Filtered	Filtered	#DIV/0!	3	Filtered	Filtered	1927.28	1927.28	2	NO	NO	YES	YES	NO	NO	2	NO
_FLPRIQQQI_.2	FLPRIQQQI	O15397	IPO8	9	Filtered	Filtered	Filtered	#DIV/0!	3	Filtered	Filtered	Filtered	#DIV/0!	3	Filtered	Filtered	Filtered	#DIV/0!	3	Filtered	Filtered	1601.87	1601.87	2	YES	YES	NO	NO	YES	YES	4	NO
_KEYLKALAA_.2	KEYLKALAA	O15405	TOX3	9	Filtered	Filtered	Filtered	#DIV/0!	3	Filtered	Filtered	Filtered	#DIV/0!	3	Filtered	Filtered	Filtered	#DIV/0!	3	2310.24	4297.86	3330.73	3312.94	0	NO	NO	YES	YES	NO	NO	2	NO
_QLFSQQHFL_.2	QLFSQQHFL	O15417	TNRC18	9	Filtered	Filtered	Filtered	#DIV/0!	3	851.077	7304.91	10836.1	6330.7	0	6667.28	11017.7	10470.8	9385.25	0	115535	168312	113741	132529	0	YES	YES	NO	NO	YES	YES	4	NO
_AEEEAAVVAA_.2	AEEEAAVVAA	O15417	TNRC18	10	Filtered	Filtered	Filtered	#DIV/0!	3	Filtered	Filtered	Filtered	#DIV/0!	3	Filtered	971.813	Filtered	971.813	2	Filtered	10689.1	8041	9365.04	1	NO	NO	NO	YES	NO	NO	1	NO
_KEAPSPFQA_.2	KEAPSPFQA	O15417	TNRC18	9	Filtered	Filtered	Filtered	#DIV/0!	3	Filtered	Filtered	Filtered	#DIV/0!	3	Filtered	12702.5	12561.9	12632.2	1	23619.5	37477.9	26138.8	29078.7	0	NO	NO	YES	YES	NO	NO	2	NO
_LEDVSKPPA_.2	LEDVSKPPA	O15417	TNRC18	9	Filtered	Filtered	Filtered	#DIV/0!	3	Filtered	Filtered	Filtered	#DIV/0!	3	Filtered	Filtered	Filtered	#DIV/0!	3	5008.51	8406.12	7785.68	7066.77	0	NO	NO	NO	YES	NO	NO	1	NO
_AAAGSPVFL_.1	AAAGSPVFL	O15427	SLC16A3	9	187279	205016	235712	209335	0	991164	1.38395e+06	2.02271e+06	1.46594e+06	0	1.1805e+06	1.91084e+06	1.80404e+06	1.63179e+06	0	21269386	23973020	15106535	2.01163e+07	0	NO	NO	NO	NO	YES	YES	2	NO
_AAAGSPVFL_.2	AAAGSPVFL	O15427	SLC16A3	9	Filtered	Filtered	Filtered	#DIV/0!	3	Filtered	Filtered	Filtered	#DIV/0!	3	Filtered	Filtered	Filtered	#DIV/0!	3	10860.8	15983.3	11470.5	12771.6	0	NO	NO	NO	NO	YES	YES	2	NO
_YAFPKAVSV_.2	YAFPKAVSV	O15427	SLC16A3	9	8349.07	9561.55	11410.4	9773.69	0	102509	125377	176077	134654	0	106929	170859	142313	140034	0	1.15588e+06	1.78631e+06	1.39209e+06	1.44476e+06	0	YES	YES	NO	NO	YES	YES	4	NO
_YAFPKAVSV_.1	YAFPKAVSV	O15427	SLC16A3	9	Filtered	Filtered	Filtered	#DIV/0!	3	Filtered	44997.8	Filtered	44997.8	2	Filtered	12298.1	Filtered	12298.1	2	332087	518810	422128	424341	0	YES	YES	NO	NO	YES	YES	4	NO
_YAFPKAVSVF_.2	YAFPKAVSVF	O15427	SLC16A3	10	Filtered	Filtered	Filtered	#DIV/0!	3	17221.5	Filtered	19551.4	18386.5	1	12444.2	17641.7	19339.7	16475.2	0	181746	216334	166390	188157	0	NO	NO	NO	NO	YES	YES	2	NO
_REVEHFLKA_.2	REVEHFLKA	O15427	SLC16A3	9	Filtered	Filtered	Filtered	#DIV/0!	3	Filtered	Filtered	Filtered	#DIV/0!	3	Filtered	Filtered	Filtered	#DIV/0!	3	1912.25	2835.37	2739.11	2495.58	0	NO	NO	YES	YES	NO	NO	2	NO
_KLLDATHVYM_.2	KLLDATHVYM	O15427	SLC16A3	10	Filtered	Filtered	Filtered	#DIV/0!	3	Filtered	Filtered	Filtered	#DIV/0!	3	Filtered	Filtered	Filtered	#DIV/0!	3	Filtered	12014.8	11125.7	11570.3	1	YES	YES	NO	NO	NO	YES	3	NO
_GEVVHTPET_.2	GEVVHTPET	O15427	SLC16A3	9	Filtered	Filtered	Filtered	#DIV/0!	3	Filtered	Filtered	Filtered	#DIV/0!	3	Filtered	Filtered	Filtered	#DIV/0!	3	Filtered	Filtered	867.977	867.977	2	NO	NO	YES	YES	NO	NO	2	NO
_LILAILHHL_.2	LILAILHHL	O15439	ABCC4	9	Filtered	Filtered	Filtered	#DIV/0!	3	Filtered	9143.92	Filtered	9143.92	2	Filtered	Filtered	Filtered	#DIV/0!	3	19236.9	88168.9	58472.1	55292.7	0	YES	YES	NO	NO	NO	YES	3	NO
_KVIQPIFL_.2	KVIQPIFL	O15439	ABCC4	8	Filtered	Filtered	Filtered	#DIV/0!	3	Filtered	Filtered	Filtered	#DIV/0!	3	Filtered	Filtered	Filtered	#DIV/0!	3	31271.1	32332.1	30133.5	31245.6	0	NO	NO	NO	NO	NO	YES	1	NO
_KEYILVEEA_.2	KEYILVEEA	O15460	P4HA2	9	Filtered	Filtered	Filtered	#DIV/0!	3	Filtered	Filtered	Filtered	#DIV/0!	3	Filtered	Filtered	Filtered	#DIV/0!	3	28557.9	51895.2	34961.9	38471.7	0	NO	NO	YES	YES	NO	NO	2	NO
_AEKELVQSL_.2	AEKELVQSL	O15460	P4HA2	9	Filtered	Filtered	Filtered	#DIV/0!	3	Filtered	Filtered	Filtered	#DIV/0!	3	Filtered	Filtered	Filtered	#DIV/0!	3	7114.76	6786.62	14138.3	9346.55	0	NO	NO	YES	YES	NO	NO	2	NO
_GVYDGEEHSV_.2	GVYDGEEHSV	O15479	MAGEB2	10	Filtered	Filtered	Filtered	#DIV/0!	3	Filtered	Filtered	Filtered	#DIV/0!	3	Filtered	Filtered	Filtered	#DIV/0!	3	596.275	Filtered	Filtered	596.275	2	YES	YES	NO	NO	NO	NO	2	YES
_KEFETAETLL_.2	KEFETAETLL	O15514	POLR2D	10	Filtered	Filtered	Filtered	#DIV/0!	3	Filtered	Filtered	Filtered	#DIV/0!	3	Filtered	Filtered	Filtered	#DIV/0!	3	5160.12	11316.4	Filtered	8238.27	1	NO	NO	YES	YES	NO	NO	2	NO
_READFFWSL_.2	READFFWSL	O15519	CFLAR	9	Filtered	Filtered	Filtered	#DIV/0!	3	Filtered	Filtered	Filtered	#DIV/0!	3	Filtered	Filtered	Filtered	#DIV/0!	3	7202.46	3460.82	Filtered	5331.64	1	NO	YES	YES	YES	YES	YES	5	NO
_ILYDLQQNL_.2	ILYDLQQNL	O15554	KCNN4	9	Filtered	Filtered	Filtered	#DIV/0!	3	Filtered	Filtered	Filtered	#DIV/0!	3	Filtered	Filtered	Filtered	#DIV/0!	3	11192.9	14937	14008.2	13379.4	0	YES	YES	NO	NO	YES	YES	4	NO
_HLSDTLWLI_.2	HLSDTLWLI	O15554	KCNN4	9	Filtered	Filtered	Filtered	#DIV/0!	3	Filtered	Filtered	Filtered	#DIV/0!	3	Filtered	Filtered	Filtered	#DIV/0!	3	14710	16749.9	Filtered	15730	1	YES	YES	NO	NO	NO	YES	3	NO
_AEFPLDPQL_.2	AEFPLDPQL	O43143	DHX15	9	Filtered	Filtered	Filtered	#DIV/0!	3	Filtered	11725.7	17419.9	14572.8	1	15722.3	24151.6	19383.4	19752.4	0	129859	186730	167505	161364	0	NO	NO	YES	YES	NO	NO	2	NO
_AEFPLDPQL_.1	AEFPLDPQL	O43143	DHX15	9	Filtered	Filtered	Filtered	#DIV/0!	3	Filtered	Filtered	Filtered	#DIV/0!	3	Filtered	Filtered	Filtered	#DIV/0!	3	Filtered	722250	541655	631952	1	NO	NO	YES	YES	NO	NO	2	NO
_ILMGVLKEV_.2	ILMGVLKEV	O43143	DHX15	9	Filtered	Filtered	Filtered	#DIV/0!	3	2911.21	24785.5	27044	18246.9	0	5898.49	17883.8	12397.5	12059.9	0	273318	340036	361985	325113	0	YES	YES	NO	NO	YES	YES	4	NO
_ILM[Oxidation (M)]GVLKEV_.2	ILMGVLKEV	O43143	DHX15	9	Filtered	Filtered	Filtered	#DIV/0!	3	Filtered	Filtered	10303	10303	2	Filtered	Filtered	Filtered	#DIV/0!	3	11346	30855.2	Filtered	21100.6	1	YES	YES	NO	NO	YES	YES	4	NO
_SDLKVIVM[Oxidation (M)]_.2	SDLKVIVM	O43143	DHX15	8	Filtered	Filtered	Filtered	#DIV/0!	3	Filtered	11001	17848.6	14424.8	1	Filtered	3601.56	Filtered	3601.56	2	45948.7	98642.5	57443.5	67344.9	0	NO	NO	YES	NO	NO	NO	1	NO
_SDLKVIVM_.2	SDLKVIVM	O43143	DHX15	8	Filtered	Filtered	Filtered	#DIV/0!	3	Filtered	Filtered	Filtered	#DIV/0!	3	Filtered	Filtered	Filtered	#DIV/0!	3	58861	92203.3	88345.8	79803.3	0	NO	NO	YES	NO	NO	NO	1	NO
_SDLKVIVM[Oxidation (M)]_.1	SDLKVIVM	O43143	DHX15	8	Filtered	Filtered	Filtered	#DIV/0!	3	Filtered	Filtered	Filtered	#DIV/0!	3	Filtered	Filtered	Filtered	#DIV/0!	3	31885.5	78221	45613.3	51906.6	0	NO	NO	YES	NO	NO	NO	1	NO
_YLEAAIRTV_.2	YLEAAIRTV	O43143	DHX15	9	Filtered	Filtered	Filtered	#DIV/0!	3	Filtered	Filtered	Filtered	#DIV/0!	3	Filtered	Filtered	Filtered	#DIV/0!	3	7357.26	10062.6	4468.99	7296.27	0	YES	YES	NO	NO	YES	YES	4	NO
_TLATDILM[Oxidation (M)]GV_.2	TLATDILMGV	O43143	DHX15	10	Filtered	Filtered	Filtered	#DIV/0!	3	Filtered	Filtered	11103	11103	2	Filtered	Filtered	Filtered	#DIV/0!	3	92766.6	14506.6	29204	45492.4	0	YES	YES	NO	NO	NO	NO	2	NO
_TLATDILMGV_.2	TLATDILMGV	O43143	DHX15	10	Filtered	Filtered	Filtered	#DIV/0!	3	Filtered	Filtered	Filtered	#DIV/0!	3	Filtered	Filtered	Filtered	#DIV/0!	3	11266.4	13669.2	17645	14193.5	0	YES	YES	NO	NO	NO	NO	2	NO
_KIIPLYSTL_.2	KIIPLYSTL	O43143	DHX15	9	Filtered	Filtered	Filtered	#DIV/0!	3	Filtered	Filtered	Filtered	#DIV/0!	3	Filtered	3541.44	Filtered	3541.44	2	36657.5	55323.3	47196	46392.3	0	YES	YES	NO	NO	YES	YES	4	NO
_M[Oxidation (M)]LISAGLPPL_.2	MLISAGLPPL	O43143	DHX15	10	Filtered	Filtered	Filtered	#DIV/0!	3	Filtered	Filtered	Filtered	#DIV/0!	3	Filtered	Filtered	Filtered	#DIV/0!	3	Filtered	7944.64	Filtered	7944.64	2	YES	YES	NO	NO	NO	NO	2	NO
_LIGEFLEKV_.2	LIGEFLEKV	O43148	RNMT	9	Filtered	Filtered	Filtered	#DIV/0!	3	Filtered	Filtered	Filtered	#DIV/0!	3	Filtered	Filtered	Filtered	#DIV/0!	3	83451.9	90075.7	67086.4	80204.7	0	YES	YES	NO	NO	NO	NO	2	NO
_VLIGEFLEKV_.2	VLIGEFLEKV	O43148	RNMT	10	Filtered	Filtered	Filtered	#DIV/0!	3	Filtered	Filtered	Filtered	#DIV/0!	3	Filtered	Filtered	Filtered	#DIV/0!	3	37368.6	54510.4	38083.4	43320.8	0	YES	YES	NO	NO	NO	NO	2	NO
_GLYSQVSKLLA_.2	GLYSQVSKLLA	O43155	FLRT2	11	Filtered	Filtered	Filtered	#DIV/0!	3	Filtered	Filtered	Filtered	#DIV/0!	3	Filtered	Filtered	Filtered	#DIV/0!	3	Filtered	19094.4	21362.3	20228.3	1	YES	NO	NO	NO	NO	NO	1	NO
_ILSESLHSL_.2	ILSESLHSL	O43156	TTI1	9	Filtered	Filtered	Filtered	#DIV/0!	3	6788.71	9210.18	23737	13245.3	0	4896.77	6246.11	5855.09	5665.99	0	80510	103121	80631.5	88087.4	0	YES	YES	NO	NO	YES	YES	4	NO
_FLPGISTAL_.1	FLPGISTAL	O43156	TTI1	9	Filtered	Filtered	Filtered	#DIV/0!	3	Filtered	Filtered	Filtered	#DIV/0!	3	Filtered	132443	105639	119041	1	709036	1.00044e+06	1.15884e+06	956107	0	YES	YES	NO	NO	YES	YES	4	NO
_FLPGISTAL_.2	FLPGISTAL	O43156	TTI1	9	Filtered	Filtered	Filtered	#DIV/0!	3	Filtered	Filtered	Filtered	#DIV/0!	3	1284.38	1320.63	Filtered	1302.51	1	5512.58	9576.63	4362.86	6484.02	0	YES	YES	NO	NO	YES	YES	4	NO
_FVLNSVAHL_.2	FVLNSVAHL	O43156	TTI1	9	Filtered	Filtered	Filtered	#DIV/0!	3	Filtered	3488.79	Filtered	3488.79	2	2033.9	Filtered	Filtered	2033.9	2	69675.7	92558.5	78132.2	80122.1	0	YES	YES	NO	NO	YES	YES	4	NO
_SLATSLPRL_.2	SLATSLPRL	O43156	TTI1	9	Filtered	Filtered	Filtered	#DIV/0!	3	10855.5	33781.2	11412.7	18683.1	0	11097.4	23392.1	20035.1	18174.9	0	198251	319620	265044	260972	0	YES	YES	NO	NO	YES	YES	4	NO
_ILFPLRFTL_.2	ILFPLRFTL	O43156	TTI1	9	Filtered	Filtered	Filtered	#DIV/0!	3	Filtered	Filtered	Filtered	#DIV/0!	3	Filtered	Filtered	Filtered	#DIV/0!	3	31748	28787.3	29836.7	30124	0	YES	YES	NO	NO	YES	YES	4	NO
_TESSQSFVA_.1	TESSQSFVA	O43164	PJA2	9	Filtered	Filtered	Filtered	#DIV/0!	3	Filtered	Filtered	Filtered	#DIV/0!	3	868.881	Filtered	Filtered	868.881	2	36996	54856.7	47250.7	46367.8	0	NO	NO	YES	YES	NO	NO	2	NO
_TESSQSFVA_.2	TESSQSFVA	O43164	PJA2	9	Filtered	Filtered	Filtered	#DIV/0!	3	Filtered	Filtered	Filtered	#DIV/0!	3	Filtered	5072.68	Filtered	5072.68	2	13412.2	19651.7	16989.1	16684.3	0	NO	NO	YES	YES	NO	NO	2	NO
_REAEAYTGL_.2	REAEAYTGL	O43164	PJA2	9	Filtered	Filtered	Filtered	#DIV/0!	3	Filtered	Filtered	Filtered	#DIV/0!	3	Filtered	Filtered	Filtered	#DIV/0!	3	3911.1	7342.56	5566.23	5606.63	0	NO	NO	YES	YES	NO	NO	2	NO
_ALEERLAQA_.2	ALEERLAQA	O43164	PJA2	9	Filtered	Filtered	Filtered	#DIV/0!	3	Filtered	Filtered	Filtered	#DIV/0!	3	Filtered	Filtered	Filtered	#DIV/0!	3	997.331	5227.45	4851.65	3692.14	0	YES	NO	NO	NO	NO	NO	1	NO
_FM[Oxidation (M)]LDGNNNL_.2	FMLDGNNNL	O43164	PJA2	9	Filtered	Filtered	Filtered	#DIV/0!	3	Filtered	Filtered	Filtered	#DIV/0!	3	Filtered	Filtered	Filtered	#DIV/0!	3	8825.39	12767	2982.39	8191.58	0	YES	YES	NO	NO	YES	YES	4	NO
_GLGQLGFHV_.2	GLGQLGFHV	O43166	SIPA1L1	9	Filtered	Filtered	Filtered	#DIV/0!	3	Filtered	Filtered	Filtered	#DIV/0!	3	Filtered	Filtered	Filtered	#DIV/0!	3	18791	36276.5	23466.6	26178	0	YES	YES	NO	NO	NO	NO	2	NO
_FGPPIPKGV_.2	FGPPIPKGV	O43166	SIPA1L1	9	Filtered	Filtered	Filtered	#DIV/0!	3	Filtered	Filtered	Filtered	#DIV/0!	3	Filtered	Filtered	Filtered	#DIV/0!	3	9191.28	5142.53	12857.8	9063.86	0	NO	NO	NO	NO	YES	YES	2	NO
_YLPEDFIRV_.2	YLPEDFIRV	O43187	IRAK2	9	42295.8	Filtered	82459.3	62377.5	1	479602	664505	866773	670293	0	571564	746762	770642	696323	0	8.17074e+06	8661625	5983039	7.60513e+06	0	YES	YES	NO	NO	YES	YES	4	NO
_YLPEDFIRVG_.2	YLPEDFIRVG	O43187	IRAK2	10	Filtered	Filtered	Filtered	#DIV/0!	3	Filtered	Filtered	Filtered	#DIV/0!	3	Filtered	Filtered	Filtered	#DIV/0!	3	43724.7	Filtered	89793.8	66759.2	1	YES	NO	NO	NO	NO	NO	1	NO
_YVITDLTQL_.2	YVITDLTQL	O43187	IRAK2	9	Filtered	Filtered	Filtered	#DIV/0!	3	Filtered	Filtered	Filtered	#DIV/0!	3	Filtered	1708.53	2482.51	2095.52	1	28104.8	38182.7	38602.2	34963.2	0	YES	YES	NO	NO	YES	YES	4	NO
_ILHENFTTV_.2	ILHENFTTV	O43237	DYNC1LI2	9	Filtered	Filtered	Filtered	#DIV/0!	3	Filtered	Filtered	Filtered	#DIV/0!	3	Filtered	2695.37	Filtered	2695.37	2	17494.1	28678.4	26759.6	24310.7	0	YES	YES	NO	NO	YES	YES	4	NO
_LLGPNGPAV_.1	LLGPNGPAV	O43237	DYNC1LI2	9	Filtered	Filtered	Filtered	#DIV/0!	3	Filtered	Filtered	Filtered	#DIV/0!	3	Filtered	Filtered	Filtered	#DIV/0!	3	38844.3	Filtered	56344.1	47594.2	1	YES	YES	NO	NO	NO	NO	2	NO
_ILSEVSTRA_.2	ILSEVSTRA	O43237	DYNC1LI2	9	Filtered	Filtered	Filtered	#DIV/0!	3	Filtered	Filtered	Filtered	#DIV/0!	3	Filtered	Filtered	Filtered	#DIV/0!	3	3180.56	Filtered	Filtered	3180.56	2	YES	YES	NO	NO	NO	NO	2	NO
_SLADIAQKL_.2	SLADIAQKL	O43242	PSMD3	9	Filtered	Filtered	Filtered	#DIV/0!	3	Filtered	10079.1	12353.4	11216.3	1	Filtered	4962.49	5695.95	5329.22	1	75762.6	74229.6	85734	78575.4	0	YES	YES	NO	NO	YES	YES	4	NO
_GEQEPPPPP_.2	GEQEPPPPP	O43242	PSMD3	9	Filtered	Filtered	Filtered	#DIV/0!	3	Filtered	Filtered	Filtered	#DIV/0!	3	34513.1	61571.5	22818.2	39634.3	0	211040	323023	293866	275976	0	NO	NO	YES	YES	NO	NO	2	NO
_GEQEPPPPP_.1	GEQEPPPPP	O43242	PSMD3	9	Filtered	Filtered	Filtered	#DIV/0!	3	Filtered	Filtered	Filtered	#DIV/0!	3	Filtered	Filtered	Filtered	#DIV/0!	3	582464	348299	782144	570969	0	NO	NO	YES	YES	NO	NO	2	NO
_RELDTVTL_.2	RELDTVTL	O43242	PSMD3	8	Filtered	Filtered	Filtered	#DIV/0!	3	Filtered	Filtered	Filtered	#DIV/0!	3	Filtered	Filtered	Filtered	#DIV/0!	3	18762.7	32205.6	25606.8	25525.1	0	NO	NO	YES	YES	NO	NO	2	NO
_SLYDQAEKL_.2	SLYDQAEKL	O43242	PSMD3	9	Filtered	Filtered	Filtered	#DIV/0!	3	Filtered	Filtered	Filtered	#DIV/0!	3	Filtered	Filtered	Filtered	#DIV/0!	3	5918.8	Filtered	Filtered	5918.8	2	YES	YES	NO	NO	YES	YES	4	NO
_GEIKGFTGI_.2	GEIKGFTGI	O43252	PAPSS1	9	Filtered	Filtered	Filtered	#DIV/0!	3	Filtered	Filtered	Filtered	#DIV/0!	3	Filtered	Filtered	Filtered	#DIV/0!	3	5879.54	10344.6	6214.79	7479.65	0	NO	NO	YES	YES	NO	NO	2	NO
_AETLPALKI_.2	AETLPALKI	O43252	PAPSS1	9	Filtered	Filtered	Filtered	#DIV/0!	3	Filtered	Filtered	Filtered	#DIV/0!	3	Filtered	Filtered	Filtered	#DIV/0!	3	4412.88	5913.29	6340.87	5555.68	0	NO	NO	YES	YES	NO	NO	2	NO
_YVPENKLHL_.2	YVPENKLHL	O43252	PAPSS1	9	Filtered	Filtered	Filtered	#DIV/0!	3	Filtered	Filtered	Filtered	#DIV/0!	3	Filtered	Filtered	Filtered	#DIV/0!	3	Filtered	7152.39	Filtered	7152.39	2	YES	YES	NO	NO	YES	YES	4	NO
_GLITQVDKL_.2	GLITQVDKL	O43264	ZW10	9	Filtered	Filtered	Filtered	#DIV/0!	3	Filtered	Filtered	6572.71	6572.71	2	Filtered	Filtered	Filtered	#DIV/0!	3	16344.1	54233.8	35554.6	35377.5	0	YES	YES	NO	NO	NO	NO	2	NO
_GEFTDLKQQL_.2	GEFTDLKQQL	O43264	ZW10	10	Filtered	Filtered	Filtered	#DIV/0!	3	Filtered	Filtered	Filtered	#DIV/0!	3	Filtered	Filtered	Filtered	#DIV/0!	3	9983.37	13382.9	9477.7	10948	0	NO	NO	YES	YES	NO	NO	2	NO
_AISEVIGKIT_.2	AISEVIGKIT	O43264	ZW10	10	Filtered	Filtered	Filtered	#DIV/0!	3	Filtered	Filtered	Filtered	#DIV/0!	3	Filtered	Filtered	Filtered	#DIV/0!	3	16690.8	24812.9	17922.1	19808.6	0	NO	NO	NO	NO	NO	NO	0	NO
_AISEVIGKITA_.2	AISEVIGKITA	O43264	ZW10	11	Filtered	Filtered	Filtered	#DIV/0!	3	Filtered	Filtered	Filtered	#DIV/0!	3	Filtered	Filtered	Filtered	#DIV/0!	3	Filtered	4487.28	7132.31	5809.79	1	YES	NO	YES	YES	NO	NO	3	NO
_KVVEIVKKL_.2	KVVEIVKKL	O43290	SART1	9	Filtered	Filtered	Filtered	#DIV/0!	3	Filtered	Filtered	Filtered	#DIV/0!	3	1234.32	2293.76	Filtered	1764.04	1	18746.9	19387.7	18970.2	19034.9	0	YES	YES	NO	NO	YES	YES	4	YES
_GLLETTVQKV_.2	GLLETTVQKV	O43290	SART1	10	Filtered	Filtered	Filtered	#DIV/0!	3	Filtered	5440.28	Filtered	5440.28	2	Filtered	Filtered	Filtered	#DIV/0!	3	28611.8	50833.6	37245.6	38897	0	YES	YES	NO	NO	NO	NO	2	YES
_KLGLKPLEV_.2	KLGLKPLEV	O43290	SART1	9	Filtered	Filtered	Filtered	#DIV/0!	3	12371.8	Filtered	18321.8	15346.8	1	Filtered	Filtered	Filtered	#DIV/0!	3	83541.7	115010	104260	100937	0	YES	YES	NO	NO	NO	NO	2	YES
_KLGLKPLEV_.1	KLGLKPLEV	O43290	SART1	9	Filtered	Filtered	Filtered	#DIV/0!	3	Filtered	Filtered	Filtered	#DIV/0!	3	Filtered	Filtered	Filtered	#DIV/0!	3	Filtered	Filtered	9315.41	9315.41	2	YES	YES	NO	NO	NO	NO	2	YES
_REGETMILTL_.2	REGETMILTL	O43290	SART1	10	Filtered	Filtered	Filtered	#DIV/0!	3	Filtered	Filtered	Filtered	#DIV/0!	3	Filtered	Filtered	Filtered	#DIV/0!	3	45968.9	76749.4	56099	59605.7	0	NO	NO	YES	YES	NO	NO	2	YES
_REGETM[Oxidation (M)]ILTL_.2	REGETMILTL	O43290	SART1	10	Filtered	Filtered	Filtered	#DIV/0!	3	Filtered	Filtered	Filtered	#DIV/0!	3	Filtered	Filtered	Filtered	#DIV/0!	3	14491.8	32070.7	16315.9	20959.5	0	NO	NO	YES	YES	NO	NO	2	YES
_AELELQKQL_.2	AELELQKQL	O43290	SART1	9	Filtered	Filtered	Filtered	#DIV/0!	3	Filtered	Filtered	Filtered	#DIV/0!	3	Filtered	Filtered	Filtered	#DIV/0!	3	26363.7	32980	24100.7	27814.8	0	NO	NO	YES	YES	NO	NO	2	YES
_RQLQQLQQL_.2	RQLQQLQQL	O43290	SART1	9	Filtered	Filtered	Filtered	#DIV/0!	3	Filtered	Filtered	Filtered	#DIV/0!	3	Filtered	Filtered	Filtered	#DIV/0!	3	2706.03	3790.28	4908.79	3801.7	0	YES	YES	YES	YES	YES	YES	6	YES
_ADVINPM[Oxidation (M)]AL_.2	ADVINPMAL	O43290	SART1	9	Filtered	Filtered	Filtered	#DIV/0!	3	1885.71	Filtered	Filtered	1885.71	2	Filtered	Filtered	Filtered	#DIV/0!	3	35955.3	58916.8	35398.6	43423.6	0	NO	NO	YES	NO	NO	NO	1	YES
_ADVINPM[Oxidation (M)]AL_.1	ADVINPMAL	O43290	SART1	9	Filtered	Filtered	Filtered	#DIV/0!	3	Filtered	Filtered	Filtered	#DIV/0!	3	Filtered	Filtered	Filtered	#DIV/0!	3	109533	221622	136252	155802	0	NO	NO	YES	NO	NO	NO	1	YES
_ADVINPMAL_.1	ADVINPMAL	O43290	SART1	9	Filtered	Filtered	Filtered	#DIV/0!	3	Filtered	Filtered	Filtered	#DIV/0!	3	Filtered	Filtered	Filtered	#DIV/0!	3	53053.7	Filtered	Filtered	53053.7	2	NO	NO	YES	NO	NO	NO	1	YES
_ADVINPMAL_.2	ADVINPMAL	O43290	SART1	9	Filtered	Filtered	Filtered	#DIV/0!	3	Filtered	Filtered	Filtered	#DIV/0!	3	Filtered	Filtered	Filtered	#DIV/0!	3	Filtered	Filtered	738.384	738.384	2	NO	NO	YES	NO	NO	NO	1	YES
_GEIPTYGL_.1	GEIPTYGL	O43290	SART1	8	Filtered	Filtered	Filtered	#DIV/0!	3	Filtered	Filtered	Filtered	#DIV/0!	3	Filtered	Filtered	Filtered	#DIV/0!	3	290842	Filtered	258314	274578	1	NO	NO	YES	YES	NO	NO	2	YES
_YVLPVLGQHV_.2	YVLPVLGQHV	O43292	GPAA1	10	Filtered	Filtered	Filtered	#DIV/0!	3	11763	14447	25808.7	17339.6	0	7292.18	10271.8	13451.6	10338.5	0	203989	231099	202384	212490	0	YES	YES	NO	NO	NO	YES	3	NO
_ALPHNTHRV_.2	ALPHNTHRV	O43292	GPAA1	9	Filtered	Filtered	Filtered	#DIV/0!	3	Filtered	Filtered	Filtered	#DIV/0!	3	Filtered	Filtered	1794.92	1794.92	2	4847.19	5756.5	5709.94	5437.87	0	YES	YES	NO	NO	NO	YES	3	NO
_PHNTHRV_.2	PHNTHRV	O43292	GPAA1	7	Filtered	Filtered	Filtered	#DIV/0!	3	Filtered	Filtered	Filtered	#DIV/0!	3	Filtered	Filtered	Filtered	#DIV/0!	3	Filtered	2231.79	2185.83	2208.81	1	#N/A	#N/A	#N/A	#N/A	#N/A	#N/A	0	NO
_QILDGVHYL_.2	QILDGVHYL	O43293	DAPK3	9	Filtered	Filtered	Filtered	#DIV/0!	3	26461.6	33509.1	48029.4	36000.1	0	22244.1	34436.4	33476.2	30052.2	0	197373	433936	386061	339124	0	YES	YES	NO	NO	YES	YES	4	NO
_REIRHPNIITL_.3	REIRHPNIITL	O43293	DAPK3	11	Filtered	Filtered	Filtered	#DIV/0!	3	Filtered	Filtered	Filtered	#DIV/0!	3	Filtered	Filtered	Filtered	#DIV/0!	3	15998.5	36970.8	30319.1	27762.8	0	NO	NO	YES	YES	NO	NO	2	NO
_SEMRFVQDL_.2	SEMRFVQDL	O43293	DAPK3	9	Filtered	Filtered	Filtered	#DIV/0!	3	Filtered	Filtered	Filtered	#DIV/0!	3	Filtered	Filtered	Filtered	#DIV/0!	3	14599	29045.4	26133.6	23259.4	0	NO	NO	YES	YES	NO	NO	2	NO
_QETLTNISA_.2	QETLTNISA	O43293	DAPK3	9	Filtered	Filtered	Filtered	#DIV/0!	3	Filtered	Filtered	Filtered	#DIV/0!	3	Filtered	Filtered	Filtered	#DIV/0!	3	2317.81	3315.28	Filtered	2816.55	1	NO	NO	YES	YES	NO	NO	2	NO
_SEDKKRPSL_.2	SEDKKRPSL	O43294	TGFB1I1	9	Filtered	Filtered	Filtered	#DIV/0!	3	Filtered	Filtered	Filtered	#DIV/0!	3	Filtered	Filtered	Filtered	#DIV/0!	3	Filtered	848.883	1191.91	1020.4	1	NO	NO	YES	YES	NO	NO	2	NO
_GIHDIFFVM[Oxidation (M)]_.2	GIHDIFFVM	O43303	CCP110	9	Filtered	Filtered	Filtered	#DIV/0!	3	1857.56	5020.58	6085.51	4321.22	0	3793.51	3858.37	Filtered	3825.94	1	36424.2	64862.9	36019.6	45768.9	0	YES	YES	NO	NO	YES	YES	4	NO
_GIHDIFFVM_.2	GIHDIFFVM	O43303	CCP110	9	Filtered	Filtered	Filtered	#DIV/0!	3	Filtered	Filtered	Filtered	#DIV/0!	3	Filtered	Filtered	Filtered	#DIV/0!	3	13935.4	17760.5	22663.7	18119.8	0	YES	YES	NO	NO	YES	YES	4	NO
_FLDNSFEKV_.2	FLDNSFEKV	O43303	CCP110	9	Filtered	Filtered	Filtered	#DIV/0!	3	Filtered	Filtered	Filtered	#DIV/0!	3	Filtered	Filtered	Filtered	#DIV/0!	3	8217.59	12305.2	3545.28	8022.69	0	YES	YES	NO	NO	YES	YES	4	NO
_NVPEIMPKL_.2	NVPEIMPKL	O43303	CCP110	9	Filtered	Filtered	Filtered	#DIV/0!	3	Filtered	Filtered	Filtered	#DIV/0!	3	Filtered	Filtered	Filtered	#DIV/0!	3	36553.9	Filtered	43233.3	39893.6	1	YES	YES	NO	NO	YES	YES	4	NO
_FLFDHQM[Oxidation (M)]VL_.2	FLFDHQMVL	O43307	ARHGEF9	9	Filtered	Filtered	Filtered	#DIV/0!	3	Filtered	Filtered	Filtered	#DIV/0!	3	Filtered	Filtered	Filtered	#DIV/0!	3	111077	134395	59211.2	101561	0	YES	YES	NO	NO	YES	YES	4	NO
_KLIEILNSM_.2	KLIEILNSM	O43310	CTIF	9	Filtered	Filtered	Filtered	#DIV/0!	3	Filtered	Filtered	Filtered	#DIV/0!	3	Filtered	Filtered	Filtered	#DIV/0!	3	21808.4	35334.1	28765.3	28635.9	0	YES	YES	NO	NO	YES	YES	4	NO
_KLIEILNSM[Oxidation (M)]_.2	KLIEILNSM	O43310	CTIF	9	Filtered	Filtered	Filtered	#DIV/0!	3	Filtered	Filtered	Filtered	#DIV/0!	3	Filtered	Filtered	Filtered	#DIV/0!	3	13478.3	48788	21027.8	27764.7	0	YES	YES	NO	NO	YES	YES	4	NO
_SMLGEITHL_.2	SMLGEITHL	O43312	MTSS1	9	Filtered	Filtered	Filtered	#DIV/0!	3	Filtered	Filtered	Filtered	#DIV/0!	3	Filtered	Filtered	Filtered	#DIV/0!	3	18140.8	25262.1	9472.54	17625.1	0	YES	YES	NO	NO	YES	YES	4	NO
_SM[Oxidation (M)]LGEITHL_.2	SMLGEITHL	O43312	MTSS1	9	Filtered	Filtered	Filtered	#DIV/0!	3	Filtered	Filtered	Filtered	#DIV/0!	3	Filtered	Filtered	Filtered	#DIV/0!	3	1258.67	2481.14	Filtered	1869.9	1	YES	YES	NO	NO	YES	YES	4	NO
_KILPNSPAL_.2	KILPNSPAL	O43313	ATMIN	9	Filtered	Filtered	Filtered	#DIV/0!	3	Filtered	Filtered	4744.3	4744.3	2	Filtered	Filtered	Filtered	#DIV/0!	3	34620.8	49831.4	40258.8	41570.3	0	YES	YES	NO	NO	YES	YES	4	NO
_SEIEARIAA_.2	SEIEARIAA	O43318	MAP3K7	9	Filtered	Filtered	Filtered	#DIV/0!	3	Filtered	Filtered	Filtered	#DIV/0!	3	Filtered	Filtered	Filtered	#DIV/0!	3	25325.2	33806.6	31957.2	30363	0	NO	NO	YES	YES	NO	NO	2	NO
_KEIEVEEVV_.2	KEIEVEEVV	O43318	MAP3K7	9	Filtered	Filtered	Filtered	#DIV/0!	3	Filtered	Filtered	Filtered	#DIV/0!	3	Filtered	Filtered	Filtered	#DIV/0!	3	19399.7	28605	21745	23249.9	0	NO	NO	YES	YES	NO	NO	2	NO
_SLLEKSLGL_.2	SLLEKSLGL	O43324	EEF1E1	9	44711.6	36908	Filtered	40809.8	1	374977	432248	626213	477813	0	257318	394226	387922	346488	0	1.76479e+06	6.08842e+06	3.36949e+06	3.7409e+06	0	YES	YES	NO	NO	NO	YES	3	NO
_SLLEKSLGL_.1	SLLEKSLGL	O43324	EEF1E1	9	Filtered	Filtered	Filtered	#DIV/0!	3	Filtered	Filtered	Filtered	#DIV/0!	3	Filtered	Filtered	Filtered	#DIV/0!	3	54751.2	329684	316751	233729	0	YES	YES	NO	NO	NO	YES	3	NO
_GERQIPVL_.2	GERQIPVL	O43324	EEF1E1	8	Filtered	Filtered	Filtered	#DIV/0!	3	Filtered	Filtered	Filtered	#DIV/0!	3	Filtered	Filtered	Filtered	#DIV/0!	3	9944.75	17178	14497.4	13873.4	0	NO	NO	YES	YES	NO	NO	2	NO
_GLTTIAAHL_.2	GLTTIAAHL	O43324	EEF1E1	9	Filtered	Filtered	Filtered	#DIV/0!	3	Filtered	Filtered	Filtered	#DIV/0!	3	Filtered	Filtered	Filtered	#DIV/0!	3	1935.77	Filtered	Filtered	1935.77	2	YES	YES	NO	NO	NO	YES	3	NO
_ILLDNEFHV_.2	ILLDNEFHV	O43353	RIPK2	9	Filtered	Filtered	Filtered	#DIV/0!	3	Filtered	Filtered	Filtered	#DIV/0!	3	Filtered	Filtered	Filtered	#DIV/0!	3	13708.3	3477.26	10107.2	9097.57	0	YES	YES	NO	NO	NO	YES	3	NO
_RVLEKWINL_.2	RVLEKWINL	O43379	WDR62	9	Filtered	Filtered	Filtered	#DIV/0!	3	Filtered	Filtered	Filtered	#DIV/0!	3	Filtered	Filtered	Filtered	#DIV/0!	3	13670.9	23615.8	16642.1	17976.3	0	YES	YES	NO	NO	YES	YES	4	NO
_SEGPIVATL_.1	SEGPIVATL	O43379	WDR62	9	Filtered	Filtered	Filtered	#DIV/0!	3	Filtered	Filtered	Filtered	#DIV/0!	3	Filtered	Filtered	Filtered	#DIV/0!	3	26174.8	Filtered	39365.9	32770.3	1	NO	NO	YES	YES	NO	NO	2	NO
_KVWGNVVTV_.2	KVWGNVVTV	O43390	HNRNPR	9	Filtered	Filtered	Filtered	#DIV/0!	3	3740.56	Filtered	9349.09	6544.83	1	4738.1	7499.47	7635.96	6624.51	0	60665.9	100311	59798.6	73591.8	0	YES	YES	NO	NO	YES	YES	4	NO
_REFNEEGALSVL_.2	REFNEEGALSVL	O43390	HNRNPR	12	Filtered	Filtered	Filtered	#DIV/0!	3	Filtered	Filtered	Filtered	#DIV/0!	3	Filtered	Filtered	Filtered	#DIV/0!	3	Filtered	Filtered	3245.69	3245.69	2	NO	NO	YES	NO	NO	NO	1	NO
_KDVNVVVV_.2	KDVNVVVV	O43395	PRPF3	8	Filtered	Filtered	Filtered	#DIV/0!	3	Filtered	Filtered	Filtered	#DIV/0!	3	Filtered	Filtered	Filtered	#DIV/0!	3	7879.8	10410.7	7312	8534.15	0	NO	NO	YES	NO	NO	NO	1	NO
_YIIPNGFDL_.1	YIIPNGFDL	O43395	PRPF3	9	Filtered	Filtered	Filtered	#DIV/0!	3	Filtered	Filtered	Filtered	#DIV/0!	3	Filtered	Filtered	Filtered	#DIV/0!	3	438447	453173	296647	396089	0	YES	YES	NO	NO	YES	YES	4	NO
_AMGIAPPKV_.2	AMGIAPPKV	O43395	PRPF3	9	Filtered	Filtered	Filtered	#DIV/0!	3	Filtered	Filtered	Filtered	#DIV/0!	3	Filtered	Filtered	Filtered	#DIV/0!	3	30266.2	71102.8	27030.4	42799.8	0	YES	YES	NO	NO	NO	NO	2	NO
_AEHYWDLAL_.2	AEHYWDLAL	O43395	PRPF3	9	Filtered	Filtered	Filtered	#DIV/0!	3	Filtered	Filtered	Filtered	#DIV/0!	3	Filtered	Filtered	Filtered	#DIV/0!	3	8383.79	Filtered	8865.29	8624.54	1	NO	NO	YES	YES	NO	NO	2	NO
_FMNDAIEKA_.2	FMNDAIEKA	O43395	PRPF3	9	Filtered	Filtered	Filtered	#DIV/0!	3	Filtered	Filtered	Filtered	#DIV/0!	3	Filtered	Filtered	Filtered	#DIV/0!	3	2790.12	10242.1	6179.37	6403.87	0	YES	YES	NO	NO	NO	NO	2	NO
_TLVDFDNHL_.2	TLVDFDNHL	O43402	EMC8	9	Filtered	Filtered	Filtered	#DIV/0!	3	7995.08	13273.1	18352.6	13206.9	0	8671.59	14483.5	13972.2	12375.8	0	154202	224414	167593	182070	0	YES	YES	NO	NO	NO	YES	3	NO
_AEKVASRIA_.2	AEKVASRIA	O43402	EMC8	9	Filtered	Filtered	Filtered	#DIV/0!	3	Filtered	Filtered	Filtered	#DIV/0!	3	Filtered	Filtered	Filtered	#DIV/0!	3	12198.5	18955.6	16004	15719.3	0	NO	NO	YES	YES	NO	NO	2	NO
_LLDPNVKSIFV_.2	LLDPNVKSIFV	O43414	ERI3	11	Filtered	Filtered	Filtered	#DIV/0!	3	Filtered	Filtered	Filtered	#DIV/0!	3	Filtered	Filtered	Filtered	#DIV/0!	3	175318	106069	117335	132907	0	YES	YES	NO	NO	NO	NO	2	NO
_LLDPNVKSI_.2	LLDPNVKSI	O43414	ERI3	9	Filtered	Filtered	Filtered	#DIV/0!	3	Filtered	Filtered	Filtered	#DIV/0!	3	Filtered	Filtered	Filtered	#DIV/0!	3	1833.55	8197.97	5452.66	5161.39	0	YES	YES	NO	NO	YES	YES	4	NO
_GLAEKPQLV_.2	GLAEKPQLV	O43426	SYNJ1	9	Filtered	Filtered	Filtered	#DIV/0!	3	Filtered	Filtered	Filtered	#DIV/0!	3	Filtered	Filtered	Filtered	#DIV/0!	3	3060.2	Filtered	3432.39	3246.3	1	YES	YES	NO	NO	NO	YES	3	NO
_RDYAAIVFF_.2	RDYAAIVFF	O43427	FIBP	9	Filtered	Filtered	Filtered	#DIV/0!	3	Filtered	Filtered	Filtered	#DIV/0!	3	Filtered	Filtered	Filtered	#DIV/0!	3	19217.9	21857.9	19250.6	20108.8	0	NO	NO	YES	NO	NO	NO	1	NO
_VLLSEILHL_.2	VLLSEILHL	O43432	EIF4G3	9	Filtered	Filtered	Filtered	#DIV/0!	3	34991.8	26935	37297.9	33074.9	0	16858.9	23419.3	20472.5	20250.2	0	489102	443203	324109	418805	0	YES	YES	NO	NO	YES	YES	4	NO
_SIIDEFLHI_.2	SIIDEFLHI	O43432	EIF4G3	9	3896.12	Filtered	Filtered	3896.12	2	64777.3	60264.4	91167.1	72069.6	0	56256.9	57604.7	67331.1	60397.6	0	1.2651e+06	1.29069e+06	1.21094e+06	1.25557e+06	0	YES	YES	NO	NO	YES	YES	4	NO
_LLSEILHLL_.2	LLSEILHLL	O43432	EIF4G3	9	Filtered	Filtered	Filtered	#DIV/0!	3	Filtered	Filtered	Filtered	#DIV/0!	3	Filtered	Filtered	Filtered	#DIV/0!	3	13043.6	43713.9	25661.8	27473.1	0	YES	YES	NO	NO	YES	YES	4	NO
_RVLDPSKFLKI_.3	RVLDPSKFLKI	O43432	EIF4G3	11	Filtered	Filtered	Filtered	#DIV/0!	3	Filtered	Filtered	8266.13	8266.13	2	Filtered	Filtered	Filtered	#DIV/0!	3	67193.6	100226	77499.1	81639.5	0	NO	YES	NO	NO	NO	NO	1	NO
_NLINEINGV_.2	NLINEINGV	O43432	EIF4G3	9	Filtered	Filtered	Filtered	#DIV/0!	3	Filtered	Filtered	Filtered	#DIV/0!	3	Filtered	Filtered	Filtered	#DIV/0!	3	21187	Filtered	20089.1	20638	1	YES	YES	NO	NO	NO	NO	2	NO
_KIIDGLLVM_.2	KIIDGLLVM	O43447	PPIH	9	Filtered	Filtered	Filtered	#DIV/0!	3	Filtered	Filtered	Filtered	#DIV/0!	3	Filtered	Filtered	Filtered	#DIV/0!	3	59893.4	60940.1	72507.8	64447.1	0	YES	YES	NO	NO	YES	YES	4	NO
_KIIDGLLVM[Oxidation (M)]_.2	KIIDGLLVM	O43447	PPIH	9	Filtered	Filtered	Filtered	#DIV/0!	3	Filtered	Filtered	Filtered	#DIV/0!	3	Filtered	Filtered	Filtered	#DIV/0!	3	23141.3	50025.6	31553.6	34906.8	0	YES	YES	NO	NO	YES	YES	4	NO
_FVGDLVTHL_.2	FVGDLVTHL	O43462	MBTPS2	9	Filtered	Filtered	Filtered	#DIV/0!	3	2772.05	Filtered	Filtered	2772.05	2	Filtered	Filtered	Filtered	#DIV/0!	3	74254.6	108675	60563.7	81164.6	0	YES	YES	NO	NO	YES	YES	4	NO
_HEIGHGIAA_.2	HEIGHGIAA	O43462	MBTPS2	9	Filtered	Filtered	Filtered	#DIV/0!	3	Filtered	Filtered	Filtered	#DIV/0!	3	Filtered	2979.36	2394.41	2686.89	1	18909.9	28185.2	25298.4	24131.1	0	NO	NO	YES	YES	NO	NO	2	NO
_VLADSVHLA_.2	VLADSVHLA	O43482	OIP5	9	Filtered	Filtered	Filtered	#DIV/0!	3	Filtered	Filtered	Filtered	#DIV/0!	3	Filtered	Filtered	Filtered	#DIV/0!	3	9098.49	14745.8	11390.4	11744.9	0	YES	YES	NO	NO	NO	NO	2	YES
_AELKEKIVL_.2	AELKEKIVL	O43482	OIP5	9	Filtered	Filtered	Filtered	#DIV/0!	3	Filtered	Filtered	Filtered	#DIV/0!	3	Filtered	Filtered	Filtered	#DIV/0!	3	Filtered	5234.65	6054.04	5644.35	1	NO	NO	YES	YES	NO	NO	2	YES
_VEEEPRPAA_.2	VEEEPRPAA	O43491	EPB41L2	9	Filtered	Filtered	Filtered	#DIV/0!	3	10252.5	12139.6	19426.8	13939.6	0	15700.3	24361.7	28851.5	22971.2	0	92008.4	164348	147907	134754	0	NO	NO	YES	YES	NO	NO	2	NO
_SLDGAPIGV_.1	SLDGAPIGV	O43491	EPB41L2	9	Filtered	Filtered	Filtered	#DIV/0!	3	69950.2	Filtered	Filtered	69950.2	2	72241.4	110456	106569	96422	0	625404	1707710	930204	1.08777e+06	0	YES	YES	NO	NO	NO	YES	3	NO
_TEISTKEVP_.2	TEISTKEVP	O43491	EPB41L2	9	Filtered	Filtered	Filtered	#DIV/0!	3	Filtered	Filtered	Filtered	#DIV/0!	3	Filtered	6479.78	10997.5	8738.64	1	80998.4	109473	97026.8	95832.9	0	NO	NO	YES	YES	NO	NO	2	NO
_TEISTKEVP_.1	TEISTKEVP	O43491	EPB41L2	9	Filtered	Filtered	Filtered	#DIV/0!	3	Filtered	Filtered	Filtered	#DIV/0!	3	Filtered	Filtered	Filtered	#DIV/0!	3	48755.5	Filtered	56775	52765.3	1	NO	NO	YES	YES	NO	NO	2	NO
_SMYGVDLHHA_.2	SMYGVDLHHA	O43491	EPB41L2	10	Filtered	Filtered	Filtered	#DIV/0!	3	Filtered	Filtered	Filtered	#DIV/0!	3	Filtered	Filtered	Filtered	#DIV/0!	3	7521.72	10650.5	9356.11	9176.12	0	YES	YES	NO	NO	NO	NO	2	NO
_SLMKDFPGA_.2	SLMKDFPGA	O43491	EPB41L2	9	Filtered	Filtered	Filtered	#DIV/0!	3	Filtered	Filtered	Filtered	#DIV/0!	3	Filtered	Filtered	Filtered	#DIV/0!	3	1878.78	6799.83	2865.74	3848.12	0	YES	YES	NO	NO	NO	NO	2	NO
_FMVDRVVDL_.2	FMVDRVVDL	O43502	RAD51C	9	Filtered	Filtered	Filtered	#DIV/0!	3	Filtered	Filtered	Filtered	#DIV/0!	3	Filtered	Filtered	Filtered	#DIV/0!	3	Filtered	20186.9	15950.3	18068.6	1	YES	YES	NO	NO	YES	YES	4	NO
_REAVPPPPP_.2	REAVPPPPP	O43516	WIPF1	9	Filtered	Filtered	Filtered	#DIV/0!	3	Filtered	Filtered	Filtered	#DIV/0!	3	Filtered	9393.05	Filtered	9393.05	2	35149.8	45758.4	43492.6	41466.9	0	NO	NO	YES	YES	NO	NO	2	NO
_REVENPQNQL_.2	REVENPQNQL	O43556	SGCE	10	Filtered	Filtered	Filtered	#DIV/0!	3	Filtered	Filtered	Filtered	#DIV/0!	3	Filtered	Filtered	Filtered	#DIV/0!	3	14775.9	15473.4	9009.7	13086.3	0	NO	NO	YES	YES	NO	NO	2	NO
_SLPDIKVYL_.2	SLPDIKVYL	O43566	RGS14	9	Filtered	Filtered	Filtered	#DIV/0!	3	74572.3	59331.3	118237	84046.8	0	61754.5	73779.8	72685.6	69406.6	0	911255	1.20265e+06	159887	757931	0	YES	YES	NO	NO	YES	YES	4	NO
_YLPDGTASL_.1	YLPDGTASL	O43566	RGS14	9	Filtered	Filtered	Filtered	#DIV/0!	3	Filtered	Filtered	Filtered	#DIV/0!	3	Filtered	Filtered	Filtered	#DIV/0!	3	173007	213206	199451	195221	0	YES	YES	NO	NO	YES	YES	4	NO
_YLPDGTASL_.2	YLPDGTASL	O43566	RGS14	9	Filtered	Filtered	Filtered	#DIV/0!	3	Filtered	Filtered	Filtered	#DIV/0!	3	Filtered	Filtered	Filtered	#DIV/0!	3	Filtered	Filtered	638.917	638.917	2	YES	YES	NO	NO	YES	YES	4	NO
_VLADQEVRL_.2	VLADQEVRL	O43566	RGS14	9	Filtered	Filtered	Filtered	#DIV/0!	3	Filtered	Filtered	Filtered	#DIV/0!	3	Filtered	Filtered	Filtered	#DIV/0!	3	11672.2	Filtered	16127.4	13899.8	1	YES	YES	NO	NO	YES	YES	4	NO
_YLNDLIHSV_.2	YLNDLIHSV	O43572	AKAP10	9	Filtered	Filtered	Filtered	#DIV/0!	3	17081	24264.1	30601.4	23982.2	0	10629.9	19028.5	21271.7	16976.7	0	146019	187363	283117	205500	0	YES	YES	NO	NO	YES	YES	4	NO
_ILYDKYFSL_.2	ILYDKYFSL	O43572	AKAP10	9	Filtered	Filtered	Filtered	#DIV/0!	3	Filtered	Filtered	Filtered	#DIV/0!	3	Filtered	Filtered	2895.16	2895.16	2	67022.3	58757.6	37622.8	54467.6	0	YES	YES	NO	NO	YES	YES	4	NO
_FEADPPGQVA_.1	FEADPPGQVA	O43598	DNPH1	10	Filtered	Filtered	Filtered	#DIV/0!	3	Filtered	Filtered	Filtered	#DIV/0!	3	Filtered	Filtered	Filtered	#DIV/0!	3	14755.4	Filtered	Filtered	14755.4	2	NO	NO	YES	YES	NO	NO	2	NO
_FEADPPGQVA_.2	FEADPPGQVA	O43598	DNPH1	10	Filtered	Filtered	Filtered	#DIV/0!	3	Filtered	Filtered	Filtered	#DIV/0!	3	Filtered	Filtered	Filtered	#DIV/0!	3	1351.49	Filtered	Filtered	1351.49	2	NO	NO	YES	YES	NO	NO	2	NO
_FEADPPGQV_.1	FEADPPGQV	O43598	DNPH1	9	Filtered	Filtered	Filtered	#DIV/0!	3	Filtered	Filtered	Filtered	#DIV/0!	3	Filtered	Filtered	Filtered	#DIV/0!	3	Filtered	Filtered	19835.7	19835.7	2	NO	NO	YES	YES	NO	NO	2	NO
_SLTGHISTV_.2	SLTGHISTV	O43660	PLRG1	9	Filtered	Filtered	Filtered	#DIV/0!	3	9734.14	14877.1	17512.1	14041.1	0	7101.36	9518.73	10681.2	9100.44	0	96287.2	162252	127139	128559	0	YES	YES	NO	NO	YES	YES	4	NO
_SLTGHISTV_.1	SLTGHISTV	O43660	PLRG1	9	Filtered	Filtered	Filtered	#DIV/0!	3	Filtered	Filtered	Filtered	#DIV/0!	3	Filtered	Filtered	Filtered	#DIV/0!	3	38067.8	48769.7	45166.3	44001.3	0	YES	YES	NO	NO	YES	YES	4	NO
_QEQRQAFAP_.2	QEQRQAFAP	O43663	PRC1	9	Filtered	Filtered	Filtered	#DIV/0!	3	Filtered	Filtered	Filtered	#DIV/0!	3	Filtered	1542.72	2938.46	2240.59	1	10735.6	16234.8	13048.7	13339.7	0	NO	NO	YES	YES	NO	NO	2	NO
_KVIEAIRVEL_.2	KVIEAIRVEL	O43663	PRC1	10	Filtered	Filtered	Filtered	#DIV/0!	3	Filtered	Filtered	3435.02	3435.02	2	Filtered	Filtered	Filtered	#DIV/0!	3	31100.4	64682.7	41795.2	45859.4	0	YES	YES	NO	NO	YES	YES	4	NO
_KVIEAIRVEL_.3	KVIEAIRVEL	O43663	PRC1	10	Filtered	Filtered	Filtered	#DIV/0!	3	Filtered	Filtered	Filtered	#DIV/0!	3	Filtered	Filtered	Filtered	#DIV/0!	3	43817.4	Filtered	22264	33040.7	1	YES	YES	NO	NO	YES	YES	4	NO
_HDAEIVRL_.2	HDAEIVRL	O43663	PRC1	8	Filtered	Filtered	Filtered	#DIV/0!	3	Filtered	Filtered	Filtered	#DIV/0!	3	Filtered	Filtered	Filtered	#DIV/0!	3	21607.6	33534.3	31709.3	28950.4	0	NO	NO	YES	NO	NO	NO	1	NO
_LEVDRLEEL_.2	LEVDRLEEL	O43663	PRC1	9	Filtered	Filtered	Filtered	#DIV/0!	3	Filtered	Filtered	Filtered	#DIV/0!	3	Filtered	Filtered	Filtered	#DIV/0!	3	10565.2	33666.8	30026.7	24752.9	0	NO	NO	YES	YES	NO	NO	2	NO
_SEFAKDPSL_.2	SEFAKDPSL	O43663	PRC1	9	Filtered	Filtered	Filtered	#DIV/0!	3	Filtered	Filtered	Filtered	#DIV/0!	3	Filtered	Filtered	Filtered	#DIV/0!	3	5340.88	Filtered	5915.81	5628.35	1	NO	NO	YES	YES	NO	NO	2	NO
_KLQDQIFNL_.2	KLQDQIFNL	O43665	RGS10	9	17494.1	21011.1	23531.4	20678.9	0	195817	259725	357241	270928	0	150058	233508	228717	204095	0	1653767	1.8502e+06	2.89252e+06	2.13216e+06	0	YES	YES	NO	NO	YES	YES	4	NO
_KEFSEENVL_.2	KEFSEENVL	O43665	RGS10	9	Filtered	Filtered	Filtered	#DIV/0!	3	Filtered	Filtered	Filtered	#DIV/0!	3	Filtered	Filtered	Filtered	#DIV/0!	3	7913.95	20380.3	17946.8	15413.7	0	NO	NO	YES	YES	NO	NO	2	NO
_AEIPEGYVP_.1	AEIPEGYVP	O43674	NDUFB5	9	Filtered	Filtered	Filtered	#DIV/0!	3	80677.8	182651	Filtered	131664	1	215072	341270	315334	290558	0	1.50763e+06	1.81246e+06	1.5625e+06	1.62753e+06	0	NO	NO	YES	YES	NO	NO	2	NO
_AEIPEGYVP_.2	AEIPEGYVP	O43674	NDUFB5	9	Filtered	Filtered	Filtered	#DIV/0!	3	Filtered	Filtered	Filtered	#DIV/0!	3	11061	26134.2	20017.3	19070.8	0	76862.6	115817	86511.8	93063.6	0	NO	NO	YES	YES	NO	NO	2	NO
_KELEVRKL_.2	KELEVRKL	O43674	NDUFB5	8	Filtered	Filtered	Filtered	#DIV/0!	3	Filtered	Filtered	Filtered	#DIV/0!	3	Filtered	Filtered	Filtered	#DIV/0!	3	Filtered	Filtered	38125.8	38125.8	2	NO	NO	YES	YES	NO	NO	2	NO
_TERLIQEL_.2	TERLIQEL	O43681	GET3	8	Filtered	Filtered	Filtered	#DIV/0!	3	Filtered	Filtered	Filtered	#DIV/0!	3	Filtered	Filtered	Filtered	#DIV/0!	3	110198	149052	123686	127645	0	NO	NO	YES	YES	NO	NO	2	NO
_YETERLIQEL_.2	YETERLIQEL	O43681	GET3	10	Filtered	Filtered	Filtered	#DIV/0!	3	Filtered	Filtered	Filtered	#DIV/0!	3	Filtered	Filtered	Filtered	#DIV/0!	3	23269.9	51692.1	31140.2	35367.4	0	NO	NO	YES	YES	NO	NO	2	NO
_KLEETLPVI_.2	KLEETLPVI	O43681	GET3	9	Filtered	Filtered	Filtered	#DIV/0!	3	Filtered	Filtered	Filtered	#DIV/0!	3	Filtered	Filtered	Filtered	#DIV/0!	3	14653.9	18797.1	17928.7	17126.6	0	YES	YES	NO	NO	NO	YES	3	NO
_YEDFHIVKL_.3	YEDFHIVKL	O43681	GET3	9	Filtered	Filtered	Filtered	#DIV/0!	3	Filtered	Filtered	Filtered	#DIV/0!	3	Filtered	Filtered	Filtered	#DIV/0!	3	25774.8	37457.2	9949.26	24393.8	0	YES	YES	YES	YES	YES	YES	6	NO
_YLITLLEHL_.2	YLITLLEHL	O43683	BUB1	9	8691.96	Filtered	10988.6	9840.3	1	193184	137111	176182	168826	0	117539	124213	132840	124864	0	900843	1.61689e+06	1.51883e+06	1.34552e+06	0	YES	YES	NO	NO	YES	YES	4	NO
_IAPPVPLKA_.2	IAPPVPLKA	O43683	BUB1	9	Filtered	Filtered	Filtered	#DIV/0!	3	11192.6	26226.3	28255.8	21891.6	0	12427.1	18869.2	22544.4	17946.9	0	126327	203135	145630	158364	0	YES	NO	NO	NO	YES	YES	3	NO
_IAPPVPLKA_.1	IAPPVPLKA	O43683	BUB1	9	Filtered	Filtered	Filtered	#DIV/0!	3	Filtered	Filtered	Filtered	#DIV/0!	3	Filtered	Filtered	Filtered	#DIV/0!	3	Filtered	Filtered	1371.44	1371.44	2	YES	NO	NO	NO	YES	YES	3	NO
_GELQHASAVL_.2	GELQHASAVL	O43683	BUB1	10	Filtered	Filtered	Filtered	#DIV/0!	3	Filtered	Filtered	Filtered	#DIV/0!	3	Filtered	Filtered	Filtered	#DIV/0!	3	11817.9	27799.2	15590.2	18402.4	0	NO	NO	YES	YES	NO	NO	2	NO
_RLTDTDAAI_.2	RLTDTDAAI	O43683	BUB1	9	Filtered	Filtered	Filtered	#DIV/0!	3	Filtered	Filtered	Filtered	#DIV/0!	3	Filtered	Filtered	Filtered	#DIV/0!	3	5425.14	8030.36	7482.61	6979.37	0	YES	YES	NO	NO	NO	NO	2	NO
_SEYSVHSSL_.2	SEYSVHSSL	O43683	BUB1	9	Filtered	Filtered	Filtered	#DIV/0!	3	Filtered	Filtered	Filtered	#DIV/0!	3	Filtered	Filtered	Filtered	#DIV/0!	3	22350	30417.3	18037.9	23601.7	0	NO	NO	YES	YES	NO	NO	2	NO
_SEPLHNVQVL_.2	SEPLHNVQVL	O43683	BUB1	10	Filtered	Filtered	Filtered	#DIV/0!	3	Filtered	Filtered	Filtered	#DIV/0!	3	Filtered	Filtered	Filtered	#DIV/0!	3	23600.1	Filtered	1335.72	12467.9	1	NO	NO	YES	YES	NO	NO	2	NO
_QLGSKLVYV_.2	QLGSKLVYV	O43683	BUB1	9	Filtered	Filtered	Filtered	#DIV/0!	3	Filtered	Filtered	Filtered	#DIV/0!	3	Filtered	Filtered	Filtered	#DIV/0!	3	Filtered	24114.5	Filtered	24114.5	2	YES	YES	NO	NO	NO	NO	2	NO
_HLLGEGAFAQV_.2	HLLGEGAFAQV	O43683	BUB1	11	Filtered	Filtered	Filtered	#DIV/0!	3	Filtered	Filtered	Filtered	#DIV/0!	3	Filtered	Filtered	Filtered	#DIV/0!	3	6379.22	Filtered	Filtered	6379.22	2	YES	YES	NO	NO	NO	NO	2	NO
_SQPEKVYTL_.2	SQPEKVYTL	O43684	BUB3	9	Filtered	Filtered	Filtered	#DIV/0!	3	47903.3	58144.1	94797.6	66948.3	0	70829.2	111328	111628	97928.5	0	446192	612495	524988	527892	0	YES	YES	YES	YES	YES	YES	6	NO
_SQPEKVYTL_.1	SQPEKVYTL	O43684	BUB3	9	Filtered	Filtered	Filtered	#DIV/0!	3	Filtered	Filtered	Filtered	#DIV/0!	3	Filtered	Filtered	Filtered	#DIV/0!	3	90914.8	167056	131958	129976	0	YES	YES	YES	YES	YES	YES	6	NO
_RLYDVPANSMRL_.3	RLYDVPANSMRL	O43684	BUB3	12	Filtered	Filtered	Filtered	#DIV/0!	3	Filtered	Filtered	Filtered	#DIV/0!	3	Filtered	Filtered	Filtered	#DIV/0!	3	13721.8	18178.5	15275.2	15725.2	0	YES	YES	NO	NO	NO	NO	2	NO
_SIVDYKPNL_.2	SIVDYKPNL	O43707	ACTN4	9	Filtered	Filtered	Filtered	#DIV/0!	3	4124.86	13181.8	16631.3	11312.7	0	Filtered	15590	Filtered	15590	2	61611.3	91201.1	66158.6	72990.3	0	YES	YES	NO	NO	YES	YES	4	YES
_FIVHTIEEI_.2	FIVHTIEEI	O43707	ACTN4	9	Filtered	Filtered	Filtered	#DIV/0!	3	20869.5	38102.5	46845.1	35272.4	0	24105.4	34224.8	34016.7	30782.3	0	262843	355636	314823	311100	0	YES	YES	NO	NO	YES	YES	4	YES
_FIASKGVKLV_.2	FIASKGVKLV	O43707	ACTN4	10	Filtered	Filtered	Filtered	#DIV/0!	3	Filtered	Filtered	Filtered	#DIV/0!	3	Filtered	Filtered	Filtered	#DIV/0!	3	16514.2	21976.9	19258.6	19249.9	0	YES	NO	NO	NO	NO	NO	1	YES
_AEFNRIMSL_.2	AEFNRIMSL	O43707	ACTN4	9	Filtered	Filtered	Filtered	#DIV/0!	3	Filtered	Filtered	Filtered	#DIV/0!	3	Filtered	Filtered	Filtered	#DIV/0!	3	35847.3	42852.2	36498.2	38399.2	0	NO	NO	YES	YES	YES	NO	3	YES
_AEFNRIM[Oxidation (M)]SL_.2	AEFNRIMSL	O43707	ACTN4	9	Filtered	Filtered	Filtered	#DIV/0!	3	Filtered	Filtered	Filtered	#DIV/0!	3	Filtered	Filtered	Filtered	#DIV/0!	3	5561.63	Filtered	7167.8	6364.72	1	NO	NO	YES	YES	YES	NO	3	YES
_KQLEAIDQLHL_.3	KQLEAIDQLHL	O43707	ACTN4	11	Filtered	Filtered	Filtered	#DIV/0!	3	Filtered	Filtered	Filtered	#DIV/0!	3	Filtered	Filtered	Filtered	#DIV/0!	3	13712.4	17907.1	19922.4	17180.6	0	YES	YES	YES	NO	NO	NO	3	YES
_RDYETATL_.2	RDYETATL	O43707	ACTN4	8	Filtered	Filtered	Filtered	#DIV/0!	3	Filtered	Filtered	Filtered	#DIV/0!	3	Filtered	1935.97	1948.71	1942.34	1	11065	16404.2	14695.6	14054.9	0	NO	NO	YES	YES	NO	NO	2	YES
_KDGLAFNAL_.2	KDGLAFNAL	O43707	ACTN4	9	Filtered	Filtered	Filtered	#DIV/0!	3	Filtered	Filtered	Filtered	#DIV/0!	3	Filtered	Filtered	Filtered	#DIV/0!	3	3097.73	Filtered	3831.85	3464.79	1	NO	NO	YES	NO	NO	NO	1	YES
_TLSDIKALI_.2	TLSDIKALI	O43707	ACTN4	9	Filtered	Filtered	Filtered	#DIV/0!	3	Filtered	Filtered	Filtered	#DIV/0!	3	Filtered	Filtered	Filtered	#DIV/0!	3	Filtered	342370	20002.9	181186	1	YES	YES	NO	NO	NO	YES	3	YES
_EEIEGLISA_.1	EEIEGLISA	O43707	ACTN4	9	Filtered	Filtered	Filtered	#DIV/0!	3	Filtered	Filtered	Filtered	#DIV/0!	3	Filtered	Filtered	Filtered	#DIV/0!	3	Filtered	100059	61722.3	80890.9	1	NO	NO	YES	YES	NO	NO	2	YES
_QEQM[Oxidation (M)]QEFRA_.2	QEQMQEFRA	O43707	ACTN4	9	Filtered	Filtered	Filtered	#DIV/0!	3	Filtered	Filtered	Filtered	#DIV/0!	3	Filtered	Filtered	Filtered	#DIV/0!	3	5286.47	Filtered	Filtered	5286.47	2	NO	NO	YES	YES	NO	NO	2	YES
_TLGM[Oxidation (M)]IWTI_.2	TLGMIWTI	O43707	ACTN4	8	Filtered	Filtered	Filtered	#DIV/0!	3	Filtered	Filtered	Filtered	#DIV/0!	3	Filtered	Filtered	Filtered	#DIV/0!	3	Filtered	1323.59	1712.28	1517.94	1	NO	NO	NO	NO	NO	NO	0	YES
_YVSSFYHAF_.2	YVSSFYHAF	O43707	ACTN4	9	Filtered	Filtered	Filtered	#DIV/0!	3	Filtered	Filtered	Filtered	#DIV/0!	3	Filtered	Filtered	Filtered	#DIV/0!	3	Filtered	Filtered	709.14	709.14	2	NO	YES	NO	NO	YES	YES	3	YES
_REIEGDLLL_.2	REIEGDLLL	O43709	BUD23	9	Filtered	Filtered	Filtered	#DIV/0!	3	8718.99	13242.3	18146.3	13369.2	0	Filtered	15274.3	15344.9	15309.6	1	78984.2	140479	138253	119239	0	NO	NO	YES	YES	NO	NO	2	NO
_REIEGDLL_.2	REIEGDLL	O43709	BUD23	8	Filtered	Filtered	Filtered	#DIV/0!	3	Filtered	Filtered	Filtered	#DIV/0!	3	Filtered	Filtered	Filtered	#DIV/0!	3	65494.7	98770.7	76419.3	80228.2	0	NO	NO	YES	YES	NO	NO	2	NO
_RMIDIQTRM_.2	RMIDIQTRM	O43709	BUD23	9	Filtered	Filtered	Filtered	#DIV/0!	3	Filtered	Filtered	Filtered	#DIV/0!	3	Filtered	Filtered	Filtered	#DIV/0!	3	6782.81	15859.9	9353.03	10665.3	0	YES	YES	NO	NO	YES	YES	4	NO
_RMIDIQTRM[Oxidation (M)]_.2	RMIDIQTRM	O43709	BUD23	9	Filtered	Filtered	Filtered	#DIV/0!	3	Filtered	Filtered	Filtered	#DIV/0!	3	Filtered	Filtered	Filtered	#DIV/0!	3	Filtered	4924.13	Filtered	4924.13	2	YES	YES	NO	NO	YES	YES	4	NO
_KEIPIEGLEF_.2	KEIPIEGLEF	O43715	TRIAP1	10	Filtered	Filtered	Filtered	#DIV/0!	3	Filtered	Filtered	Filtered	#DIV/0!	3	Filtered	Filtered	Filtered	#DIV/0!	3	13681.2	14081.3	15282.3	14348.3	0	NO	NO	YES	YES	NO	NO	2	NO
_KEKEIPIEGL_.2	KEKEIPIEGL	O43715	TRIAP1	10	Filtered	Filtered	Filtered	#DIV/0!	3	Filtered	Filtered	Filtered	#DIV/0!	3	Filtered	Filtered	Filtered	#DIV/0!	3	5820.38	8277.43	6180.79	6759.54	0	NO	NO	YES	YES	NO	NO	2	NO
_IEHLERL_.2	IEHLERL	O43716	GATC	7	Filtered	Filtered	Filtered	#DIV/0!	3	49827	66148.6	82898.5	66291.4	0	24435.3	35914.5	36174.9	32174.9	0	298742	348225	305491	317486	0	#N/A	#N/A	#N/A	#N/A	#N/A	#N/A	0	NO
_AVIEHLERL_.2	AVIEHLERL	O43716	GATC	9	Filtered	Filtered	Filtered	#DIV/0!	3	74198.2	111044	122459	102567	0	49642.9	64798.4	70157.2	61532.8	0	516453	690651	567712	591605	0	YES	YES	NO	NO	YES	YES	4	NO
_VIEHLERL_.2	VIEHLERL	O43716	GATC	8	Filtered	Filtered	Filtered	#DIV/0!	3	Filtered	Filtered	Filtered	#DIV/0!	3	Filtered	Filtered	Filtered	#DIV/0!	3	67140.5	76194.2	70331.6	71222.1	0	NO	NO	NO	NO	NO	NO	0	NO
_VDFGSREAV_.2	VDFGSREAV	O43716	GATC	9	Filtered	Filtered	Filtered	#DIV/0!	3	Filtered	Filtered	Filtered	#DIV/0!	3	Filtered	Filtered	Filtered	#DIV/0!	3	Filtered	Filtered	871.062	871.062	2	NO	NO	YES	YES	NO	NO	2	NO
_KLLDEDEIRGYKL_.3	KLLDEDEIRGYKL	O43719	HTATSF1	13	Filtered	Filtered	Filtered	#DIV/0!	3	Filtered	Filtered	10007.8	10007.8	2	Filtered	3131.19	Filtered	3131.19	2	35889.9	74027.6	42321.9	50746.5	0	YES	YES	NO	NO	NO	NO	2	NO
_REEEYVAPP_.2	REEEYVAPP	O43734	TRAF3IP2	9	Filtered	Filtered	Filtered	#DIV/0!	3	Filtered	Filtered	Filtered	#DIV/0!	3	Filtered	Filtered	Filtered	#DIV/0!	3	16290.4	22926.1	19996.3	19737.6	0	NO	NO	NO	YES	NO	NO	1	NO
_LLPEPNHVML_.2	LLPEPNHVML	O43741	PRKAB2	10	Filtered	Filtered	Filtered	#DIV/0!	3	Filtered	Filtered	Filtered	#DIV/0!	3	Filtered	Filtered	Filtered	#DIV/0!	3	3275.34	3790.29	2207.58	3091.07	0	YES	YES	NO	NO	NO	YES	3	NO
_LLPEPNHVM[Oxidation (M)]L_.2	LLPEPNHVML	O43741	PRKAB2	10	Filtered	Filtered	Filtered	#DIV/0!	3	Filtered	Filtered	Filtered	#DIV/0!	3	Filtered	Filtered	Filtered	#DIV/0!	3	Filtered	14987.8	4501.15	9744.48	1	YES	YES	NO	NO	NO	YES	3	NO
_LLPEPNHVM_.2	LLPEPNHVM	O43741	PRKAB2	9	Filtered	Filtered	Filtered	#DIV/0!	3	Filtered	Filtered	Filtered	#DIV/0!	3	Filtered	Filtered	Filtered	#DIV/0!	3	4180.94	Filtered	7414.32	5797.63	1	YES	YES	NO	NO	YES	YES	4	NO
_KLVPQLVRI_.2	KLVPQLVRI	O43747	AP1G1	9	Filtered	Filtered	Filtered	#DIV/0!	3	Filtered	Filtered	Filtered	#DIV/0!	3	Filtered	Filtered	Filtered	#DIV/0!	3	16851.3	22229.9	16987.2	18689.5	0	YES	YES	NO	NO	YES	YES	4	NO
_ILYETVLTI_.2	ILYETVLTI	O43747	AP1G1	9	Filtered	Filtered	Filtered	#DIV/0!	3	Filtered	Filtered	Filtered	#DIV/0!	3	Filtered	Filtered	Filtered	#DIV/0!	3	15848.8	18425	21749.1	18674.3	0	YES	YES	NO	NO	YES	YES	4	NO
_GEVEKLLKT_.2	GEVEKLLKT	O43747	AP1G1	9	Filtered	Filtered	Filtered	#DIV/0!	3	Filtered	Filtered	Filtered	#DIV/0!	3	Filtered	Filtered	Filtered	#DIV/0!	3	2274.63	3202.28	2914.09	2797	0	NO	NO	YES	YES	NO	NO	2	NO
_AMNDILAQV_.2	AMNDILAQV	O43747	AP1G1	9	Filtered	Filtered	Filtered	#DIV/0!	3	Filtered	Filtered	Filtered	#DIV/0!	3	Filtered	Filtered	Filtered	#DIV/0!	3	13183.8	18923.8	18693.4	16933.7	0	YES	YES	NO	NO	YES	YES	4	NO
_AM[Oxidation (M)]NDILAQV_.2	AMNDILAQV	O43747	AP1G1	9	Filtered	Filtered	Filtered	#DIV/0!	3	Filtered	Filtered	Filtered	#DIV/0!	3	Filtered	Filtered	Filtered	#DIV/0!	3	10044.8	20157.4	10178.9	13460.4	0	YES	YES	NO	NO	YES	YES	4	NO
_ALLERMPVM_.2	ALLERMPVM	O43747	AP1G1	9	Filtered	Filtered	Filtered	#DIV/0!	3	Filtered	Filtered	Filtered	#DIV/0!	3	Filtered	Filtered	Filtered	#DIV/0!	3	24163.1	9694.23	76044.9	36634.1	0	YES	YES	NO	NO	YES	YES	4	NO
_ALLERMPVM[Oxidation (M)]_.2	ALLERMPVM	O43747	AP1G1	9	Filtered	Filtered	Filtered	#DIV/0!	3	Filtered	Filtered	Filtered	#DIV/0!	3	Filtered	Filtered	Filtered	#DIV/0!	3	18251.7	46682.9	24013.9	29649.5	0	YES	YES	NO	NO	YES	YES	4	NO
_ALTSLLKTV_.2	ALTSLLKTV	O43747	AP1G1	9	Filtered	Filtered	Filtered	#DIV/0!	3	Filtered	Filtered	Filtered	#DIV/0!	3	Filtered	Filtered	Filtered	#DIV/0!	3	13039.3	Filtered	Filtered	13039.3	2	YES	YES	NO	NO	NO	NO	2	NO
_ALPQTLPEI_.2	ALPQTLPEI	O43765	SGTA	9	Filtered	Filtered	Filtered	#DIV/0!	3	Filtered	Filtered	5783.53	5783.53	2	Filtered	Filtered	Filtered	#DIV/0!	3	73651.2	93910.8	83845.3	83802.4	0	YES	YES	NO	NO	NO	YES	3	NO
_ALPQTLPEI_.1	ALPQTLPEI	O43765	SGTA	9	Filtered	Filtered	Filtered	#DIV/0!	3	Filtered	Filtered	Filtered	#DIV/0!	3	Filtered	Filtered	Filtered	#DIV/0!	3	Filtered	Filtered	149946	149946	2	YES	YES	NO	NO	NO	YES	3	NO
_EEIRILEHL_.2	EEIRILEHL	O43781	DYRK3	9	Filtered	Filtered	Filtered	#DIV/0!	3	Filtered	Filtered	Filtered	#DIV/0!	3	Filtered	Filtered	Filtered	#DIV/0!	3	Filtered	Filtered	9708.4	9708.4	2	NO	NO	YES	YES	NO	NO	2	NO
_FIYTGKAPNL_.2	FIYTGKAPNL	O43791	SPOP	10	Filtered	Filtered	Filtered	#DIV/0!	3	Filtered	Filtered	Filtered	#DIV/0!	3	Filtered	Filtered	Filtered	#DIV/0!	3	2783.99	6281.2	5974.29	5013.16	0	YES	YES	NO	NO	NO	YES	3	NO
_FLFSSDHLI_.2	FLFSSDHLI	O43795	MYO1B	9	Filtered	Filtered	Filtered	#DIV/0!	3	Filtered	Filtered	Filtered	#DIV/0!	3	Filtered	Filtered	Filtered	#DIV/0!	3	85580.7	198087	47477.3	110382	0	YES	YES	NO	NO	YES	YES	4	YES
_SLLDNM[Oxidation (M)]IGV_.2	SLLDNMIGV	O43795	MYO1B	9	Filtered	Filtered	Filtered	#DIV/0!	3	Filtered	Filtered	Filtered	#DIV/0!	3	Filtered	Filtered	Filtered	#DIV/0!	3	21932.1	34828.1	17664.2	24808.1	0	YES	YES	NO	NO	NO	YES	3	YES
_SLLDNMIGV_.2	SLLDNMIGV	O43795	MYO1B	9	Filtered	Filtered	Filtered	#DIV/0!	3	Filtered	Filtered	Filtered	#DIV/0!	3	Filtered	Filtered	Filtered	#DIV/0!	3	21803.7	21757	28704.1	24088.3	0	YES	YES	NO	NO	NO	YES	3	YES
_SLLDNMIGV_.1	SLLDNMIGV	O43795	MYO1B	9	Filtered	Filtered	Filtered	#DIV/0!	3	Filtered	Filtered	Filtered	#DIV/0!	3	Filtered	Filtered	Filtered	#DIV/0!	3	45800.9	Filtered	Filtered	45800.9	2	YES	YES	NO	NO	NO	YES	3	YES
_KEAVTTIAA_.2	KEAVTTIAA	O43795	MYO1B	9	Filtered	Filtered	Filtered	#DIV/0!	3	Filtered	Filtered	Filtered	#DIV/0!	3	Filtered	Filtered	Filtered	#DIV/0!	3	34505.7	59850.9	48040.9	47465.8	0	NO	NO	YES	YES	NO	NO	2	YES
_AVVAAVLKL_.2	AVVAAVLKL	O43795	MYO1B	9	Filtered	Filtered	Filtered	#DIV/0!	3	Filtered	Filtered	Filtered	#DIV/0!	3	Filtered	Filtered	Filtered	#DIV/0!	3	20279.7	28549.3	17299.5	22042.9	0	YES	YES	NO	NO	YES	YES	4	YES
_GIIDAFHQI_.2	GIIDAFHQI	O43808	SLC25A17	9	Filtered	Filtered	Filtered	#DIV/0!	3	Filtered	Filtered	Filtered	#DIV/0!	3	Filtered	Filtered	Filtered	#DIV/0!	3	12166.1	16096.7	11404	13222.3	0	YES	YES	NO	NO	YES	YES	4	NO
_KLLQTVLTA_.2	KLLQTVLTA	O43808	SLC25A17	9	Filtered	Filtered	Filtered	#DIV/0!	3	Filtered	Filtered	Filtered	#DIV/0!	3	Filtered	Filtered	Filtered	#DIV/0!	3	4420.85	5102.21	4829.35	4784.14	0	YES	YES	NO	NO	NO	NO	2	NO
_YESLVHAVA_.2	YESLVHAVA	O43808	SLC25A17	9	Filtered	Filtered	Filtered	#DIV/0!	3	Filtered	Filtered	Filtered	#DIV/0!	3	Filtered	Filtered	Filtered	#DIV/0!	3	8261.55	22393.7	8859.41	13171.6	0	NO	NO	YES	YES	NO	NO	2	NO
_YEKDSSVAA_.2	YEKDSSVAA	O43809	NUDT21	9	Filtered	Filtered	Filtered	#DIV/0!	3	Filtered	Filtered	Filtered	#DIV/0!	3	Filtered	Filtered	Filtered	#DIV/0!	3	5680.58	9914.25	2930.25	6175.03	0	NO	NO	YES	YES	NO	NO	2	NO
_KEIQAPASA_.2	KEIQAPASA	O43818	RRP9	9	Filtered	Filtered	Filtered	#DIV/0!	3	Filtered	Filtered	Filtered	#DIV/0!	3	Filtered	Filtered	Filtered	#DIV/0!	3	4249.15	6912.98	5617.46	5593.2	0	NO	NO	YES	YES	NO	NO	2	NO
_GEHGLIIRV_.2	GEHGLIIRV	O43847	NRDC	9	Filtered	Filtered	Filtered	#DIV/0!	3	20827	27764	36733.3	28441.4	0	11801.9	21069.2	19612.3	17494.5	0	187215	286171	226665	233350	0	NO	NO	YES	YES	NO	NO	2	NO
_HEIEALKSF_.2	HEIEALKSF	O43847	NRDC	9	Filtered	Filtered	Filtered	#DIV/0!	3	Filtered	Filtered	Filtered	#DIV/0!	3	Filtered	Filtered	2761.92	2761.92	2	19147.5	34917.2	21937	25333.9	0	NO	NO	YES	YES	YES	NO	3	NO
_FVNILTHNL_.2	FVNILTHNL	O43847	NRDC	9	Filtered	Filtered	Filtered	#DIV/0!	3	6480.27	Filtered	Filtered	6480.27	2	Filtered	1092.22	3535.73	2313.98	1	105078	109010	102584	105558	0	YES	YES	NO	NO	YES	YES	4	NO
_TEYPVKIV_.2	TEYPVKIV	O43847	NRDC	8	Filtered	Filtered	Filtered	#DIV/0!	3	Filtered	Filtered	Filtered	#DIV/0!	3	Filtered	Filtered	Filtered	#DIV/0!	3	2835.28	5007.59	4270.7	4037.86	0	NO	NO	YES	YES	NO	NO	2	NO
_EHGLIIRV_.2	EHGLIIRV	O43847	NRDC	8	Filtered	Filtered	Filtered	#DIV/0!	3	Filtered	Filtered	Filtered	#DIV/0!	3	Filtered	Filtered	Filtered	#DIV/0!	3	3483.83	Filtered	4149.07	3816.45	1	NO	NO	NO	NO	NO	NO	0	NO
_RLAHEIEAL_.2	RLAHEIEAL	O43847	NRDC	9	Filtered	Filtered	Filtered	#DIV/0!	3	Filtered	Filtered	Filtered	#DIV/0!	3	Filtered	Filtered	Filtered	#DIV/0!	3	Filtered	1198.29	Filtered	1198.29	2	YES	YES	NO	NO	NO	YES	3	NO
_YIIPISLRV_.2	YIIPISLRV	O43861	ATP9B	9	Filtered	Filtered	Filtered	#DIV/0!	3	3877.31	Filtered	Filtered	3877.31	2	Filtered	Filtered	Filtered	#DIV/0!	3	99529.1	60922.8	Filtered	80225.9	1	YES	YES	NO	NO	YES	YES	4	NO
_VLFESEFVHV_.2	VLFESEFVHV	O43861	ATP9B	10	Filtered	Filtered	Filtered	#DIV/0!	3	Filtered	Filtered	Filtered	#DIV/0!	3	Filtered	Filtered	Filtered	#DIV/0!	3	24231.1	14242.5	15304.4	17926	0	YES	YES	NO	NO	NO	NO	2	NO
_FESEFVHVV_.2	FESEFVHVV	O43861	ATP9B	9	Filtered	Filtered	Filtered	#DIV/0!	3	Filtered	Filtered	Filtered	#DIV/0!	3	Filtered	Filtered	Filtered	#DIV/0!	3	5428.33	Filtered	7268.31	6348.32	1	YES	YES	YES	YES	YES	NO	5	NO
_SEFVHVVAI_.2	SEFVHVVAI	O43861	ATP9B	9	Filtered	Filtered	Filtered	#DIV/0!	3	Filtered	Filtered	Filtered	#DIV/0!	3	Filtered	Filtered	Filtered	#DIV/0!	3	2403.89	Filtered	Filtered	2403.89	2	NO	NO	YES	YES	NO	NO	2	NO
_KALGAIVYI_.2	KALGAIVYI	O43865	AHCYL1	9	Filtered	Filtered	Filtered	#DIV/0!	3	Filtered	Filtered	Filtered	#DIV/0!	3	Filtered	Filtered	Filtered	#DIV/0!	3	10478	17270.3	11909.5	13219.3	0	YES	YES	NO	NO	YES	YES	4	NO
_VMFGGKQVVV_.2	VMFGGKQVVV	O43865	AHCYL1	10	Filtered	Filtered	Filtered	#DIV/0!	3	Filtered	Filtered	Filtered	#DIV/0!	3	Filtered	Filtered	Filtered	#DIV/0!	3	Filtered	32032.9	Filtered	32032.9	2	YES	YES	NO	NO	NO	NO	2	NO
_KEGLILPETL_.2	KEGLILPETL	O43889	CREB3	10	Filtered	Filtered	Filtered	#DIV/0!	3	Filtered	Filtered	Filtered	#DIV/0!	3	Filtered	Filtered	Filtered	#DIV/0!	3	33257.3	33371.3	34487.4	33705.4	0	NO	NO	YES	YES	NO	NO	2	NO
_KLQAMVIEI_.2	KLQAMVIEI	O43889	CREB3	9	Filtered	Filtered	Filtered	#DIV/0!	3	Filtered	Filtered	Filtered	#DIV/0!	3	Filtered	Filtered	Filtered	#DIV/0!	3	25994.2	61456.1	Filtered	43725.2	1	YES	YES	NO	NO	NO	YES	3	NO
_KLQAM[Oxidation (M)]VIEI_.2	KLQAMVIEI	O43889	CREB3	9	Filtered	Filtered	Filtered	#DIV/0!	3	Filtered	Filtered	Filtered	#DIV/0!	3	Filtered	Filtered	Filtered	#DIV/0!	3	8317.4	21704.8	Filtered	15011.1	1	YES	YES	NO	NO	NO	YES	3	NO
_KLTGILQEV_.2	KLTGILQEV	O43896	KIF1C	9	Filtered	Filtered	Filtered	#DIV/0!	3	Filtered	Filtered	Filtered	#DIV/0!	3	Filtered	Filtered	858.32	858.32	2	38471.7	45789.1	35908.9	40056.6	0	YES	YES	NO	NO	YES	YES	4	NO
_SENVLQVHL_.2	SENVLQVHL	O43929	ORC4	9	Filtered	Filtered	Filtered	#DIV/0!	3	Filtered	Filtered	5915.18	5915.18	2	Filtered	Filtered	Filtered	#DIV/0!	3	38072.2	47801	45995.8	43956.3	0	NO	NO	YES	YES	NO	NO	2	NO
_SELLKRTAL_.2	SELLKRTAL	O43929	ORC4	9	Filtered	Filtered	Filtered	#DIV/0!	3	Filtered	Filtered	Filtered	#DIV/0!	3	Filtered	Filtered	Filtered	#DIV/0!	3	Filtered	Filtered	4843.62	4843.62	2	NO	NO	YES	YES	NO	NO	2	NO
_RLVAQLHLL_.2	RLVAQLHLL	O43933	PEX1	9	Filtered	Filtered	Filtered	#DIV/0!	3	Filtered	4625.49	Filtered	4625.49	2	Filtered	Filtered	Filtered	#DIV/0!	3	25171.8	45172.8	34540.5	34961.7	0	YES	YES	NO	NO	NO	YES	3	NO
_FLPASLRSV_.2	FLPASLRSV	O43933	PEX1	9	Filtered	Filtered	Filtered	#DIV/0!	3	Filtered	Filtered	Filtered	#DIV/0!	3	Filtered	Filtered	Filtered	#DIV/0!	3	46794.9	Filtered	81109.1	63952	1	YES	YES	NO	NO	YES	YES	4	NO
_GIFDDPPAL_.2	GIFDDPPAL	O60216	RAD21	9	Filtered	Filtered	Filtered	#DIV/0!	3	36298.4	37889.7	52595.7	42261.2	0	72554.9	100086	98711.1	90450.8	0	367136	526487	417186	436936	0	YES	YES	NO	NO	YES	YES	4	NO
_VESIISPKV_.2	VESIISPKV	O60216	RAD21	9	Filtered	Filtered	Filtered	#DIV/0!	3	Filtered	5349.64	16610.6	10980.1	1	3030.49	10402.1	9814.82	7749.14	0	71805.6	106539	85901.2	88081.9	0	NO	NO	YES	YES	NO	NO	2	NO
_LIVDSVKEL_.2	LIVDSVKEL	O60216	RAD21	9	Filtered	Filtered	Filtered	#DIV/0!	3	Filtered	7085.82	Filtered	7085.82	2	Filtered	Filtered	Filtered	#DIV/0!	3	35339.3	82238.4	78560.6	65379.4	0	YES	YES	NO	NO	YES	YES	4	NO
_AESISLLEL_.1	AESISLLEL	O60216	RAD21	9	Filtered	Filtered	Filtered	#DIV/0!	3	Filtered	Filtered	Filtered	#DIV/0!	3	Filtered	Filtered	Filtered	#DIV/0!	3	375792	231470	357441	321568	0	NO	NO	YES	YES	NO	NO	2	NO
_AESISLLEL_.2	AESISLLEL	O60216	RAD21	9	Filtered	Filtered	Filtered	#DIV/0!	3	Filtered	Filtered	Filtered	#DIV/0!	3	Filtered	Filtered	Filtered	#DIV/0!	3	7391.68	25289.5	17893.3	16858.2	0	NO	NO	YES	YES	NO	NO	2	NO
_REEVGNISI_.2	REEVGNISI	O60216	RAD21	9	Filtered	Filtered	Filtered	#DIV/0!	3	Filtered	Filtered	Filtered	#DIV/0!	3	Filtered	Filtered	Filtered	#DIV/0!	3	7903.31	15606.4	4334.31	9281.35	0	NO	NO	YES	YES	NO	NO	2	NO
_QLIPELELL_.2	QLIPELELL	O60216	RAD21	9	Filtered	Filtered	Filtered	#DIV/0!	3	Filtered	Filtered	Filtered	#DIV/0!	3	Filtered	Filtered	Filtered	#DIV/0!	3	74848.8	107790	Filtered	91319.1	1	YES	YES	NO	NO	NO	YES	3	NO
_RLQESVM[Oxidation (M)]EA_.2	RLQESVMEA	O60216	RAD21	9	Filtered	Filtered	Filtered	#DIV/0!	3	Filtered	Filtered	Filtered	#DIV/0!	3	2921.34	3584.45	5318.59	3941.46	0	28756.9	48590.5	31161.8	36169.7	0	YES	YES	NO	NO	NO	NO	2	NO
_KEFENPEVP_.2	KEFENPEVP	O60216	RAD21	9	Filtered	Filtered	Filtered	#DIV/0!	3	Filtered	Filtered	Filtered	#DIV/0!	3	Filtered	Filtered	Filtered	#DIV/0!	3	28713.4	41410.1	32320.5	34148	0	NO	NO	YES	YES	NO	NO	2	NO
_KELDSKTIRAQL_.3	KELDSKTIRAQL	O60216	RAD21	12	Filtered	Filtered	Filtered	#DIV/0!	3	Filtered	Filtered	Filtered	#DIV/0!	3	Filtered	Filtered	Filtered	#DIV/0!	3	8854.05	14056.2	8866.81	10592.3	0	NO	NO	YES	YES	NO	NO	2	NO
_KETGGVEKL_.2	KETGGVEKL	O60216	RAD21	9	Filtered	Filtered	Filtered	#DIV/0!	3	Filtered	Filtered	Filtered	#DIV/0!	3	Filtered	Filtered	Filtered	#DIV/0!	3	5757.49	8150.97	7760.87	7223.11	0	NO	NO	YES	YES	NO	NO	2	NO
_REAAYNAITL_.2	REAAYNAITL	O60216	RAD21	10	Filtered	Filtered	Filtered	#DIV/0!	3	Filtered	Filtered	Filtered	#DIV/0!	3	Filtered	Filtered	Filtered	#DIV/0!	3	4363.08	Filtered	5332.62	4847.85	1	NO	NO	YES	YES	NO	NO	2	NO
_NLNEKINHL_.2	NLNEKINHL	O60216	RAD21	9	Filtered	Filtered	Filtered	#DIV/0!	3	Filtered	Filtered	Filtered	#DIV/0!	3	Filtered	Filtered	Filtered	#DIV/0!	3	Filtered	3253.19	2564.82	2909	1	YES	YES	NO	NO	YES	YES	4	NO
_AM[Oxidation (M)]PPPPPQGV_.1	AMPPPPPQGV	O60216	RAD21	10	Filtered	Filtered	Filtered	#DIV/0!	3	Filtered	Filtered	Filtered	#DIV/0!	3	Filtered	Filtered	Filtered	#DIV/0!	3	Filtered	1846.75	13935.6	7891.17	1	YES	YES	NO	NO	NO	YES	3	NO
_AM[Oxidation (M)]PPPPPQGV_.2	AMPPPPPQGV	O60216	RAD21	10	Filtered	Filtered	Filtered	#DIV/0!	3	Filtered	Filtered	Filtered	#DIV/0!	3	Filtered	Filtered	Filtered	#DIV/0!	3	Filtered	63556.5	Filtered	63556.5	2	YES	YES	NO	NO	NO	YES	3	NO
_KEFENPEV_.2	KEFENPEV	O60216	RAD21	8	Filtered	Filtered	Filtered	#DIV/0!	3	Filtered	Filtered	Filtered	#DIV/0!	3	Filtered	Filtered	Filtered	#DIV/0!	3	8421.9	Filtered	10065.1	9243.53	1	NO	NO	YES	YES	NO	NO	2	NO
_QVLDVVHEV_.2	QVLDVVHEV	O60229	KALRN	9	Filtered	Filtered	Filtered	#DIV/0!	3	Filtered	Filtered	Filtered	#DIV/0!	3	Filtered	Filtered	Filtered	#DIV/0!	3	7128.64	15274	8303.7	10235.5	0	YES	YES	NO	NO	YES	YES	4	NO
_LVLPIYANL_.2	LVLPIYANL	O60231	DHX16	9	Filtered	Filtered	Filtered	#DIV/0!	3	5689.83	2970.72	7504.19	5388.25	0	6315.36	5626	5962.11	5967.82	0	63711.9	81719	77997.5	74476.1	0	YES	YES	NO	NO	YES	YES	4	NO
_LVLPIYANL_.1	LVLPIYANL	O60231	DHX16	9	Filtered	Filtered	Filtered	#DIV/0!	3	Filtered	Filtered	Filtered	#DIV/0!	3	16486.3	Filtered	24197.5	20341.9	1	326600	185751	314979	275777	0	YES	YES	NO	NO	YES	YES	4	NO
_ILFGLIKDV_.2	ILFGLIKDV	O60231	DHX16	9	Filtered	Filtered	Filtered	#DIV/0!	3	9293.79	13410	10856.9	11186.9	0	5530.9	Filtered	4472.25	5001.57	1	114405	115529	115811	115248	0	YES	YES	NO	NO	NO	NO	2	NO
_REFLSEPDL_.2	REFLSEPDL	O60231	DHX16	9	Filtered	Filtered	Filtered	#DIV/0!	3	Filtered	Filtered	Filtered	#DIV/0!	3	Filtered	15023.7	Filtered	15023.7	2	59129.4	105336	83739.7	82734.9	0	NO	NO	YES	YES	NO	NO	2	NO
_YALGALNHL_.2	YALGALNHL	O60231	DHX16	9	Filtered	Filtered	Filtered	#DIV/0!	3	Filtered	Filtered	Filtered	#DIV/0!	3	Filtered	Filtered	Filtered	#DIV/0!	3	44038.4	59815	66682.6	56845.3	0	YES	YES	NO	NO	YES	YES	4	NO
_IEFVRATQL_.2	IEFVRATQL	O60231	DHX16	9	Filtered	Filtered	Filtered	#DIV/0!	3	Filtered	Filtered	Filtered	#DIV/0!	3	Filtered	Filtered	Filtered	#DIV/0!	3	34773.9	37911.1	32641.7	35108.9	0	NO	NO	YES	YES	NO	NO	2	NO
_FLPGGDHLVLL_.2	FLPGGDHLVLL	O60231	DHX16	11	Filtered	Filtered	Filtered	#DIV/0!	3	Filtered	Filtered	Filtered	#DIV/0!	3	Filtered	135.525	Filtered	135.525	2	3178.63	Filtered	Filtered	3178.63	2	YES	YES	NO	NO	NO	YES	3	NO
_AELPVDPM[Oxidation (M)]L_.1	AELPVDPML	O60231	DHX16	9	Filtered	Filtered	Filtered	#DIV/0!	3	Filtered	Filtered	Filtered	#DIV/0!	3	Filtered	Filtered	Filtered	#DIV/0!	3	Filtered	76887.9	Filtered	76887.9	2	NO	NO	YES	YES	NO	NO	2	NO
_HLVEPPPPL_.2	HLVEPPPPL	O60238	BNIP3L	9	Filtered	Filtered	Filtered	#DIV/0!	3	Filtered	Filtered	Filtered	#DIV/0!	3	Filtered	Filtered	Filtered	#DIV/0!	3	14768.7	23694.2	10611.6	16358.2	0	YES	YES	NO	NO	YES	YES	4	NO
_YLFERTFNL_.2	YLFERTFNL	O60243	HS6ST1	9	Filtered	Filtered	Filtered	#DIV/0!	3	Filtered	Filtered	Filtered	#DIV/0!	3	Filtered	Filtered	Filtered	#DIV/0!	3	49569.2	Filtered	19408.3	34488.8	1	YES	YES	NO	NO	YES	YES	4	NO
_RIIPWIQQL_.2	RIIPWIQQL	O60244	MED14	9	Filtered	Filtered	Filtered	#DIV/0!	3	15514.8	11219.7	14624.9	13786.5	0	9215.16	15099.7	15755.7	13356.8	0	152441	159039	162918	158133	0	YES	YES	NO	NO	YES	YES	4	NO
_SLPDIPAHL_.2	SLPDIPAHL	O60244	MED14	9	Filtered	Filtered	Filtered	#DIV/0!	3	7740.69	8818.08	12299.2	9619.33	0	Filtered	6940.03	3825.01	5382.52	1	73351.8	100328	80168.9	84616.2	0	YES	YES	NO	NO	YES	YES	4	NO
_RLPQYYIVV_.2	RLPQYYIVV	O60244	MED14	9	Filtered	Filtered	Filtered	#DIV/0!	3	Filtered	Filtered	Filtered	#DIV/0!	3	Filtered	Filtered	Filtered	#DIV/0!	3	30273.9	38421.5	31866.1	33520.5	0	YES	YES	NO	NO	NO	YES	3	NO
_LLPSPTPGL_.1	LLPSPTPGL	O60244	MED14	9	Filtered	Filtered	Filtered	#DIV/0!	3	Filtered	Filtered	Filtered	#DIV/0!	3	Filtered	Filtered	Filtered	#DIV/0!	3	17042.6	Filtered	25259.2	21150.9	1	YES	YES	NO	NO	NO	YES	3	NO
_TLIEFLLHRA_.2	TLIEFLLHRA	O60244	MED14	10	Filtered	Filtered	Filtered	#DIV/0!	3	Filtered	Filtered	Filtered	#DIV/0!	3	Filtered	Filtered	Filtered	#DIV/0!	3	Filtered	2544.22	11529.1	7036.64	1	YES	YES	NO	NO	NO	NO	2	NO
_TLIEFLLHRA_.3	TLIEFLLHRA	O60244	MED14	10	Filtered	Filtered	Filtered	#DIV/0!	3	Filtered	Filtered	Filtered	#DIV/0!	3	Filtered	Filtered	Filtered	#DIV/0!	3	1409.05	Filtered	Filtered	1409.05	2	YES	YES	NO	NO	NO	NO	2	NO
_KEKPPITVV_.2	KEKPPITVV	O60256	PRPSAP2	9	Filtered	Filtered	Filtered	#DIV/0!	3	Filtered	Filtered	Filtered	#DIV/0!	3	Filtered	Filtered	Filtered	#DIV/0!	3	10913.3	17278.7	15480.8	14557.6	0	NO	NO	YES	YES	NO	NO	2	NO
_RASPFLLQY_.2	RASPFLLQY	O60256	PRPSAP2	9	Filtered	Filtered	Filtered	#DIV/0!	3	Filtered	Filtered	Filtered	#DIV/0!	3	Filtered	Filtered	Filtered	#DIV/0!	3	Filtered	12566.8	Filtered	12566.8	2	NO	NO	NO	NO	YES	YES	2	NO
_AIIESTPEL_.1	AIIESTPEL	O60271	SPAG9	9	Filtered	Filtered	Filtered	#DIV/0!	3	82648	120741	Filtered	101695	1	57908.6	97177.9	96160.9	83749.2	0	878120	1.38034e+06	1.02647e+06	1.09498e+06	0	YES	YES	NO	NO	YES	YES	4	YES
_AIIESTPEL_.2	AIIESTPEL	O60271	SPAG9	9	Filtered	Filtered	Filtered	#DIV/0!	3	Filtered	Filtered	Filtered	#DIV/0!	3	8562.37	8035.93	12582.1	9726.81	0	33454.6	38657.2	32389.2	34833.6	0	YES	YES	NO	NO	YES	YES	4	YES
_RLQELELQL_.2	RLQELELQL	O60281	ZNF292	9	Filtered	Filtered	Filtered	#DIV/0!	3	Filtered	Filtered	3330.54	3330.54	2	Filtered	Filtered	Filtered	#DIV/0!	3	55681.1	62061.9	59519.1	59087.4	0	YES	YES	NO	NO	NO	YES	3	NO
_LAFEGPILL_.1	LAFEGPILL	O60281	ZNF292	9	Filtered	Filtered	Filtered	#DIV/0!	3	Filtered	Filtered	Filtered	#DIV/0!	3	Filtered	Filtered	Filtered	#DIV/0!	3	90792.4	Filtered	Filtered	90792.4	2	YES	YES	NO	NO	YES	YES	4	NO
_REIEIMSSL_.2	REIEIMSSL	O60285	NUAK1	9	Filtered	Filtered	Filtered	#DIV/0!	3	Filtered	Filtered	Filtered	#DIV/0!	3	Filtered	Filtered	Filtered	#DIV/0!	3	10531.8	41105.1	23424.6	25020.5	0	NO	NO	YES	YES	YES	NO	3	NO
_KILPDLNTV_.2	KILPDLNTV	O60287	URB1	9	Filtered	Filtered	Filtered	#DIV/0!	3	5839.67	7350.74	12234.3	8474.91	0	3401.89	6507.94	6253.03	5387.62	0	77114.5	135466	109030	107204	0	YES	YES	NO	NO	YES	YES	4	NO
_KILPDLNTV_.1	KILPDLNTV	O60287	URB1	9	Filtered	Filtered	Filtered	#DIV/0!	3	Filtered	Filtered	Filtered	#DIV/0!	3	Filtered	Filtered	Filtered	#DIV/0!	3	28876.6	64199.8	22890.4	38655.6	0	YES	YES	NO	NO	YES	YES	4	NO
_VLMDRLPSL_.2	VLMDRLPSL	O60287	URB1	9	1513.08	Filtered	Filtered	1513.08	2	68412.1	110317	139484	106071	0	52822.1	74055.7	68184.2	65020.6	0	931466	1.91874e+06	1.3635e+06	1.40457e+06	0	YES	YES	NO	NO	YES	YES	4	NO
_VLM[Oxidation (M)]DRLPSL_.2	VLMDRLPSL	O60287	URB1	9	Filtered	Filtered	Filtered	#DIV/0!	3	Filtered	11293	51199.7	31246.3	1	Filtered	Filtered	Filtered	#DIV/0!	3	241047	350253	260852	284051	0	YES	YES	NO	NO	YES	YES	4	NO
_RISTINILL_.2	RISTINILL	O60287	URB1	9	Filtered	Filtered	Filtered	#DIV/0!	3	Filtered	Filtered	Filtered	#DIV/0!	3	Filtered	30637.5	Filtered	30637.5	2	63361.6	37961.5	46077.2	49133.5	0	YES	YES	NO	NO	YES	YES	4	NO
_SLIERDLKL_.2	SLIERDLKL	O60287	URB1	9	Filtered	Filtered	Filtered	#DIV/0!	3	Filtered	Filtered	Filtered	#DIV/0!	3	Filtered	Filtered	Filtered	#DIV/0!	3	25160.2	39572.3	29587.7	31440.1	0	YES	YES	NO	NO	YES	YES	4	NO
_SVLDQKILL_.2	SVLDQKILL	O60287	URB1	9	Filtered	Filtered	Filtered	#DIV/0!	3	Filtered	Filtered	9862.21	9862.21	2	Filtered	3500.85	Filtered	3500.85	2	69314.5	70346.1	49519.3	63060	0	YES	YES	NO	NO	YES	YES	4	NO
_TLSEDM[Oxidation (M)]ILL_.2	TLSEDMILL	O60287	URB1	9	Filtered	Filtered	Filtered	#DIV/0!	3	Filtered	Filtered	Filtered	#DIV/0!	3	Filtered	Filtered	Filtered	#DIV/0!	3	9146.84	Filtered	11142.4	10144.6	1	YES	YES	NO	NO	NO	YES	3	NO
_VM[Oxidation (M)]VTTVPLV_.1	VMVTTVPLV	O60287	URB1	9	Filtered	Filtered	Filtered	#DIV/0!	3	Filtered	Filtered	Filtered	#DIV/0!	3	Filtered	Filtered	Filtered	#DIV/0!	3	Filtered	Filtered	108408	108408	2	YES	YES	NO	NO	NO	YES	3	NO
_VM[Oxidation (M)]M[Oxidation (M)]EEFVQL_.2	VMMEEFVQL	O60287	URB1	9	Filtered	Filtered	Filtered	#DIV/0!	3	Filtered	Filtered	Filtered	#DIV/0!	3	Filtered	Filtered	Filtered	#DIV/0!	3	Filtered	730.351	Filtered	730.351	2	YES	YES	NO	NO	YES	YES	4	NO
_QIVDRVSYL_.2	QIVDRVSYL	O60291	MGRN1	9	Filtered	Filtered	Filtered	#DIV/0!	3	Filtered	Filtered	Filtered	#DIV/0!	3	Filtered	Filtered	Filtered	#DIV/0!	3	Filtered	Filtered	3948.2	3948.2	2	YES	YES	NO	NO	YES	YES	4	NO
_RLALNTPKV_.2	RLALNTPKV	O60292	SIPA1L3	9	Filtered	Filtered	Filtered	#DIV/0!	3	Filtered	Filtered	Filtered	#DIV/0!	3	Filtered	Filtered	Filtered	#DIV/0!	3	5525	7954.71	3761.98	5747.23	0	YES	YES	NO	NO	NO	YES	3	NO
_VLHGQEISV_.2	VLHGQEISV	O60293	ZFC3H1	9	Filtered	Filtered	Filtered	#DIV/0!	3	Filtered	Filtered	Filtered	#DIV/0!	3	Filtered	Filtered	Filtered	#DIV/0!	3	7979.79	8572.17	7534.43	8028.8	0	YES	YES	NO	NO	NO	YES	3	NO
_QLLEALVAL_.2	QLLEALVAL	O60293	ZFC3H1	9	Filtered	Filtered	Filtered	#DIV/0!	3	Filtered	Filtered	Filtered	#DIV/0!	3	Filtered	Filtered	Filtered	#DIV/0!	3	Filtered	4919.45	Filtered	4919.45	2	YES	YES	NO	NO	NO	YES	3	NO
_KETVEAYEA_.2	KETVEAYEA	O60293	ZFC3H1	9	Filtered	Filtered	Filtered	#DIV/0!	3	Filtered	Filtered	Filtered	#DIV/0!	3	Filtered	Filtered	Filtered	#DIV/0!	3	Filtered	Filtered	660.84	660.84	2	NO	NO	YES	YES	NO	NO	2	NO
_RLSPVSPAL_.2	RLSPVSPAL	O60294	LCMT2	9	Filtered	Filtered	Filtered	#DIV/0!	3	7268.16	9813.39	16721.4	11267.7	0	5050.99	9809.11	11058	8639.36	0	70990.8	100981	80170.4	84047.4	0	YES	YES	NO	NO	YES	YES	4	NO
_LEQIGAPQA_.2	LEQIGAPQA	O60294	LCMT2	9	Filtered	Filtered	Filtered	#DIV/0!	3	Filtered	Filtered	Filtered	#DIV/0!	3	Filtered	Filtered	Filtered	#DIV/0!	3	39802.9	52806.9	56395	49668.3	0	NO	NO	YES	YES	NO	NO	2	NO
_LEQIGAPQA_.1	LEQIGAPQA	O60294	LCMT2	9	Filtered	Filtered	Filtered	#DIV/0!	3	Filtered	Filtered	Filtered	#DIV/0!	3	Filtered	Filtered	Filtered	#DIV/0!	3	118813	Filtered	224694	171753	1	NO	NO	YES	YES	NO	NO	2	NO
_ILDDSHLLV_.2	ILDDSHLLV	O60306	AQR	9	Filtered	Filtered	Filtered	#DIV/0!	3	9220.06	Filtered	10075.9	9647.95	1	6302.98	10033	Filtered	8167.99	1	125182	217406	158374	166987	0	YES	YES	NO	NO	YES	YES	4	NO
_AVLETIRNL_.2	AVLETIRNL	O60306	AQR	9	Filtered	Filtered	Filtered	#DIV/0!	3	6107.13	Filtered	Filtered	6107.13	2	Filtered	Filtered	Filtered	#DIV/0!	3	71588.5	115631	79908.7	89042.6	0	YES	YES	NO	NO	YES	YES	4	NO
_STPEAIPAL_.1	STPEAIPAL	O60306	AQR	9	Filtered	Filtered	Filtered	#DIV/0!	3	Filtered	Filtered	Filtered	#DIV/0!	3	Filtered	Filtered	Filtered	#DIV/0!	3	229465	271700	248166	249777	0	YES	YES	NO	NO	YES	YES	4	NO
_STPEAIPAL_.2	STPEAIPAL	O60306	AQR	9	Filtered	Filtered	Filtered	#DIV/0!	3	Filtered	Filtered	Filtered	#DIV/0!	3	Filtered	Filtered	Filtered	#DIV/0!	3	Filtered	6558.71	Filtered	6558.71	2	YES	YES	NO	NO	YES	YES	4	NO
_KMPNQIATL_.2	KMPNQIATL	O60306	AQR	9	Filtered	Filtered	Filtered	#DIV/0!	3	Filtered	Filtered	Filtered	#DIV/0!	3	Filtered	674.487	Filtered	674.487	2	22821	53147.7	48416	41461.6	0	YES	YES	NO	NO	YES	YES	4	NO
_KM[Oxidation (M)]PNQIATL_.2	KMPNQIATL	O60306	AQR	9	Filtered	Filtered	Filtered	#DIV/0!	3	Filtered	Filtered	Filtered	#DIV/0!	3	Filtered	Filtered	Filtered	#DIV/0!	3	Filtered	1585.04	Filtered	1585.04	2	YES	YES	NO	NO	YES	YES	4	NO
_QLPPVIKNMAF_.2	QLPPVIKNMAF	O60306	AQR	11	Filtered	Filtered	Filtered	#DIV/0!	3	Filtered	Filtered	Filtered	#DIV/0!	3	Filtered	Filtered	Filtered	#DIV/0!	3	17352.2	54701.4	30917	34323.5	0	NO	NO	NO	NO	NO	NO	0	NO
_TTFDKEFLL_.2	TTFDKEFLL	O60306	AQR	9	Filtered	Filtered	Filtered	#DIV/0!	3	Filtered	Filtered	Filtered	#DIV/0!	3	Filtered	Filtered	Filtered	#DIV/0!	3	9734.98	Filtered	8221.74	8978.36	1	YES	YES	NO	NO	YES	YES	4	NO
_AEVDTRESL_.2	AEVDTRESL	O60306	AQR	9	Filtered	Filtered	Filtered	#DIV/0!	3	Filtered	Filtered	Filtered	#DIV/0!	3	Filtered	Filtered	Filtered	#DIV/0!	3	Filtered	Filtered	1583.89	1583.89	2	NO	NO	YES	YES	NO	NO	2	NO
_GLPTSVPQI_.1	GLPTSVPQI	O60307	MAST3	9	Filtered	Filtered	Filtered	#DIV/0!	3	Filtered	Filtered	Filtered	#DIV/0!	3	Filtered	Filtered	Filtered	#DIV/0!	3	376946	498612	284175	386577	0	YES	YES	NO	NO	NO	YES	3	NO
_GVPETISKL_.2	GVPETISKL	O60312	ATP10A	9	Filtered	Filtered	Filtered	#DIV/0!	3	31081.1	Filtered	60614.9	45848	1	19148.4	30811.2	30466.1	26808.6	0	239705	358595	259296	285865	0	YES	YES	NO	NO	YES	YES	4	NO
_GVPETISKL_.1	GVPETISKL	O60312	ATP10A	9	Filtered	Filtered	Filtered	#DIV/0!	3	Filtered	Filtered	Filtered	#DIV/0!	3	Filtered	Filtered	Filtered	#DIV/0!	3	3069.68	28766.5	13241.9	15026	0	YES	YES	NO	NO	YES	YES	4	NO
_LLAHLSPEL_.2	LLAHLSPEL	O60312	ATP10A	9	Filtered	Filtered	Filtered	#DIV/0!	3	Filtered	Filtered	Filtered	#DIV/0!	3	Filtered	Filtered	Filtered	#DIV/0!	3	9201.99	15036.9	9898.82	11379.2	0	YES	YES	NO	NO	NO	YES	3	NO
_VLIPISLYV_.1	VLIPISLYV	O60312	ATP10A	9	Filtered	Filtered	Filtered	#DIV/0!	3	Filtered	Filtered	Filtered	#DIV/0!	3	Filtered	Filtered	Filtered	#DIV/0!	3	307506	203305	227807	246206	0	YES	YES	NO	NO	YES	YES	4	NO
_VLIPISLYV_.2	VLIPISLYV	O60312	ATP10A	9	Filtered	Filtered	Filtered	#DIV/0!	3	Filtered	Filtered	Filtered	#DIV/0!	3	Filtered	Filtered	Filtered	#DIV/0!	3	Filtered	9373.77	5230.98	7302.38	1	YES	YES	NO	NO	YES	YES	4	NO
_GLYKENLLL_.2	GLYKENLLL	O60312	ATP10A	9	Filtered	Filtered	Filtered	#DIV/0!	3	Filtered	Filtered	Filtered	#DIV/0!	3	Filtered	Filtered	Filtered	#DIV/0!	3	9100.69	Filtered	9227.82	9164.26	1	YES	YES	NO	NO	NO	YES	3	NO
_KIVESLSLL_.2	KIVESLSLL	O60313	OPA1	9	Filtered	Filtered	Filtered	#DIV/0!	3	5143.27	13225.6	13628.2	10665.7	0	Filtered	9330.51	9785.08	9557.8	1	104598	127447	107345	113130	0	YES	YES	NO	NO	YES	YES	4	NO
_QLAEDLKKV_.2	QLAEDLKKV	O60313	OPA1	9	Filtered	Filtered	Filtered	#DIV/0!	3	Filtered	Filtered	Filtered	#DIV/0!	3	Filtered	Filtered	Filtered	#DIV/0!	3	848.315	1631.23	1735.43	1404.99	0	YES	YES	NO	NO	NO	NO	2	NO
_SEGPHHVAL_.2	SEGPHHVAL	O60313	OPA1	9	Filtered	Filtered	Filtered	#DIV/0!	3	Filtered	Filtered	Filtered	#DIV/0!	3	Filtered	Filtered	Filtered	#DIV/0!	3	3357.53	3684.67	3532.72	3524.97	0	NO	NO	YES	YES	NO	NO	2	NO
_IVPDIVWEI_.2	IVPDIVWEI	O60313	OPA1	9	Filtered	Filtered	Filtered	#DIV/0!	3	Filtered	Filtered	Filtered	#DIV/0!	3	Filtered	Filtered	Filtered	#DIV/0!	3	12333.6	Filtered	Filtered	12333.6	2	YES	YES	NO	NO	YES	YES	4	NO
_SLSAFTPAL_.1	SLSAFTPAL	O60318	MCM3AP	9	Filtered	Filtered	Filtered	#DIV/0!	3	Filtered	Filtered	Filtered	#DIV/0!	3	Filtered	Filtered	Filtered	#DIV/0!	3	472971	136860	388785	332872	0	YES	YES	NO	NO	YES	YES	4	NO
_SQVEPLPSL_.1	SQVEPLPSL	O60318	MCM3AP	9	Filtered	Filtered	Filtered	#DIV/0!	3	Filtered	Filtered	Filtered	#DIV/0!	3	Filtered	Filtered	Filtered	#DIV/0!	3	98644.6	91753.9	138928	109776	0	YES	YES	YES	YES	YES	YES	6	NO
_SQVEPLPSL_.2	SQVEPLPSL	O60318	MCM3AP	9	Filtered	Filtered	Filtered	#DIV/0!	3	Filtered	Filtered	Filtered	#DIV/0!	3	Filtered	Filtered	Filtered	#DIV/0!	3	Filtered	7474.39	4702.53	6088.46	1	YES	YES	YES	YES	YES	YES	6	NO
_QEEPLPHEL_.2	QEEPLPHEL	O60318	MCM3AP	9	Filtered	Filtered	Filtered	#DIV/0!	3	Filtered	Filtered	Filtered	#DIV/0!	3	Filtered	Filtered	Filtered	#DIV/0!	3	3945	Filtered	4656.75	4300.87	1	NO	NO	YES	YES	NO	NO	2	NO
_YLPQTLVSL_.2	YLPQTLVSL	O60318	MCM3AP	9	Filtered	Filtered	Filtered	#DIV/0!	3	Filtered	Filtered	Filtered	#DIV/0!	3	Filtered	Filtered	Filtered	#DIV/0!	3	8107.95	Filtered	8077.78	8092.87	1	YES	YES	NO	NO	YES	YES	4	NO
_KVISALAEV_.2	KVISALAEV	O60333	KIF1B	9	Filtered	Filtered	Filtered	#DIV/0!	3	Filtered	Filtered	Filtered	#DIV/0!	3	Filtered	Filtered	Filtered	#DIV/0!	3	14711.8	29295	18614.5	20873.8	0	YES	YES	NO	NO	YES	YES	4	NO
_LLWGNAVYL_.2	LLWGNAVYL	O60333	KIF1B	9	Filtered	Filtered	Filtered	#DIV/0!	3	Filtered	Filtered	Filtered	#DIV/0!	3	Filtered	Filtered	Filtered	#DIV/0!	3	4456.55	8604.11	5328.14	6129.6	0	YES	YES	NO	NO	NO	YES	3	NO
_RLLDKWVEL_.2	RLLDKWVEL	O60336	MAPKBP1	9	Filtered	Filtered	Filtered	#DIV/0!	3	Filtered	Filtered	Filtered	#DIV/0!	3	Filtered	Filtered	Filtered	#DIV/0!	3	45027.2	67533.4	43864	52141.5	0	YES	YES	NO	NO	YES	YES	4	NO
_RLLDKWVEL_.3	RLLDKWVEL	O60336	MAPKBP1	9	Filtered	Filtered	Filtered	#DIV/0!	3	Filtered	Filtered	Filtered	#DIV/0!	3	Filtered	Filtered	Filtered	#DIV/0!	3	27133.1	41193.9	40571.2	36299.4	0	YES	YES	NO	NO	YES	YES	4	NO
_KIIAAITLM[Oxidation (M)]_.2	KIIAAITLM	O60337	MARCHF6	9	Filtered	Filtered	Filtered	#DIV/0!	3	2808.4	7753.06	24825.3	11795.6	0	2099.76	3738.81	3527.37	3121.98	0	40960.7	98709	46081.9	61917.2	0	YES	YES	NO	NO	YES	YES	4	NO
_KIIAAITLM_.2	KIIAAITLM	O60337	MARCHF6	9	Filtered	Filtered	Filtered	#DIV/0!	3	3509.81	Filtered	Filtered	3509.81	2	5400.12	9628.24	Filtered	7514.18	1	77894.9	88046.1	109599	91846.5	0	YES	YES	NO	NO	YES	YES	4	NO
_YLLDLHSYL_.2	YLLDLHSYL	O60337	MARCHF6	9	11257.1	Filtered	15316.1	13286.6	1	227471	167271	316716	237153	0	165944	220574	230988	205835	0	4.9469e+06	1.53701e+06	2.85616e+06	3.11336e+06	0	YES	YES	NO	NO	YES	YES	4	NO
_VLPNFLPYNV_.2	VLPNFLPYNV	O60337	MARCHF6	10	Filtered	Filtered	Filtered	#DIV/0!	3	22783.2	18353.6	17342.2	19493	0	21105.5	26184.1	25644.8	24311.5	0	374283	392070	358442	374932	0	YES	YES	NO	NO	NO	NO	2	NO
_VLPNFLPYNV_.1	VLPNFLPYNV	O60337	MARCHF6	10	Filtered	Filtered	Filtered	#DIV/0!	3	Filtered	Filtered	Filtered	#DIV/0!	3	Filtered	Filtered	Filtered	#DIV/0!	3	Filtered	63110.1	93052.1	78081.1	1	YES	YES	NO	NO	NO	NO	2	NO
_RIYPFLLMV_.2	RIYPFLLMV	O60337	MARCHF6	9	Filtered	Filtered	Filtered	#DIV/0!	3	2218.63	Filtered	Filtered	2218.63	2	Filtered	Filtered	Filtered	#DIV/0!	3	28296.6	19883.9	48665.9	32282.1	0	YES	YES	NO	NO	YES	YES	4	NO
_RIYPFLLM[Oxidation (M)]V_.2	RIYPFLLMV	O60337	MARCHF6	9	Filtered	Filtered	Filtered	#DIV/0!	3	Filtered	Filtered	Filtered	#DIV/0!	3	Filtered	Filtered	Filtered	#DIV/0!	3	56385.5	90488.3	54312.7	67062.2	0	YES	YES	NO	NO	YES	YES	4	NO
_LLDLHSYLL_.2	LLDLHSYLL	O60337	MARCHF6	9	Filtered	Filtered	Filtered	#DIV/0!	3	1175.21	Filtered	Filtered	1175.21	2	Filtered	Filtered	Filtered	#DIV/0!	3	63401.9	63328	63421.9	63383.9	0	YES	YES	NO	NO	NO	YES	3	NO
_YLLDLHSYLL_.2	YLLDLHSYLL	O60337	MARCHF6	10	Filtered	Filtered	Filtered	#DIV/0!	3	Filtered	Filtered	Filtered	#DIV/0!	3	Filtered	Filtered	Filtered	#DIV/0!	3	26637.5	33029.7	27073.5	28913.6	0	YES	YES	NO	NO	NO	YES	3	NO
_RLLEATSYL_.2	RLLEATSYL	O60341	KDM1A	9	15006	18349.6	25399.8	19585.1	0	202533	279468	396530	292844	0	163425	240397	228283	210702	0	1.91717e+06	2240774	2.61662e+06	2.25819e+06	0	YES	YES	NO	NO	YES	YES	4	NO
_ALLSGLREA_.2	ALLSGLREA	O60341	KDM1A	9	Filtered	Filtered	Filtered	#DIV/0!	3	Filtered	Filtered	16586.4	16586.4	2	Filtered	Filtered	Filtered	#DIV/0!	3	30508.4	94577.4	83037.1	69374.3	0	YES	YES	NO	NO	NO	NO	2	NO
_RDITAEFL_.2	RDITAEFL	O60341	KDM1A	8	Filtered	Filtered	Filtered	#DIV/0!	3	Filtered	Filtered	Filtered	#DIV/0!	3	Filtered	Filtered	Filtered	#DIV/0!	3	Filtered	Filtered	9740.02	9740.02	2	NO	NO	YES	NO	NO	NO	1	NO
_SISAVVVQL_.1	SISAVVVQL	O60346	PHLPP1	9	Filtered	Filtered	Filtered	#DIV/0!	3	Filtered	Filtered	Filtered	#DIV/0!	3	Filtered	Filtered	Filtered	#DIV/0!	3	82876.3	Filtered	Filtered	82876.3	2	YES	YES	NO	NO	YES	YES	4	NO
_EEIDLSGNKL_.2	EEIDLSGNKL	O60346	PHLPP1	10	Filtered	Filtered	Filtered	#DIV/0!	3	Filtered	Filtered	Filtered	#DIV/0!	3	Filtered	Filtered	Filtered	#DIV/0!	3	1125.3	Filtered	Filtered	1125.3	2	NO	NO	YES	YES	NO	NO	2	NO
_HDYLGQETL_.2	HDYLGQETL	O60353	FZD6	9	Filtered	Filtered	Filtered	#DIV/0!	3	Filtered	5229.82	Filtered	5229.82	2	Filtered	Filtered	3129.87	3129.87	2	23231.5	36766.1	27799.2	29265.6	0	NO	NO	YES	YES	NO	NO	2	NO
_FLIGPPALL_.1	FLIGPPALL	O60427	FADS1	9	Filtered	Filtered	Filtered	#DIV/0!	3	43469.7	Filtered	Filtered	43469.7	2	Filtered	Filtered	Filtered	#DIV/0!	3	615761	433057	485335	511384	0	YES	YES	NO	NO	YES	YES	4	NO
_FLIGPPALL_.2	FLIGPPALL	O60427	FADS1	9	Filtered	Filtered	Filtered	#DIV/0!	3	Filtered	Filtered	Filtered	#DIV/0!	3	Filtered	Filtered	Filtered	#DIV/0!	3	8336.14	5161.99	9202.45	7566.86	0	YES	YES	NO	NO	YES	YES	4	NO
_HDFGHLSVF_.2	HDFGHLSVF	O60427	FADS1	9	Filtered	Filtered	Filtered	#DIV/0!	3	Filtered	Filtered	Filtered	#DIV/0!	3	Filtered	Filtered	Filtered	#DIV/0!	3	16461.3	10049.6	21767.4	16092.8	0	NO	NO	YES	YES	YES	NO	3	NO
_IEYQSKPLL_.2	IEYQSKPLL	O60427	FADS1	9	Filtered	Filtered	Filtered	#DIV/0!	3	Filtered	Filtered	Filtered	#DIV/0!	3	Filtered	Filtered	Filtered	#DIV/0!	3	10399.4	20232.8	14873.1	15168.4	0	NO	NO	YES	YES	NO	NO	2	NO
_KVAPLVQSL_.2	KVAPLVQSL	O60427	FADS1	9	Filtered	Filtered	Filtered	#DIV/0!	3	Filtered	Filtered	Filtered	#DIV/0!	3	Filtered	Filtered	Filtered	#DIV/0!	3	1683.66	6073.14	2807.07	3521.29	0	YES	YES	NO	NO	YES	YES	4	NO
_ALGKILSV_.2	ALGKILSV	O60427	FADS1	8	Filtered	Filtered	Filtered	#DIV/0!	3	Filtered	Filtered	Filtered	#DIV/0!	3	Filtered	Filtered	Filtered	#DIV/0!	3	Filtered	32020.5	Filtered	32020.5	2	YES	YES	NO	NO	NO	NO	2	NO
_ALGKILSV_.1	ALGKILSV	O60427	FADS1	8	Filtered	Filtered	Filtered	#DIV/0!	3	Filtered	Filtered	Filtered	#DIV/0!	3	Filtered	Filtered	Filtered	#DIV/0!	3	Filtered	26866.9	Filtered	26866.9	2	YES	YES	NO	NO	NO	NO	2	NO
_AQGPTPRYF_.2	AQGPTPRYF	O60427	FADS1	9	Filtered	Filtered	Filtered	#DIV/0!	3	Filtered	Filtered	Filtered	#DIV/0!	3	Filtered	Filtered	Filtered	#DIV/0!	3	11620.2	Filtered	Filtered	11620.2	2	NO	NO	NO	NO	YES	YES	2	NO
_FVIGHLKGA_.2	FVIGHLKGA	O60427	FADS1	9	Filtered	1376.92	Filtered	1376.92	2	Filtered	Filtered	Filtered	#DIV/0!	3	Filtered	Filtered	Filtered	#DIV/0!	3	Filtered	Filtered	Filtered	#DIV/0!	3	YES	YES	NO	NO	YES	NO	3	NO
_GVIELYVKL_.2	GVIELYVKL	O60443	GSDME	9	7421.91	Filtered	Filtered	7421.91	2	96353.1	160123	139306	131927	0	201629	253476	244713	233273	0	341927	672853	700747	571842	0	YES	YES	NO	NO	YES	YES	4	NO
_AEMPDSAAA_.1	AEMPDSAAA	O60443	GSDME	9	Filtered	Filtered	Filtered	#DIV/0!	3	Filtered	Filtered	Filtered	#DIV/0!	3	Filtered	Filtered	Filtered	#DIV/0!	3	54856.7	92791.4	89245.2	78964.4	0	NO	NO	YES	YES	NO	NO	2	NO
_VLFDDELLM[Oxidation (M)]_.2	VLFDDELLM	O60443	GSDME	9	Filtered	Filtered	Filtered	#DIV/0!	3	Filtered	Filtered	Filtered	#DIV/0!	3	Filtered	Filtered	Filtered	#DIV/0!	3	4115.05	9758.55	4204.56	6026.05	0	YES	YES	NO	NO	YES	YES	4	NO
_VLFDDELLM[Oxidation (M)]V_.2	VLFDDELLMV	O60443	GSDME	10	Filtered	Filtered	Filtered	#DIV/0!	3	Filtered	Filtered	Filtered	#DIV/0!	3	Filtered	Filtered	Filtered	#DIV/0!	3	3838.63	4648.58	Filtered	4243.6	1	YES	YES	NO	NO	NO	NO	2	NO
_SLPDENNIARL_.2	SLPDENNIARL	O60447	EVI5	11	Filtered	Filtered	Filtered	#DIV/0!	3	Filtered	Filtered	104228	104228	2	48590	67891.3	57549.5	58010.3	0	573455	809048	625812	669438	0	YES	YES	NO	NO	NO	NO	2	NO
_HLPELFVHF_.2	HLPELFVHF	O60447	EVI5	9	Filtered	Filtered	Filtered	#DIV/0!	3	Filtered	1931.21	Filtered	1931.21	2	Filtered	Filtered	Filtered	#DIV/0!	3	75541.8	103863	73100.9	84168.6	0	YES	YES	NO	NO	YES	YES	4	NO
_READSIAAVA_.2	READSIAAVA	O60447	EVI5	10	Filtered	Filtered	Filtered	#DIV/0!	3	Filtered	Filtered	Filtered	#DIV/0!	3	Filtered	Filtered	Filtered	#DIV/0!	3	7600.06	11322.8	10611.4	9844.75	0	NO	NO	YES	YES	NO	NO	2	NO
_SLQEKVQYL_.2	SLQEKVQYL	O60447	EVI5	9	Filtered	Filtered	Filtered	#DIV/0!	3	Filtered	Filtered	Filtered	#DIV/0!	3	Filtered	Filtered	Filtered	#DIV/0!	3	7869.42	11220	Filtered	9544.71	1	YES	YES	NO	NO	YES	YES	4	NO
_REAEAIM[Oxidation (M)]GL_.2	REAEAIMGL	O60447	EVI5	9	Filtered	Filtered	Filtered	#DIV/0!	3	Filtered	Filtered	Filtered	#DIV/0!	3	Filtered	Filtered	Filtered	#DIV/0!	3	3414.3	6301.74	Filtered	4858.02	1	NO	NO	YES	YES	NO	NO	2	NO
_READSIAAVAEL_.2	READSIAAVAEL	O60447	EVI5	12	Filtered	Filtered	Filtered	#DIV/0!	3	Filtered	Filtered	Filtered	#DIV/0!	3	Filtered	Filtered	Filtered	#DIV/0!	3	9539.54	Filtered	Filtered	9539.54	2	NO	NO	YES	YES	NO	NO	2	NO
_READSIAAV_.2	READSIAAV	O60447	EVI5	9	Filtered	Filtered	Filtered	#DIV/0!	3	Filtered	Filtered	Filtered	#DIV/0!	3	Filtered	Filtered	Filtered	#DIV/0!	3	Filtered	Filtered	2166.74	2166.74	2	NO	NO	YES	YES	NO	NO	2	NO
_GELKDQIAEL_.2	GELKDQIAEL	O60447	EVI5	10	Filtered	Filtered	Filtered	#DIV/0!	3	Filtered	Filtered	Filtered	#DIV/0!	3	Filtered	Filtered	Filtered	#DIV/0!	3	Filtered	Filtered	1206.74	1206.74	2	YES	YES	YES	YES	NO	NO	4	NO
_RLPLYLASL_.2	RLPLYLASL	O60478	GPR137B	9	Filtered	Filtered	Filtered	#DIV/0!	3	Filtered	Filtered	Filtered	#DIV/0!	3	Filtered	Filtered	Filtered	#DIV/0!	3	40868.8	28811.8	23145.9	30942.2	0	YES	YES	NO	NO	NO	YES	3	NO
_YLITSVELL_.2	YLITSVELL	O60488	ACSL4	9	Filtered	Filtered	Filtered	#DIV/0!	3	Filtered	Filtered	Filtered	#DIV/0!	3	2793.41	4383.76	3563.94	3580.37	0	12098.9	26589.1	31271	23319.7	0	YES	YES	NO	NO	YES	YES	4	NO
_YLITSVELL_.1	YLITSVELL	O60488	ACSL4	9	Filtered	Filtered	Filtered	#DIV/0!	3	Filtered	Filtered	Filtered	#DIV/0!	3	Filtered	19843.1	Filtered	19843.1	2	290277	110887	46000.5	149055	0	YES	YES	NO	NO	YES	YES	4	NO
_FEIPIKVRL_.2	FEIPIKVRL	O60488	ACSL4	9	Filtered	Filtered	Filtered	#DIV/0!	3	Filtered	Filtered	Filtered	#DIV/0!	3	Filtered	Filtered	Filtered	#DIV/0!	3	122609	131503	68531.2	107548	0	NO	NO	YES	YES	YES	YES	4	NO
_HVLELTAEI_.2	HVLELTAEI	O60488	ACSL4	9	Filtered	Filtered	Filtered	#DIV/0!	3	Filtered	Filtered	Filtered	#DIV/0!	3	Filtered	Filtered	Filtered	#DIV/0!	3	213270	Filtered	Filtered	213270	2	YES	YES	NO	NO	YES	YES	4	NO
_GEKLLPGIEVL_.2	GEKLLPGIEVL	O60502	OGA	11	Filtered	Filtered	Filtered	#DIV/0!	3	Filtered	Filtered	Filtered	#DIV/0!	3	Filtered	Filtered	Filtered	#DIV/0!	3	26197.3	33233.6	25221.1	28217.3	0	YES	YES	YES	YES	NO	NO	4	NO
_ITFSNPKEV_.2	ITFSNPKEV	O60502	OGA	9	Filtered	Filtered	Filtered	#DIV/0!	3	Filtered	Filtered	Filtered	#DIV/0!	3	Filtered	Filtered	Filtered	#DIV/0!	3	Filtered	4469.99	3424.73	3947.36	1	YES	YES	NO	NO	YES	YES	4	NO
_FEANYVAIHTL_.2	FEANYVAIHTL	O60502	OGA	11	Filtered	Filtered	Filtered	#DIV/0!	3	Filtered	Filtered	Filtered	#DIV/0!	3	Filtered	Filtered	Filtered	#DIV/0!	3	Filtered	Filtered	6689.46	6689.46	2	NO	NO	YES	YES	NO	NO	2	NO
_VLWTGPKVV_.2	VLWTGPKVV	O60502	OGA	9	Filtered	Filtered	Filtered	#DIV/0!	3	Filtered	Filtered	Filtered	#DIV/0!	3	Filtered	Filtered	Filtered	#DIV/0!	3	Filtered	Filtered	4927.09	4927.09	2	YES	YES	NO	NO	NO	YES	3	NO
_RILEFYSKL_.2	RILEFYSKL	O60502	OGA	9	Filtered	Filtered	Filtered	#DIV/0!	3	Filtered	Filtered	Filtered	#DIV/0!	3	Filtered	Filtered	Filtered	#DIV/0!	3	Filtered	Filtered	2188.65	2188.65	2	YES	YES	NO	NO	YES	YES	4	NO
_LM[Oxidation (M)]M[Oxidation (M)]DPLTGL_.2	LMMDPLTGL	O60506	SYNCRIP	9	Filtered	Filtered	Filtered	#DIV/0!	3	Filtered	Filtered	Filtered	#DIV/0!	3	Filtered	1459.67	Filtered	1459.67	2	10657.7	22603.6	13587.7	15616.3	0	YES	YES	NO	NO	YES	YES	4	NO
_LMMDPLTGL_.1	LMMDPLTGL	O60506	SYNCRIP	9	Filtered	Filtered	Filtered	#DIV/0!	3	Filtered	Filtered	Filtered	#DIV/0!	3	Filtered	Filtered	Filtered	#DIV/0!	3	292840	236042	272929	267270	0	YES	YES	NO	NO	YES	YES	4	NO
_LM[Oxidation (M)]MDPLTGL_.2	LMMDPLTGL	O60506	SYNCRIP	9	Filtered	Filtered	Filtered	#DIV/0!	3	Filtered	Filtered	Filtered	#DIV/0!	3	Filtered	Filtered	Filtered	#DIV/0!	3	3416.33	5093.72	4066.13	4192.06	0	YES	YES	NO	NO	YES	YES	4	NO
_LM[Oxidation (M)]M[Oxidation (M)]DPLTGL_.1	LMMDPLTGL	O60506	SYNCRIP	9	Filtered	Filtered	Filtered	#DIV/0!	3	Filtered	Filtered	Filtered	#DIV/0!	3	Filtered	Filtered	Filtered	#DIV/0!	3	71452.1	243338	Filtered	157395	1	YES	YES	NO	NO	YES	YES	4	NO
_LMM[Oxidation (M)]DPLTGL_.1	LMMDPLTGL	O60506	SYNCRIP	9	Filtered	Filtered	Filtered	#DIV/0!	3	Filtered	Filtered	Filtered	#DIV/0!	3	Filtered	Filtered	Filtered	#DIV/0!	3	Filtered	119259	176907	148083	1	YES	YES	NO	NO	YES	YES	4	NO
_LM[Oxidation (M)]MDPLTGL_.1	LMMDPLTGL	O60506	SYNCRIP	9	Filtered	Filtered	Filtered	#DIV/0!	3	Filtered	Filtered	Filtered	#DIV/0!	3	Filtered	Filtered	Filtered	#DIV/0!	3	87398.7	Filtered	118774	103087	1	YES	YES	NO	NO	YES	YES	4	NO
_LMM[Oxidation (M)]DPLTGL_.2	LMMDPLTGL	O60506	SYNCRIP	9	Filtered	Filtered	Filtered	#DIV/0!	3	Filtered	Filtered	Filtered	#DIV/0!	3	Filtered	Filtered	Filtered	#DIV/0!	3	3735.22	2058.26	Filtered	2896.74	1	YES	YES	NO	NO	YES	YES	4	NO
_KEFNEDGALAVL_.2	KEFNEDGALAVL	O60506	SYNCRIP	12	Filtered	Filtered	Filtered	#DIV/0!	3	Filtered	Filtered	Filtered	#DIV/0!	3	Filtered	Filtered	Filtered	#DIV/0!	3	32166	Filtered	28045.5	30105.8	1	NO	NO	YES	NO	NO	NO	1	NO
_KILPWFEQL_.2	KILPWFEQL	O60518	RANBP6	9	Filtered	Filtered	Filtered	#DIV/0!	3	Filtered	Filtered	Filtered	#DIV/0!	3	Filtered	Filtered	Filtered	#DIV/0!	3	53569.2	43853.5	46113.7	47845.5	0	YES	YES	NO	NO	YES	YES	4	NO
_SAIGKILKF_.2	SAIGKILKF	O60518	RANBP6	9	Filtered	Filtered	Filtered	#DIV/0!	3	Filtered	Filtered	Filtered	#DIV/0!	3	Filtered	Filtered	Filtered	#DIV/0!	3	5598.73	5252.27	Filtered	5425.5	1	NO	YES	NO	NO	YES	YES	3	NO
_ILDETVNSV_.1	ILDETVNSV	O60518	RANBP6	9	Filtered	Filtered	Filtered	#DIV/0!	3	Filtered	Filtered	Filtered	#DIV/0!	3	Filtered	Filtered	Filtered	#DIV/0!	3	33167.8	72898.5	Filtered	53033.2	1	YES	YES	NO	NO	YES	YES	4	NO
_HETPVEVEL_.2	HETPVEVEL	O60524	NEMF	9	Filtered	Filtered	Filtered	#DIV/0!	3	Filtered	Filtered	Filtered	#DIV/0!	3	Filtered	Filtered	Filtered	#DIV/0!	3	14715.6	28910.8	18634.4	20753.6	0	NO	NO	YES	YES	NO	NO	2	NO
_AAYHLIIEL_.2	AAYHLIIEL	O60524	NEMF	9	Filtered	Filtered	Filtered	#DIV/0!	3	Filtered	Filtered	Filtered	#DIV/0!	3	Filtered	Filtered	Filtered	#DIV/0!	3	11946.6	25038	12448.7	16477.8	0	YES	YES	NO	NO	YES	YES	4	NO
_SAYANAKKY_.2	SAYANAKKY	O60524	NEMF	9	Filtered	Filtered	Filtered	#DIV/0!	3	Filtered	Filtered	Filtered	#DIV/0!	3	Filtered	558.974	Filtered	558.974	2	3227.46	4599.11	3370.14	3732.24	0	NO	NO	NO	NO	YES	NO	1	NO
_SAYANAKKY_.1	SAYANAKKY	O60524	NEMF	9	Filtered	Filtered	Filtered	#DIV/0!	3	Filtered	Filtered	Filtered	#DIV/0!	3	Filtered	Filtered	Filtered	#DIV/0!	3	Filtered	Filtered	1417.24	1417.24	2	NO	NO	NO	NO	YES	NO	1	NO
_YVILNILRF_.2	YVILNILRF	O60524	NEMF	9	Filtered	Filtered	Filtered	#DIV/0!	3	Filtered	Filtered	Filtered	#DIV/0!	3	Filtered	Filtered	Filtered	#DIV/0!	3	Filtered	4361.15	4710.23	4535.69	1	NO	YES	NO	NO	YES	YES	3	NO
_RLTEIVASA_.2	RLTEIVASA	O60524	NEMF	9	Filtered	Filtered	Filtered	#DIV/0!	3	Filtered	Filtered	Filtered	#DIV/0!	3	Filtered	Filtered	Filtered	#DIV/0!	3	2717.81	Filtered	3591.15	3154.48	1	YES	YES	NO	NO	NO	NO	2	NO
_YLTPGDIYV_.1	YLTPGDIYV	O60524	NEMF	9	Filtered	Filtered	Filtered	#DIV/0!	3	Filtered	Filtered	Filtered	#DIV/0!	3	Filtered	Filtered	Filtered	#DIV/0!	3	24577.2	Filtered	Filtered	24577.2	2	YES	YES	NO	NO	YES	YES	4	NO
_FLLEKGYEV_.2	FLLEKGYEV	O60547	GMDS	9	Filtered	Filtered	Filtered	#DIV/0!	3	45577.6	69067.4	84873	66506	0	50643.4	74590.9	71091.9	65442.1	0	511858	617831	911269	680319	0	YES	YES	NO	NO	YES	YES	4	NO
_QLLKSLPEL_.2	QLLKSLPEL	O60566	BUB1B	9	Filtered	Filtered	Filtered	#DIV/0!	3	61746.4	55019.9	91864.9	69543.7	0	40685.3	67606.3	64030.4	57440.6	0	738385	647393	1.00839e+06	798055	0	YES	YES	NO	NO	NO	YES	3	NO
_QLLKSLPEL_.1	QLLKSLPEL	O60566	BUB1B	9	Filtered	Filtered	Filtered	#DIV/0!	3	Filtered	Filtered	Filtered	#DIV/0!	3	Filtered	Filtered	Filtered	#DIV/0!	3	114158	164820	Filtered	139489	1	YES	YES	NO	NO	NO	YES	3	NO
_KIVDFSYSV_.2	KIVDFSYSV	O60566	BUB1B	9	Filtered	Filtered	Filtered	#DIV/0!	3	12458.7	10557.4	15864.6	12960.3	0	11343.8	16726.3	16584.4	14884.8	0	114244	157390	151641	141092	0	YES	YES	NO	NO	YES	YES	4	NO
_AVPAVLPSF_.1	AVPAVLPSF	O60566	BUB1B	9	Filtered	Filtered	Filtered	#DIV/0!	3	Filtered	Filtered	Filtered	#DIV/0!	3	Filtered	Filtered	Filtered	#DIV/0!	3	244479	194962	164937	201459	0	NO	YES	NO	NO	YES	YES	3	NO
_AVPAVLPSF_.2	AVPAVLPSF	O60566	BUB1B	9	Filtered	Filtered	Filtered	#DIV/0!	3	Filtered	Filtered	Filtered	#DIV/0!	3	Filtered	Filtered	Filtered	#DIV/0!	3	13656.6	24367.8	17959.9	18661.4	0	NO	YES	NO	NO	YES	YES	3	NO
_AELTVIKV_.2	AELTVIKV	O60566	BUB1B	8	Filtered	Filtered	Filtered	#DIV/0!	3	Filtered	Filtered	Filtered	#DIV/0!	3	Filtered	Filtered	Filtered	#DIV/0!	3	14008.4	20500.9	15531.3	16680.2	0	NO	NO	YES	YES	NO	NO	2	NO
_YLHNQGIGV_.2	YLHNQGIGV	O60566	BUB1B	9	Filtered	Filtered	Filtered	#DIV/0!	3	Filtered	Filtered	Filtered	#DIV/0!	3	Filtered	Filtered	Filtered	#DIV/0!	3	12034.3	20344.5	17368.7	16582.5	0	YES	YES	NO	NO	NO	YES	3	NO
_LERAVEAL_.2	LERAVEAL	O60566	BUB1B	8	Filtered	Filtered	Filtered	#DIV/0!	3	Filtered	Filtered	Filtered	#DIV/0!	3	Filtered	Filtered	Filtered	#DIV/0!	3	7649.8	Filtered	9457.08	8553.44	1	NO	NO	YES	YES	NO	NO	2	NO
_REAELLTSA_.2	REAELLTSA	O60566	BUB1B	9	Filtered	Filtered	Filtered	#DIV/0!	3	Filtered	Filtered	Filtered	#DIV/0!	3	Filtered	Filtered	Filtered	#DIV/0!	3	2420.96	Filtered	Filtered	2420.96	2	NO	NO	YES	YES	NO	NO	2	NO
_TLLHFLAEL_.2	TLLHFLAEL	O60610	DIAPH1	9	Filtered	Filtered	Filtered	#DIV/0!	3	956.903	Filtered	Filtered	956.903	2	Filtered	639.586	Filtered	639.586	2	24541.8	69736.1	42492.6	45590.2	0	YES	YES	NO	NO	NO	YES	3	NO
_SILQHLLLV_.2	SILQHLLLV	O60610	DIAPH1	9	Filtered	Filtered	Filtered	#DIV/0!	3	Filtered	Filtered	Filtered	#DIV/0!	3	Filtered	Filtered	Filtered	#DIV/0!	3	36655.4	34504.1	Filtered	35579.8	1	YES	YES	NO	NO	YES	YES	4	NO
_VVMGTVPRL_.2	VVMGTVPRL	O60610	DIAPH1	9	Filtered	Filtered	Filtered	#DIV/0!	3	Filtered	Filtered	Filtered	#DIV/0!	3	Filtered	Filtered	Filtered	#DIV/0!	3	13290.8	18361.4	23738.7	18463.6	0	YES	YES	NO	NO	YES	YES	4	NO
_RELGFSSNL_.2	RELGFSSNL	O60613	SELENOF	9	Filtered	Filtered	Filtered	#DIV/0!	3	Filtered	Filtered	Filtered	#DIV/0!	3	Filtered	Filtered	Filtered	#DIV/0!	3	18903.3	28219	23419.3	23513.9	0	NO	NO	YES	YES	NO	NO	2	NO
_LLATVLQAV_.1	LLATVLQAV	O60613	SELENOF	9	Filtered	Filtered	Filtered	#DIV/0!	3	Filtered	Filtered	Filtered	#DIV/0!	3	Filtered	Filtered	Filtered	#DIV/0!	3	59882.7	Filtered	Filtered	59882.7	2	YES	YES	NO	NO	NO	NO	2	NO
_LLATVLQAV_.2	LLATVLQAV	O60613	SELENOF	9	Filtered	Filtered	Filtered	#DIV/0!	3	Filtered	Filtered	Filtered	#DIV/0!	3	Filtered	Filtered	Filtered	#DIV/0!	3	Filtered	Filtered	3193.59	3193.59	2	YES	YES	NO	NO	NO	NO	2	NO
_FLSEKLERI_.2	FLSEKLERI	O60613	SELENOF	9	Filtered	Filtered	Filtered	#DIV/0!	3	Filtered	Filtered	Filtered	#DIV/0!	3	Filtered	Filtered	Filtered	#DIV/0!	3	Filtered	12074.6	Filtered	12074.6	2	YES	YES	NO	NO	YES	YES	4	NO
_KLYAGAILEV_.2	KLYAGAILEV	O60613	SELENOF	10	Filtered	Filtered	Filtered	#DIV/0!	3	Filtered	Filtered	Filtered	#DIV/0!	3	Filtered	15469.4	Filtered	15469.4	2	Filtered	Filtered	Filtered	#DIV/0!	3	YES	YES	NO	NO	NO	NO	2	NO
_AEVAAAVVA_.1	AEVAAAVVA	O60635	TSPAN1	9	Filtered	Filtered	352208	352208	2	1.09354e+06	1.57005e+06	2.41731e+06	1.69363e+06	0	913948	1.39483e+06	1.41633e+06	1.2417e+06	0	7.15178e+06	10480130	8780432	8.80411e+06	0	NO	NO	YES	YES	NO	NO	2	NO
_GVINAAFM[Oxidation (M)]L_.1	GVINAAFML	O60641	SNAP91	9	Filtered	Filtered	Filtered	#DIV/0!	3	Filtered	Filtered	Filtered	#DIV/0!	3	Filtered	Filtered	Filtered	#DIV/0!	3	81314.1	242462	158946	160907	0	YES	YES	NO	NO	NO	YES	3	NO
_GVINAAFM[Oxidation (M)]L_.2	GVINAAFML	O60641	SNAP91	9	Filtered	Filtered	Filtered	#DIV/0!	3	Filtered	Filtered	Filtered	#DIV/0!	3	Filtered	Filtered	Filtered	#DIV/0!	3	10736.8	22152.9	12190.7	15026.8	0	YES	YES	NO	NO	NO	YES	3	NO
_VLQRSLVTV_.2	VLQRSLVTV	O60645	EXOC3	9	Filtered	Filtered	Filtered	#DIV/0!	3	Filtered	Filtered	Filtered	#DIV/0!	3	Filtered	Filtered	Filtered	#DIV/0!	3	3730.75	Filtered	10754.2	7242.47	1	YES	YES	NO	NO	NO	YES	3	NO
_QEQSYFVRL_.2	QEQSYFVRL	O60664	PLIN3	9	Filtered	Filtered	Filtered	#DIV/0!	3	Filtered	Filtered	Filtered	#DIV/0!	3	Filtered	Filtered	Filtered	#DIV/0!	3	13997.8	15837.3	17656	15830.3	0	NO	NO	YES	YES	NO	NO	2	NO
_ALDHMVEYV_.2	ALDHMVEYV	O60664	PLIN3	9	Filtered	Filtered	Filtered	#DIV/0!	3	Filtered	Filtered	Filtered	#DIV/0!	3	Filtered	813.359	Filtered	813.359	2	19593.9	53138.1	39732	37488	0	YES	YES	NO	NO	NO	YES	3	NO
_SLIDGYYRL_.2	SLIDGYYRL	O60674	JAK2	9	Filtered	Filtered	Filtered	#DIV/0!	3	Filtered	2391.88	8444.8	5418.34	1	3905.9	5622.61	5498.74	5009.08	0	72006.2	65938.7	65569.1	67838	0	YES	YES	NO	NO	YES	YES	4	NO
_FLLEKPFSV_.2	FLLEKPFSV	O60678	PRMT3	9	Filtered	Filtered	Filtered	#DIV/0!	3	35500.6	55695.3	87778.2	59658	0	36300.8	56373.7	54689.1	49121.2	0	632282	516216	639883	596127	0	YES	YES	NO	NO	YES	YES	4	NO
_YIHGVFYHL_.3	YIHGVFYHL	O60683	PEX10	9	Filtered	Filtered	Filtered	#DIV/0!	3	11597.2	27373.8	27982.8	22317.9	0	16436.6	20705.7	18425.8	18522.7	0	122259	143018	155645	140307	0	YES	YES	NO	NO	YES	YES	4	NO
_YIHGVFYHL_.2	YIHGVFYHL	O60683	PEX10	9	Filtered	Filtered	Filtered	#DIV/0!	3	Filtered	Filtered	11321.9	11321.9	2	8134.88	11033.6	12300.9	10489.8	0	61741.9	116350	80692.5	86261.6	0	YES	YES	NO	NO	YES	YES	4	NO
_IHGVFYHL_.2	IHGVFYHL	O60683	PEX10	8	Filtered	Filtered	Filtered	#DIV/0!	3	Filtered	Filtered	Filtered	#DIV/0!	3	Filtered	Filtered	Filtered	#DIV/0!	3	9774.11	16769.3	11287.1	12610.2	0	NO	NO	NO	NO	NO	NO	0	NO
_VLLTGLHAV_.2	VLLTGLHAV	O60688	YPEL1	9	Filtered	Filtered	Filtered	#DIV/0!	3	Filtered	Filtered	Filtered	#DIV/0!	3	Filtered	Filtered	Filtered	#DIV/0!	3	11197.8	22223.6	12301.5	15241	0	YES	YES	NO	NO	NO	YES	3	NO
_HERGSLASL_.2	HERGSLASL	O60716	CTNND1	9	Filtered	Filtered	Filtered	#DIV/0!	3	Filtered	Filtered	Filtered	#DIV/0!	3	Filtered	Filtered	Filtered	#DIV/0!	3	2632.69	8210.5	5141.29	5328.16	0	NO	NO	YES	YES	NO	NO	2	NO
_RETQGIEKL_.2	RETQGIEKL	O60716	CTNND1	9	Filtered	Filtered	Filtered	#DIV/0!	3	Filtered	Filtered	Filtered	#DIV/0!	3	Filtered	Filtered	Filtered	#DIV/0!	3	Filtered	5657.44	5382.07	5519.76	1	NO	NO	YES	YES	NO	NO	2	NO
_SILNTINEV_.1	SILNTINEV	O60716	CTNND1	9	Filtered	Filtered	Filtered	#DIV/0!	3	Filtered	Filtered	Filtered	#DIV/0!	3	Filtered	Filtered	Filtered	#DIV/0!	3	26958.3	Filtered	Filtered	26958.3	2	YES	YES	NO	NO	YES	YES	4	NO
_SILNTINEV_.2	SILNTINEV	O60716	CTNND1	9	Filtered	Filtered	Filtered	#DIV/0!	3	Filtered	Filtered	Filtered	#DIV/0!	3	Filtered	Filtered	Filtered	#DIV/0!	3	3959.35	Filtered	Filtered	3959.35	2	YES	YES	NO	NO	YES	YES	4	NO
_ILNTINEVI_.2	ILNTINEVI	O60716	CTNND1	9	Filtered	Filtered	Filtered	#DIV/0!	3	Filtered	Filtered	Filtered	#DIV/0!	3	Filtered	Filtered	Filtered	#DIV/0!	3	6860.73	Filtered	Filtered	6860.73	2	YES	YES	NO	NO	NO	YES	3	NO
_KESKTPAIL_.2	KESKTPAIL	O60716	CTNND1	9	Filtered	Filtered	Filtered	#DIV/0!	3	Filtered	Filtered	Filtered	#DIV/0!	3	Filtered	Filtered	Filtered	#DIV/0!	3	Filtered	Filtered	1405.16	1405.16	2	NO	NO	YES	YES	NO	NO	2	NO
_KVVEFLAM[Oxidation (M)]L_.2	KVVEFLAML	O60732	MAGEC1	9	Filtered	Filtered	Filtered	#DIV/0!	3	Filtered	Filtered	Filtered	#DIV/0!	3	Filtered	Filtered	Filtered	#DIV/0!	3	12084.8	10705.9	5953.51	9581.43	0	YES	YES	NO	NO	YES	YES	4	YES
_PEYGEVIQL_.2	PEYGEVIQL	O60739	EIF1B	9	Filtered	Filtered	Filtered	#DIV/0!	3	17601.3	28601.3	28133.9	24778.8	0	19712.3	30282.9	31143.7	27046.3	0	268907	307405	300154	292155	0	NO	NO	YES	YES	NO	NO	2	NO
_ILTETINTV_.2	ILTETINTV	O60763	USO1	9	Filtered	Filtered	Filtered	#DIV/0!	3	Filtered	Filtered	Filtered	#DIV/0!	3	Filtered	Filtered	Filtered	#DIV/0!	3	17872.3	14916.5	17008.7	16599.2	0	YES	YES	NO	NO	YES	YES	4	NO
_TEAETIQKL_.2	TEAETIQKL	O60763	USO1	9	Filtered	Filtered	Filtered	#DIV/0!	3	Filtered	Filtered	Filtered	#DIV/0!	3	Filtered	Filtered	Filtered	#DIV/0!	3	Filtered	2695.26	Filtered	2695.26	2	NO	NO	YES	YES	NO	NO	2	NO
_RVLELIPQI_.2	RVLELIPQI	O60784	TOM1	9	Filtered	Filtered	Filtered	#DIV/0!	3	40531	55941.3	Filtered	48236.2	1	40295.5	51184.4	51454.7	47644.9	0	527553	643188	583087	584609	0	YES	YES	NO	NO	YES	YES	4	NO
_LLLPGELAK_.2	LLLPGELAK	O60814	H2BC12	9	75793	Filtered	42125	58959	1	73865.2	48557.2	41874.6	54765.7	0	105637	Filtered	Filtered	105637	2	105428	67100.4	134872	102467	0	NO	NO	NO	NO	NO	NO	0	NO
_REIQTAVRL_.2	REIQTAVRL	O60814	H2BC12	9	Filtered	Filtered	Filtered	#DIV/0!	3	9438.79	10858.1	15289.1	11862	0	Filtered	5013.16	3810.78	4411.97	1	101732	149038	132390	127720	0	NO	NO	YES	YES	NO	NO	2	NO
_FVNDIFERI_.2	FVNDIFERI	O60814	H2BC12	9	190769	287033	280666	252823	0	2.51301e+06	2.35117e+06	5229032	3.36441e+06	0	2.4673e+06	3.07121e+06	3141055	2.89319e+06	0	12075578	19880896	10699549	1.42187e+07	0	YES	YES	NO	NO	YES	YES	4	NO
_FVNDIFERI_.1	FVNDIFERI	O60814	H2BC12	9	Filtered	Filtered	Filtered	#DIV/0!	3	Filtered	Filtered	Filtered	#DIV/0!	3	Filtered	Filtered	Filtered	#DIV/0!	3	Filtered	180593	311686	246140	1	YES	YES	NO	NO	YES	YES	4	NO
_LLLPGELAKHAV_.3	LLLPGELAKHAV	O60814	H2BC12	12	Filtered	Filtered	Filtered	#DIV/0!	3	Filtered	27403.4	Filtered	27403.4	2	Filtered	Filtered	Filtered	#DIV/0!	3	319426	198389	191924	236580	0	YES	NO	NO	NO	NO	NO	1	NO
_LLLPGELAKHAV_.2	LLLPGELAKHAV	O60814	H2BC12	12	Filtered	Filtered	Filtered	#DIV/0!	3	Filtered	Filtered	Filtered	#DIV/0!	3	Filtered	Filtered	Filtered	#DIV/0!	3	40135.7	Filtered	29560.4	34848	1	YES	NO	NO	NO	NO	NO	1	NO
_IQTAVRLLL_.2	IQTAVRLLL	O60814	H2BC12	9	Filtered	Filtered	Filtered	#DIV/0!	3	Filtered	Filtered	Filtered	#DIV/0!	3	Filtered	Filtered	Filtered	#DIV/0!	3	73514.9	89376	83969.9	82286.9	0	NO	YES	NO	NO	YES	YES	3	NO
_REIQTAVRLLL_.3	REIQTAVRLLL	O60814	H2BC12	11	Filtered	Filtered	Filtered	#DIV/0!	3	743.813	Filtered	Filtered	743.813	2	Filtered	Filtered	Filtered	#DIV/0!	3	28509	33563.8	27783.2	29952	0	NO	NO	YES	YES	NO	NO	2	NO
_REIQTAVRLL_.3	REIQTAVRLL	O60814	H2BC12	10	Filtered	Filtered	Filtered	#DIV/0!	3	Filtered	Filtered	Filtered	#DIV/0!	3	Filtered	Filtered	Filtered	#DIV/0!	3	20971.9	26083.4	14200.8	20418.7	0	NO	NO	YES	YES	NO	NO	2	NO
_REIQTAVRLL_.2	REIQTAVRLL	O60814	H2BC12	10	Filtered	Filtered	Filtered	#DIV/0!	3	Filtered	Filtered	Filtered	#DIV/0!	3	Filtered	Filtered	Filtered	#DIV/0!	3	12089.8	14789.8	Filtered	13439.8	1	NO	NO	YES	YES	NO	NO	2	NO
_ESYSVYVYK_.2	ESYSVYVYK	O60814	H2BC12	9	Filtered	Filtered	Filtered	#DIV/0!	3	Filtered	Filtered	Filtered	#DIV/0!	3	13067.1	Filtered	Filtered	13067.1	2	Filtered	Filtered	Filtered	#DIV/0!	3	NO	NO	NO	NO	NO	NO	0	NO
_FERIAGEASRL_.3	FERIAGEASRL	O60814	H2BC12	11	Filtered	Filtered	Filtered	#DIV/0!	3	Filtered	Filtered	Filtered	#DIV/0!	3	Filtered	Filtered	Filtered	#DIV/0!	3	4425.14	Filtered	3085.51	3755.32	1	NO	NO	YES	NO	NO	NO	1	NO
_FVNDIFERIA_.2	FVNDIFERIA	O60814	H2BC12	10	Filtered	Filtered	Filtered	#DIV/0!	3	Filtered	Filtered	Filtered	#DIV/0!	3	Filtered	Filtered	Filtered	#DIV/0!	3	5879.52	Filtered	Filtered	5879.52	2	NO	NO	NO	NO	NO	NO	0	NO
_LLPGELAKHAV_.3	LLPGELAKHAV	O60814	H2BC12	11	Filtered	Filtered	Filtered	#DIV/0!	3	Filtered	Filtered	Filtered	#DIV/0!	3	Filtered	Filtered	Filtered	#DIV/0!	3	Filtered	Filtered	190951	190951	2	YES	YES	NO	NO	NO	NO	2	NO
_GVPTKVFNL_.2	GVPTKVFNL	O60825	PFKFB2	9	Filtered	Filtered	Filtered	#DIV/0!	3	Filtered	Filtered	101564	101564	2	Filtered	73707.6	69993.4	71850.5	1	407837	737016	465098	536650	0	YES	YES	NO	NO	NO	YES	3	NO
_ALIEGVGILL_.1	ALIEGVGILL	O60830	TIMM17B	10	Filtered	Filtered	Filtered	#DIV/0!	3	43443	Filtered	57353.9	50398.4	1	39667.8	55886.4	46478.2	47344.1	0	829112	723851	587062	713342	0	YES	YES	NO	NO	NO	YES	3	NO
_KEYVGIVRL_.2	KEYVGIVRL	O60832	DKC1	9	5170.48	8300.25	Filtered	6735.37	1	80854.3	121566	113344	105255	0	33730.2	50727.4	57753.5	47403.7	0	482092	745561	704535	644063	0	NO	NO	YES	YES	NO	NO	2	NO
_ALFQRPPLI_.2	ALFQRPPLI	O60832	DKC1	9	Filtered	Filtered	Filtered	#DIV/0!	3	66503	82605.9	111039	86715.8	0	54362.5	84357.3	83876.9	74198.9	0	738784	946272	870824	851960	0	YES	YES	NO	NO	NO	YES	3	NO
_KMIEYDPERRL_.3	KMIEYDPERRL	O60832	DKC1	11	Filtered	Filtered	Filtered	#DIV/0!	3	7096.87	6892.17	7543.4	7177.48	0	Filtered	Filtered	Filtered	#DIV/0!	3	36371.4	52594.7	42619.9	43862	0	YES	YES	YES	YES	NO	NO	4	NO
_RVVYPLEKL_.2	RVVYPLEKL	O60832	DKC1	9	Filtered	Filtered	Filtered	#DIV/0!	3	Filtered	Filtered	Filtered	#DIV/0!	3	Filtered	Filtered	Filtered	#DIV/0!	3	4406.33	Filtered	Filtered	4406.33	2	YES	YES	NO	NO	YES	YES	4	NO
_LVVDIMHGL_.2	LVVDIMHGL	O60841	EIF5B	9	Filtered	Filtered	Filtered	#DIV/0!	3	8092.61	17166.2	25125.7	16794.8	0	9358.6	10827.7	13820.9	11335.7	0	279509	398638	323893	334013	0	YES	YES	NO	NO	YES	YES	4	NO
_LVVDIM[Oxidation (M)]HGL_.2	LVVDIMHGL	O60841	EIF5B	9	Filtered	Filtered	Filtered	#DIV/0!	3	Filtered	3936.76	10644	7290.38	1	Filtered	1605.46	Filtered	1605.46	2	43689.2	104352	66313.6	71451.7	0	YES	YES	NO	NO	YES	YES	4	NO
_LLPPPMKEL_.2	LLPPPMKEL	O60841	EIF5B	9	Filtered	Filtered	Filtered	#DIV/0!	3	54173.8	90285.8	94456.8	79638.8	0	65493.1	98075.7	94275.5	85948.1	0	789551	1.3493e+06	1.15193e+06	1.09693e+06	0	YES	YES	NO	NO	YES	YES	4	NO
_LLPPPM[Oxidation (M)]KEL_.2	LLPPPMKEL	O60841	EIF5B	9	Filtered	Filtered	Filtered	#DIV/0!	3	Filtered	Filtered	Filtered	#DIV/0!	3	12639.2	19082.4	Filtered	15860.8	1	218623	342928	189032	250194	0	YES	YES	NO	NO	YES	YES	4	NO
_LLPPPMKELRV_.3	LLPPPMKELRV	O60841	EIF5B	11	Filtered	Filtered	Filtered	#DIV/0!	3	Filtered	Filtered	Filtered	#DIV/0!	3	Filtered	Filtered	Filtered	#DIV/0!	3	17727.4	23491.5	13954.6	18391.2	0	YES	YES	NO	NO	NO	NO	2	NO
_KILNELAEL_.2	KILNELAEL	O60879	DIAPH2	9	Filtered	Filtered	Filtered	#DIV/0!	3	Filtered	1348.95	Filtered	1348.95	2	Filtered	Filtered	Filtered	#DIV/0!	3	23272.7	61321.1	50877.2	45157	0	YES	YES	NO	NO	NO	YES	3	NO
_LLLDELEKL_.2	LLLDELEKL	O60879	DIAPH2	9	Filtered	Filtered	Filtered	#DIV/0!	3	Filtered	Filtered	Filtered	#DIV/0!	3	Filtered	Filtered	Filtered	#DIV/0!	3	Filtered	21255.1	11777	16516.1	1	YES	YES	NO	NO	NO	YES	3	NO
_RILDPKTAQNL_.3	RILDPKTAQNL	O60879	DIAPH2	11	Filtered	Filtered	Filtered	#DIV/0!	3	Filtered	Filtered	Filtered	#DIV/0!	3	Filtered	Filtered	Filtered	#DIV/0!	3	Filtered	83774.5	Filtered	83774.5	2	YES	YES	NO	NO	NO	NO	2	NO
_RLAELQEQL_.2	RLAELQEQL	O60885	BRD4	9	Filtered	Filtered	Filtered	#DIV/0!	3	6950.08	11602.8	12071	10208	0	3875.94	7014.84	6207.87	5699.55	0	55834.7	104791	73436.8	78020.7	0	YES	YES	NO	NO	YES	YES	4	NO
_QEFGADVRL_.2	QEFGADVRL	O60885	BRD4	9	Filtered	Filtered	Filtered	#DIV/0!	3	Filtered	Filtered	Filtered	#DIV/0!	3	Filtered	3966.17	Filtered	3966.17	2	47106.8	69275	45722.2	54034.6	0	NO	NO	YES	YES	NO	NO	2	NO
_REAPSPLM[Oxidation (M)]I_.2	REAPSPLMI	O60885	BRD4	9	Filtered	Filtered	Filtered	#DIV/0!	3	Filtered	5089.26	7186.59	6137.93	1	Filtered	1244.67	Filtered	1244.67	2	34225	63420.4	36476.2	44707.2	0	NO	NO	YES	YES	NO	NO	2	NO
_REAPSPLMI_.2	REAPSPLMI	O60885	BRD4	9	Filtered	Filtered	Filtered	#DIV/0!	3	Filtered	Filtered	Filtered	#DIV/0!	3	Filtered	Filtered	Filtered	#DIV/0!	3	18421	28694.3	27626.7	24914	0	NO	NO	YES	YES	NO	NO	2	NO
_KLQDVFEMRF_.3	KLQDVFEMRF	O60885	BRD4	10	Filtered	Filtered	Filtered	#DIV/0!	3	Filtered	Filtered	Filtered	#DIV/0!	3	Filtered	Filtered	Filtered	#DIV/0!	3	19967.6	23808.7	26568.5	23448.3	0	NO	YES	NO	NO	NO	NO	1	NO
_ALTDFVRSV_.2	ALTDFVRSV	O60888	CUTA	9	Filtered	Filtered	Filtered	#DIV/0!	3	16586.3	19162.8	27541.7	21096.9	0	11837.8	20527.5	19352.9	17239.4	0	192086	280925	197807	223606	0	YES	YES	NO	NO	YES	YES	4	NO
_LLPRVLLTM[Oxidation (M)]_.2	LLPRVLLTM	O60888	CUTA	9	Filtered	Filtered	Filtered	#DIV/0!	3	Filtered	Filtered	Filtered	#DIV/0!	3	Filtered	Filtered	Filtered	#DIV/0!	3	14566.5	50137	Filtered	32351.8	1	YES	YES	NO	NO	NO	YES	3	NO
_IVVPITVTL_.1	IVVPITVTL	O60894	RAMP1	9	Filtered	Filtered	Filtered	#DIV/0!	3	Filtered	76444.5	Filtered	76444.5	2	Filtered	58984.4	Filtered	58984.4	2	1.26709e+06	1.28473e+06	1.31881e+06	1.29021e+06	0	YES	YES	NO	NO	YES	YES	4	NO
_IVVPITVTL_.2	IVVPITVTL	O60894	RAMP1	9	Filtered	Filtered	Filtered	#DIV/0!	3	Filtered	Filtered	Filtered	#DIV/0!	3	Filtered	Filtered	Filtered	#DIV/0!	3	8514.66	13937.7	12420.8	11624.4	0	YES	YES	NO	NO	YES	YES	4	NO
_AEVDRFFLA_.2	AEVDRFFLA	O60894	RAMP1	9	Filtered	Filtered	Filtered	#DIV/0!	3	Filtered	Filtered	Filtered	#DIV/0!	3	Filtered	Filtered	Filtered	#DIV/0!	3	Filtered	7006.25	4749.77	5878.01	1	NO	NO	YES	YES	NO	NO	2	NO
_YLFHVQEV_.2	YLFHVQEV	O60906	SMPD2	8	Filtered	Filtered	Filtered	#DIV/0!	3	Filtered	Filtered	Filtered	#DIV/0!	3	Filtered	Filtered	Filtered	#DIV/0!	3	17344.9	25067.7	16912.7	19775.1	0	YES	YES	NO	NO	YES	YES	4	NO
_RLLTGVEYV_.2	RLLTGVEYV	O60934	NBN	9	Filtered	Filtered	Filtered	#DIV/0!	3	Filtered	Filtered	Filtered	#DIV/0!	3	Filtered	Filtered	Filtered	#DIV/0!	3	Filtered	Filtered	6071.73	6071.73	2	YES	YES	NO	NO	NO	YES	3	NO
_LEFPFRKDL_.3	LEFPFRKDL	O60942	RNGTT	9	Filtered	Filtered	Filtered	#DIV/0!	3	Filtered	Filtered	Filtered	#DIV/0!	3	Filtered	Filtered	Filtered	#DIV/0!	3	13898.8	8086.03	17376.1	13120.3	0	NO	NO	YES	YES	NO	NO	2	NO
_LEFPFRKDL_.2	LEFPFRKDL	O60942	RNGTT	9	Filtered	Filtered	Filtered	#DIV/0!	3	Filtered	Filtered	Filtered	#DIV/0!	3	Filtered	Filtered	Filtered	#DIV/0!	3	Filtered	3580.55	Filtered	3580.55	2	NO	NO	YES	YES	NO	NO	2	NO
_RDQIVTVSV_.2	RDQIVTVSV	O71037	ERVK-19	9	Filtered	Filtered	Filtered	#DIV/0!	3	28908.6	41161.2	52985.2	41018.3	0	12689	21307.9	21352.8	18449.9	0	220715	338598	254266	271193	0	NO	NO	YES	YES	NO	NO	2	NO
_ILIRPLVSV_.2	ILIRPLVSV	O75027	ABCB7	9	Filtered	Filtered	Filtered	#DIV/0!	3	8179.67	11610.2	15658.2	11816	0	5779.94	8592.83	8845.14	7739.3	0	117010	143765	Filtered	130387	1	YES	YES	NO	NO	NO	YES	3	NO
_YLFAFLNHL_.2	YLFAFLNHL	O75044	SRGAP2	9	Filtered	Filtered	Filtered	#DIV/0!	3	11880.8	2108.04	8077.54	7355.45	0	2724.71	4538.22	4905.32	4056.08	0	60146.5	84146.6	95407.5	79900.2	0	YES	YES	NO	NO	YES	YES	4	NO
_YLNNIIPRF_.2	YLNNIIPRF	O75044	SRGAP2	9	Filtered	Filtered	Filtered	#DIV/0!	3	8154.99	Filtered	15029.3	11592.2	1	Filtered	12349.9	Filtered	12349.9	2	123032	136890	96001.6	118641	0	YES	YES	NO	NO	YES	YES	4	NO
_KVLNELYSV_.2	KVLNELYSV	O75044	SRGAP2	9	Filtered	Filtered	Filtered	#DIV/0!	3	10929.1	12693	21514.3	15045.5	0	6720.74	8815.52	9687.6	8407.95	0	96290.8	153081	120992	123455	0	YES	YES	NO	NO	NO	YES	3	NO
_KVLNELYSV_.1	KVLNELYSV	O75044	SRGAP2	9	Filtered	Filtered	Filtered	#DIV/0!	3	Filtered	Filtered	Filtered	#DIV/0!	3	Filtered	Filtered	Filtered	#DIV/0!	3	Filtered	Filtered	16528	16528	2	YES	YES	NO	NO	NO	YES	3	NO
_NIIPRFVQV_.2	NIIPRFVQV	O75044	SRGAP2	9	Filtered	Filtered	Filtered	#DIV/0!	3	23273.1	24528.3	35020.9	27607.4	0	19199.3	26274.7	24088.4	23187.5	0	272311	332242	371176	325243	0	YES	YES	NO	NO	YES	YES	4	NO
_RLDDLFILV_.2	RLDDLFILV	O75051	PLXNA2	9	Filtered	Filtered	Filtered	#DIV/0!	3	2984.53	Filtered	Filtered	2984.53	2	Filtered	Filtered	Filtered	#DIV/0!	3	59097.9	63774.5	44266.5	55713	0	YES	YES	NO	NO	NO	YES	3	NO
_GLGPVPVSV_.1	GLGPVPVSV	O75051	PLXNA2	9	Filtered	Filtered	Filtered	#DIV/0!	3	Filtered	Filtered	Filtered	#DIV/0!	3	Filtered	Filtered	Filtered	#DIV/0!	3	364131	355219	339460	352937	0	YES	YES	NO	NO	NO	YES	3	NO
_ILDAVYKNV_.2	ILDAVYKNV	O75051	PLXNA2	9	Filtered	Filtered	Filtered	#DIV/0!	3	Filtered	Filtered	Filtered	#DIV/0!	3	Filtered	Filtered	Filtered	#DIV/0!	3	31903.7	Filtered	26516.9	29210.3	1	YES	YES	NO	NO	NO	YES	3	NO
_FIIDNPQDL_.2	FIIDNPQDL	O75051	PLXNA2	9	Filtered	Filtered	Filtered	#DIV/0!	3	Filtered	Filtered	Filtered	#DIV/0!	3	Filtered	Filtered	Filtered	#DIV/0!	3	Filtered	Filtered	8089.62	8089.62	2	YES	YES	NO	NO	YES	YES	4	NO
_RLLPLPLTTV_.2	RLLPLPLTTV	O75056	SDC3	10	Filtered	Filtered	Filtered	#DIV/0!	3	Filtered	1795.38	1785.73	1790.56	1	Filtered	Filtered	Filtered	#DIV/0!	3	36602.5	44887.9	33930.9	38473.8	0	YES	YES	NO	NO	NO	NO	2	NO
_YAKRPGIGL_.2	YAKRPGIGL	O75061	DNAJC6	9	Filtered	Filtered	Filtered	#DIV/0!	3	Filtered	Filtered	Filtered	#DIV/0!	3	Filtered	Filtered	Filtered	#DIV/0!	3	2992.13	3899.87	2726.27	3206.09	0	NO	NO	NO	NO	YES	YES	2	NO
_RLPSILPGL_.2	RLPSILPGL	O75064	DENND4B	9	Filtered	Filtered	Filtered	#DIV/0!	3	Filtered	Filtered	Filtered	#DIV/0!	3	Filtered	Filtered	Filtered	#DIV/0!	3	188183	275684	252499	238789	0	YES	YES	NO	NO	NO	YES	3	NO
_RLPSILPGLVL_.2	RLPSILPGLVL	O75064	DENND4B	11	Filtered	Filtered	Filtered	#DIV/0!	3	Filtered	Filtered	Filtered	#DIV/0!	3	Filtered	Filtered	Filtered	#DIV/0!	3	8417.36	Filtered	5875.6	7146.48	1	YES	YES	NO	NO	NO	NO	2	NO
_YLWHGHLRL_.3	YLWHGHLRL	O75072	FKTN	9	Filtered	Filtered	Filtered	#DIV/0!	3	Filtered	Filtered	Filtered	#DIV/0!	3	Filtered	Filtered	Filtered	#DIV/0!	3	Filtered	8828.57	Filtered	8828.57	2	YES	YES	NO	NO	YES	YES	4	NO
_KIWDVSVNSV_.2	KIWDVSVNSV	O75083	WDR1	10	Filtered	Filtered	Filtered	#DIV/0!	3	3313.61	4287.08	Filtered	3800.34	1	3553.17	6112.04	4578.57	4747.92	0	65271.1	81805.3	74384.7	73820.4	0	YES	YES	NO	NO	NO	NO	2	NO
_GEITGHNKV_.2	GEITGHNKV	O75083	WDR1	9	Filtered	Filtered	Filtered	#DIV/0!	3	Filtered	Filtered	Filtered	#DIV/0!	3	Filtered	703.617	Filtered	703.617	2	3245.34	6406.79	5895.79	5182.64	0	NO	NO	YES	YES	NO	NO	2	NO
_KVFASLPQV_.2	KVFASLPQV	O75083	WDR1	9	Filtered	Filtered	Filtered	#DIV/0!	3	Filtered	Filtered	Filtered	#DIV/0!	3	Filtered	Filtered	Filtered	#DIV/0!	3	37518.9	62722.9	45010.4	48417.4	0	YES	YES	NO	NO	YES	YES	4	NO
_SLSGYINYL_.1	SLSGYINYL	O75083	WDR1	9	Filtered	Filtered	Filtered	#DIV/0!	3	Filtered	Filtered	Filtered	#DIV/0!	3	Filtered	Filtered	Filtered	#DIV/0!	3	107328	68970.1	53166.1	76488.1	0	YES	YES	NO	NO	YES	YES	4	NO
_SLSGYINYL_.2	SLSGYINYL	O75083	WDR1	9	Filtered	Filtered	Filtered	#DIV/0!	3	Filtered	Filtered	Filtered	#DIV/0!	3	Filtered	Filtered	Filtered	#DIV/0!	3	Filtered	3129.39	Filtered	3129.39	2	YES	YES	NO	NO	YES	YES	4	NO
_KDHLLSVSL_.2	KDHLLSVSL	O75083	WDR1	9	Filtered	Filtered	Filtered	#DIV/0!	3	Filtered	Filtered	Filtered	#DIV/0!	3	Filtered	Filtered	Filtered	#DIV/0!	3	16142.9	25406.2	21209.1	20919.4	0	NO	NO	YES	YES	NO	NO	2	NO
_KDHLLSVSL_.1	KDHLLSVSL	O75083	WDR1	9	Filtered	Filtered	Filtered	#DIV/0!	3	Filtered	Filtered	Filtered	#DIV/0!	3	Filtered	Filtered	Filtered	#DIV/0!	3	Filtered	9266.21	11761	10513.6	1	NO	NO	YES	YES	NO	NO	2	NO
_TEHAHQVVV_.2	TEHAHQVVV	O75083	WDR1	9	Filtered	Filtered	Filtered	#DIV/0!	3	Filtered	Filtered	Filtered	#DIV/0!	3	Filtered	Filtered	Filtered	#DIV/0!	3	4140.43	6655.09	6235.21	5676.91	0	NO	NO	YES	YES	NO	NO	2	NO
_REKFGAVFL_.2	REKFGAVFL	O75083	WDR1	9	Filtered	Filtered	Filtered	#DIV/0!	3	Filtered	Filtered	Filtered	#DIV/0!	3	Filtered	Filtered	Filtered	#DIV/0!	3	Filtered	Filtered	6793.85	6793.85	2	NO	NO	YES	YES	NO	NO	2	NO
_YLPDLPFTAL_.2	YLPDLPFTAL	O75084	FZD7	10	Filtered	Filtered	Filtered	#DIV/0!	3	Filtered	Filtered	Filtered	#DIV/0!	3	Filtered	Filtered	Filtered	#DIV/0!	3	3040.45	12176.9	10273.1	8496.83	0	YES	YES	NO	NO	YES	YES	4	NO
_YLPDLPFTAL_.1	YLPDLPFTAL	O75084	FZD7	10	Filtered	Filtered	Filtered	#DIV/0!	3	Filtered	Filtered	Filtered	#DIV/0!	3	Filtered	Filtered	Filtered	#DIV/0!	3	35093.2	Filtered	Filtered	35093.2	2	YES	YES	NO	NO	YES	YES	4	NO
_KDFNMPLTI_.2	KDFNMPLTI	O75112	LDB3	9	Filtered	Filtered	Filtered	#DIV/0!	3	Filtered	Filtered	Filtered	#DIV/0!	3	Filtered	Filtered	Filtered	#DIV/0!	3	42103.3	73127.1	56864.9	57365.1	0	NO	NO	YES	YES	NO	NO	2	NO
_KDFNM[Oxidation (M)]PLTI_.2	KDFNMPLTI	O75112	LDB3	9	Filtered	Filtered	Filtered	#DIV/0!	3	Filtered	Filtered	Filtered	#DIV/0!	3	Filtered	Filtered	Filtered	#DIV/0!	3	3211.08	8618.03	Filtered	5914.55	1	NO	NO	YES	YES	NO	NO	2	NO
_QLDETNALL_.2	QLDETNALL	O75116	ROCK2	9	Filtered	Filtered	Filtered	#DIV/0!	3	Filtered	5546.92	8967.57	7257.25	1	6363.6	11251	11554.8	9723.14	0	76768.6	115650	89308.1	93908.9	0	YES	YES	NO	NO	NO	YES	3	NO
_QLDETNALL_.1	QLDETNALL	O75116	ROCK2	9	Filtered	Filtered	Filtered	#DIV/0!	3	Filtered	Filtered	Filtered	#DIV/0!	3	Filtered	Filtered	Filtered	#DIV/0!	3	123594	174435	137470	145166	0	YES	YES	NO	NO	NO	YES	3	NO
_FLTDREVRL_.3	FLTDREVRL	O75116	ROCK2	9	Filtered	Filtered	Filtered	#DIV/0!	3	48018.8	89525.3	Filtered	68772.1	1	Filtered	Filtered	56122.9	56122.9	2	328984	583036	456231	456083	0	YES	YES	NO	NO	YES	YES	4	NO
_FLTDREVRL_.2	FLTDREVRL	O75116	ROCK2	9	Filtered	Filtered	Filtered	#DIV/0!	3	Filtered	Filtered	Filtered	#DIV/0!	3	Filtered	Filtered	Filtered	#DIV/0!	3	23549.2	41735.8	27797.8	31027.6	0	YES	YES	NO	NO	YES	YES	4	NO
_KIYESIEEA_.2	KIYESIEEA	O75116	ROCK2	9	Filtered	Filtered	Filtered	#DIV/0!	3	Filtered	Filtered	Filtered	#DIV/0!	3	Filtered	Filtered	Filtered	#DIV/0!	3	Filtered	1256.02	Filtered	1256.02	2	YES	YES	NO	NO	NO	NO	2	NO
_RLLDGALKL_.2	RLLDGALKL	O75122	CLASP2	9	Filtered	Filtered	Filtered	#DIV/0!	3	Filtered	Filtered	Filtered	#DIV/0!	3	Filtered	Filtered	Filtered	#DIV/0!	3	55521.7	83137	25098.7	54585.8	0	YES	YES	NO	NO	YES	YES	4	NO
_LLPEIMPGL_.2	LLPEIMPGL	O75122	CLASP2	9	Filtered	Filtered	Filtered	#DIV/0!	3	Filtered	Filtered	Filtered	#DIV/0!	3	Filtered	Filtered	Filtered	#DIV/0!	3	13442.7	16423.4	15600.9	15155.7	0	YES	YES	NO	NO	NO	YES	3	NO
_LLPEIM[Oxidation (M)]PGL_.2	LLPEIMPGL	O75122	CLASP2	9	Filtered	Filtered	Filtered	#DIV/0!	3	Filtered	Filtered	Filtered	#DIV/0!	3	Filtered	Filtered	Filtered	#DIV/0!	3	11578.6	20825.6	6756.63	13053.6	0	YES	YES	NO	NO	NO	YES	3	NO
_LLPEIMPGL_.1	LLPEIMPGL	O75122	CLASP2	9	Filtered	Filtered	Filtered	#DIV/0!	3	Filtered	Filtered	Filtered	#DIV/0!	3	Filtered	Filtered	Filtered	#DIV/0!	3	147334	Filtered	78115.6	112725	1	YES	YES	NO	NO	NO	YES	3	NO
_LLPEIM[Oxidation (M)]PGL_.1	LLPEIMPGL	O75122	CLASP2	9	Filtered	Filtered	Filtered	#DIV/0!	3	Filtered	Filtered	Filtered	#DIV/0!	3	Filtered	Filtered	Filtered	#DIV/0!	3	Filtered	Filtered	29493.8	29493.8	2	YES	YES	NO	NO	NO	YES	3	NO
_AIVPTLFNL_.1	AIVPTLFNL	O75122	CLASP2	9	Filtered	Filtered	Filtered	#DIV/0!	3	Filtered	Filtered	Filtered	#DIV/0!	3	Filtered	Filtered	Filtered	#DIV/0!	3	Filtered	91305.4	78605.2	84955.3	1	YES	YES	NO	NO	YES	YES	4	NO
_LLPEIMPGLI_.2	LLPEIMPGLI	O75122	CLASP2	10	Filtered	Filtered	Filtered	#DIV/0!	3	Filtered	Filtered	Filtered	#DIV/0!	3	Filtered	Filtered	Filtered	#DIV/0!	3	4361.35	10564.9	7682.08	7536.12	0	YES	YES	NO	NO	NO	NO	2	NO
_NLWSLVAKV_.2	NLWSLVAKV	O75132	ZBED4	9	Filtered	Filtered	Filtered	#DIV/0!	3	Filtered	Filtered	Filtered	#DIV/0!	3	Filtered	Filtered	Filtered	#DIV/0!	3	37648.4	32929.5	28546	33041.3	0	YES	YES	NO	NO	NO	NO	2	NO
_ALVGSSPHL_.2	ALVGSSPHL	O75132	ZBED4	9	Filtered	Filtered	Filtered	#DIV/0!	3	Filtered	Filtered	Filtered	#DIV/0!	3	Filtered	Filtered	Filtered	#DIV/0!	3	3746.19	Filtered	Filtered	3746.19	2	YES	YES	NO	NO	NO	YES	3	NO
_SLLAITRVT_.2	SLLAITRVT	O75143	ATG13	9	Filtered	Filtered	Filtered	#DIV/0!	3	31187	51989.9	51378.9	44851.9	0	23033.6	32505.2	30675.1	28737.9	0	417273	135817	471547	341546	0	NO	NO	NO	NO	NO	NO	0	NO
_REFQNPPQL_.2	REFQNPPQL	O75143	ATG13	9	Filtered	Filtered	Filtered	#DIV/0!	3	Filtered	Filtered	Filtered	#DIV/0!	3	16631.4	22785.5	22045.9	20487.6	0	64100.6	86795.6	77839.6	76245.3	0	NO	NO	YES	YES	NO	YES	3	NO
_GLGEGFQTVRV_.2	GLGEGFQTVRV	O75143	ATG13	11	Filtered	Filtered	Filtered	#DIV/0!	3	Filtered	Filtered	Filtered	#DIV/0!	3	Filtered	Filtered	Filtered	#DIV/0!	3	14441.1	16446.3	13070.7	14652.7	0	YES	NO	NO	NO	NO	NO	1	NO
_REFDAFVETL_.2	REFDAFVETL	O75143	ATG13	10	Filtered	Filtered	Filtered	#DIV/0!	3	Filtered	Filtered	Filtered	#DIV/0!	3	Filtered	Filtered	Filtered	#DIV/0!	3	8142.54	10504.8	Filtered	9323.66	1	NO	NO	YES	YES	NO	NO	2	NO
_RIYFGEVQL_.2	RIYFGEVQL	O75143	ATG13	9	Filtered	Filtered	Filtered	#DIV/0!	3	Filtered	Filtered	Filtered	#DIV/0!	3	Filtered	Filtered	Filtered	#DIV/0!	3	Filtered	6384.86	Filtered	6384.86	2	YES	YES	NO	NO	YES	YES	4	NO
_RLPEGPPNFL_.2	RLPEGPPNFL	O75146	HIP1R	10	Filtered	5499.14	6567.29	6033.22	1	105351	120152	164686	130063	0	116083	170400	165797	150760	0	1.1877e+06	1.39569e+06	1291493	1.29163e+06	0	YES	YES	NO	NO	NO	YES	3	NO
_RLLDEQFAVL_.2	RLLDEQFAVL	O75146	HIP1R	10	Filtered	Filtered	Filtered	#DIV/0!	3	Filtered	Filtered	Filtered	#DIV/0!	3	Filtered	Filtered	Filtered	#DIV/0!	3	19373.6	20185.4	22405.8	20655	0	YES	YES	NO	NO	NO	YES	3	NO
_READLLAAQSL_.2	READLLAAQSL	O75146	HIP1R	11	Filtered	Filtered	Filtered	#DIV/0!	3	Filtered	Filtered	Filtered	#DIV/0!	3	Filtered	Filtered	Filtered	#DIV/0!	3	8748.81	10806.4	9697.85	9751.03	0	NO	NO	YES	YES	NO	NO	2	NO
_RLAPLIQVI_.2	RLAPLIQVI	O75146	HIP1R	9	Filtered	Filtered	Filtered	#DIV/0!	3	Filtered	Filtered	Filtered	#DIV/0!	3	Filtered	Filtered	Filtered	#DIV/0!	3	5773.9	Filtered	6725.49	6249.7	1	YES	YES	NO	NO	YES	YES	4	NO
_QLAFQVEQV_.2	QLAFQVEQV	O75146	HIP1R	9	Filtered	Filtered	Filtered	#DIV/0!	3	Filtered	Filtered	Filtered	#DIV/0!	3	Filtered	Filtered	Filtered	#DIV/0!	3	3633.29	7437.5	Filtered	5535.4	1	YES	YES	NO	NO	NO	NO	2	NO
_RLLDEQFAV_.2	RLLDEQFAV	O75146	HIP1R	9	Filtered	Filtered	Filtered	#DIV/0!	3	Filtered	Filtered	Filtered	#DIV/0!	3	Filtered	Filtered	Filtered	#DIV/0!	3	Filtered	6432.12	Filtered	6432.12	2	YES	YES	NO	NO	NO	YES	3	NO
_QLVNVYTKL_.2	QLVNVYTKL	O75146	HIP1R	9	Filtered	Filtered	Filtered	#DIV/0!	3	Filtered	Filtered	Filtered	#DIV/0!	3	Filtered	Filtered	Filtered	#DIV/0!	3	Filtered	5377.63	Filtered	5377.63	2	YES	YES	NO	NO	NO	YES	3	NO
_TIIQGTWFL_.2	TIIQGTWFL	O75147	OBSL1	9	Filtered	Filtered	Filtered	#DIV/0!	3	Filtered	Filtered	Filtered	#DIV/0!	3	4517.02	5385.33	6408.38	5436.91	0	96442.1	128388	91015.7	105282	0	YES	YES	NO	NO	YES	YES	4	NO
_TIIQGTWFL_.1	TIIQGTWFL	O75147	OBSL1	9	Filtered	Filtered	Filtered	#DIV/0!	3	Filtered	Filtered	Filtered	#DIV/0!	3	Filtered	Filtered	Filtered	#DIV/0!	3	44911.6	Filtered	Filtered	44911.6	2	YES	YES	NO	NO	YES	YES	4	NO
_AEHGLLLTA_.2	AEHGLLLTA	O75147	OBSL1	9	Filtered	Filtered	Filtered	#DIV/0!	3	Filtered	Filtered	Filtered	#DIV/0!	3	Filtered	Filtered	Filtered	#DIV/0!	3	19914.7	33533.2	17281	23576.3	0	NO	NO	YES	YES	NO	NO	2	NO
_RLPDSGVYV_.2	RLPDSGVYV	O75147	OBSL1	9	Filtered	Filtered	Filtered	#DIV/0!	3	Filtered	Filtered	12567.9	12567.9	2	4913.1	10401.5	Filtered	7657.28	1	39453.2	Filtered	32398.3	35925.8	1	YES	YES	NO	NO	YES	YES	4	NO
_SELLVVKM_.2	SELLVVKM	O75147	OBSL1	8	Filtered	Filtered	Filtered	#DIV/0!	3	Filtered	Filtered	Filtered	#DIV/0!	3	Filtered	Filtered	Filtered	#DIV/0!	3	6027.34	23073.6	20433.3	16511.4	0	NO	NO	YES	YES	NO	NO	2	NO
_TLIEPIRL_.2	TLIEPIRL	O75150	RNF40	8	Filtered	Filtered	Filtered	#DIV/0!	3	25992.9	Filtered	Filtered	25992.9	2	29922.2	56508.1	51881.1	46103.8	0	285219	663126	419300	455882	0	YES	YES	NO	NO	NO	YES	3	NO
_QLDEARGLLL_.2	QLDEARGLLL	O75150	RNF40	10	Filtered	Filtered	Filtered	#DIV/0!	3	Filtered	Filtered	Filtered	#DIV/0!	3	Filtered	Filtered	Filtered	#DIV/0!	3	18785	28140.4	20774.8	22566.7	0	YES	YES	NO	NO	NO	NO	2	NO
_HLAEALEQL_.2	HLAEALEQL	O75150	RNF40	9	Filtered	Filtered	Filtered	#DIV/0!	3	Filtered	Filtered	Filtered	#DIV/0!	3	Filtered	Filtered	Filtered	#DIV/0!	3	3909.15	Filtered	23960	13934.6	1	YES	YES	NO	NO	YES	YES	4	NO
_REKESFNL_.2	REKESFNL	O75150	RNF40	8	Filtered	Filtered	Filtered	#DIV/0!	3	Filtered	Filtered	Filtered	#DIV/0!	3	Filtered	Filtered	Filtered	#DIV/0!	3	Filtered	Filtered	1311.28	1311.28	2	NO	NO	YES	YES	NO	NO	2	NO
_REKDDANFKL_.3	REKDDANFKL	O75150	RNF40	10	Filtered	Filtered	Filtered	#DIV/0!	3	Filtered	Filtered	Filtered	#DIV/0!	3	Filtered	Filtered	Filtered	#DIV/0!	3	861.266	Filtered	Filtered	861.266	2	NO	NO	YES	YES	NO	NO	2	NO
_NVLDHFSEL_.2	NVLDHFSEL	O75153	CLUH	9	Filtered	Filtered	Filtered	#DIV/0!	3	Filtered	Filtered	Filtered	#DIV/0!	3	Filtered	4497.59	Filtered	4497.59	2	43879.8	81596.7	35664.6	53713.7	0	YES	YES	NO	NO	YES	YES	4	NO
_YLGKVLEL_.2	YLGKVLEL	O75153	CLUH	8	Filtered	Filtered	Filtered	#DIV/0!	3	Filtered	Filtered	Filtered	#DIV/0!	3	Filtered	Filtered	Filtered	#DIV/0!	3	8798.56	18350.4	20385.8	15844.9	0	YES	YES	NO	NO	NO	YES	3	NO
_SELRSVEGL_.2	SELRSVEGL	O75153	CLUH	9	Filtered	Filtered	Filtered	#DIV/0!	3	Filtered	Filtered	Filtered	#DIV/0!	3	Filtered	Filtered	Filtered	#DIV/0!	3	17772.1	Filtered	19574.7	18673.4	1	NO	NO	YES	YES	NO	NO	2	NO
_KELAETIAA_.2	KELAETIAA	O75153	CLUH	9	Filtered	Filtered	Filtered	#DIV/0!	3	Filtered	Filtered	Filtered	#DIV/0!	3	Filtered	Filtered	Filtered	#DIV/0!	3	3498.58	5062.28	5795.74	4785.53	0	NO	NO	YES	YES	NO	NO	2	NO
_FLPVPGEEL_.1	FLPVPGEEL	O75153	CLUH	9	Filtered	Filtered	Filtered	#DIV/0!	3	Filtered	Filtered	Filtered	#DIV/0!	3	Filtered	Filtered	Filtered	#DIV/0!	3	Filtered	Filtered	42394.4	42394.4	2	YES	YES	NO	NO	YES	YES	4	NO
_SEYLQQHVA_.2	SEYLQQHVA	O75157	TSC22D2	9	Filtered	Filtered	Filtered	#DIV/0!	3	Filtered	Filtered	Filtered	#DIV/0!	3	Filtered	Filtered	Filtered	#DIV/0!	3	Filtered	9236.72	7097.17	8166.94	1	NO	NO	YES	YES	NO	NO	2	NO
_ALLEKLTEL_.2	ALLEKLTEL	O75165	DNAJC13	9	Filtered	Filtered	Filtered	#DIV/0!	3	5976.18	6653.08	8817.61	7148.96	0	Filtered	4785.39	6627.08	5706.24	1	79419	105097	74334.7	86283.7	0	YES	YES	NO	NO	YES	YES	4	NO
_HLADFTPRL_.2	HLADFTPRL	O75165	DNAJC13	9	Filtered	Filtered	Filtered	#DIV/0!	3	Filtered	Filtered	Filtered	#DIV/0!	3	Filtered	Filtered	Filtered	#DIV/0!	3	18758.6	25010.2	2599.16	15456	0	YES	YES	NO	NO	YES	YES	4	NO
_KLPEDFAVVF_.2	KLPEDFAVVF	O75165	DNAJC13	10	Filtered	Filtered	Filtered	#DIV/0!	3	Filtered	Filtered	Filtered	#DIV/0!	3	Filtered	Filtered	Filtered	#DIV/0!	3	29472.2	5488.66	Filtered	17480.4	1	NO	YES	NO	NO	NO	NO	1	NO
_SEVNIPLSL_.1	SEVNIPLSL	O75175	CNOT3	9	Filtered	Filtered	Filtered	#DIV/0!	3	Filtered	Filtered	Filtered	#DIV/0!	3	Filtered	Filtered	Filtered	#DIV/0!	3	102982	311476	202577	205678	0	NO	NO	YES	YES	NO	NO	2	NO
_SEVNIPLSL_.2	SEVNIPLSL	O75175	CNOT3	9	Filtered	Filtered	Filtered	#DIV/0!	3	Filtered	Filtered	Filtered	#DIV/0!	3	Filtered	Filtered	Filtered	#DIV/0!	3	17716.5	Filtered	20472.1	19094.3	1	NO	NO	YES	YES	NO	NO	2	NO
_RMLETILRM_.2	RMLETILRM	O75175	CNOT3	9	Filtered	Filtered	Filtered	#DIV/0!	3	Filtered	Filtered	Filtered	#DIV/0!	3	Filtered	Filtered	Filtered	#DIV/0!	3	10543.9	22469	21169.6	18060.9	0	YES	YES	NO	NO	YES	YES	4	NO
_KILEELQKV_.2	KILEELQKV	O75179	ANKRD17	9	Filtered	Filtered	Filtered	#DIV/0!	3	Filtered	13244.6	21488.9	17366.8	1	Filtered	3106.31	Filtered	3106.31	2	69377.7	98953.7	81871.7	83401	0	YES	YES	NO	NO	YES	YES	4	YES
_YLLDYPNNL_.2	YLLDYPNNL	O75179	ANKRD17	9	Filtered	Filtered	Filtered	#DIV/0!	3	Filtered	Filtered	4852.84	4852.84	2	3061.06	4778.71	Filtered	3919.88	1	54468.3	71407.4	72120.5	65998.7	0	YES	YES	NO	NO	YES	YES	4	YES
_AEVGRVLL_.2	AEVGRVLL	O75179	ANKRD17	8	Filtered	Filtered	Filtered	#DIV/0!	3	Filtered	Filtered	Filtered	#DIV/0!	3	Filtered	Filtered	Filtered	#DIV/0!	3	9530.37	13032.8	11986.3	11516.5	0	NO	NO	YES	YES	NO	NO	2	YES
_SDYTPLSL_.1	SDYTPLSL	O75179	ANKRD17	8	Filtered	Filtered	Filtered	#DIV/0!	3	Filtered	Filtered	Filtered	#DIV/0!	3	Filtered	Filtered	Filtered	#DIV/0!	3	Filtered	156967	48757.8	102862	1	NO	NO	YES	YES	NO	NO	2	YES
_YLLDYPNNLL_.2	YLLDYPNNLL	O75179	ANKRD17	10	Filtered	Filtered	Filtered	#DIV/0!	3	Filtered	Filtered	Filtered	#DIV/0!	3	Filtered	Filtered	Filtered	#DIV/0!	3	8495.41	1951.47	3159.84	4535.57	0	YES	YES	NO	NO	NO	YES	3	YES
_FLISKGANV_.2	FLISKGANV	O75179	ANKRD17	9	Filtered	Filtered	Filtered	#DIV/0!	3	Filtered	Filtered	Filtered	#DIV/0!	3	Filtered	Filtered	Filtered	#DIV/0!	3	4484.53	Filtered	6735.97	5610.25	1	YES	YES	NO	NO	YES	YES	4	YES
_LEAAGIGKL_.2	LEAAGIGKL	O75179	ANKRD17	9	Filtered	Filtered	Filtered	#DIV/0!	3	Filtered	Filtered	Filtered	#DIV/0!	3	Filtered	Filtered	Filtered	#DIV/0!	3	Filtered	Filtered	13873.5	13873.5	2	NO	NO	YES	YES	NO	NO	2	YES
_QEFSFFDKV_.2	QEFSFFDKV	O75182	SIN3B	9	Filtered	Filtered	Filtered	#DIV/0!	3	Filtered	Filtered	Filtered	#DIV/0!	3	Filtered	4643.91	3512.04	4077.98	1	39510.7	53677.8	31686.3	41624.9	0	NO	NO	YES	YES	NO	NO	2	NO
_FLLKPVFL_.2	FLLKPVFL	O75182	SIN3B	8	Filtered	Filtered	Filtered	#DIV/0!	3	9885.06	9784.07	13423.4	11030.9	0	Filtered	5186.97	5895.12	5541.04	1	114274	117344	95567.8	109062	0	YES	YES	NO	NO	NO	YES	3	NO
_SLLNEIESV_.2	SLLNEIESV	O75182	SIN3B	9	Filtered	Filtered	Filtered	#DIV/0!	3	Filtered	Filtered	Filtered	#DIV/0!	3	Filtered	2841.59	Filtered	2841.59	2	28704.3	47868.5	45153.4	40575.4	0	YES	YES	NO	NO	NO	YES	3	NO
_RETSYQWKA_.2	RETSYQWKA	O75182	SIN3B	9	Filtered	Filtered	Filtered	#DIV/0!	3	Filtered	Filtered	Filtered	#DIV/0!	3	Filtered	Filtered	Filtered	#DIV/0!	3	Filtered	1531.89	Filtered	1531.89	2	NO	NO	YES	YES	NO	NO	2	NO
_VIIDQLPDL_.2	VIIDQLPDL	O75197	LRP5	9	Filtered	Filtered	Filtered	#DIV/0!	3	56937.3	57104.1	69488	61176.5	0	39089	53283.9	50549.7	47640.9	0	1.07459e+06	1.16337e+06	1.21984e+06	1.1526e+06	0	YES	YES	NO	NO	YES	YES	4	NO
_VIIDQLPDL_.1	VIIDQLPDL	O75197	LRP5	9	Filtered	Filtered	Filtered	#DIV/0!	3	Filtered	Filtered	Filtered	#DIV/0!	3	Filtered	69183.5	Filtered	69183.5	2	1.02516e+06	963886	552762	847268	0	YES	YES	NO	NO	YES	YES	4	NO
_GLIRPVAL_.2	GLIRPVAL	O75197	LRP5	8	Filtered	Filtered	Filtered	#DIV/0!	3	Filtered	Filtered	Filtered	#DIV/0!	3	Filtered	Filtered	Filtered	#DIV/0!	3	2720.68	7453.67	Filtered	5087.17	1	NO	NO	NO	NO	NO	NO	0	NO
_REVLFTTGL_.2	REVLFTTGL	O75197	LRP5	9	Filtered	Filtered	Filtered	#DIV/0!	3	Filtered	Filtered	Filtered	#DIV/0!	3	Filtered	Filtered	Filtered	#DIV/0!	3	Filtered	Filtered	4362.66	4362.66	2	NO	NO	YES	YES	NO	NO	2	NO
_FVMGGVYFV_.1	FVMGGVYFV	O75197	LRP5	9	Filtered	Filtered	Filtered	#DIV/0!	3	Filtered	Filtered	Filtered	#DIV/0!	3	Filtered	Filtered	Filtered	#DIV/0!	3	Filtered	Filtered	4241.77	4241.77	2	YES	YES	NO	NO	YES	YES	4	NO
_YAFAHILTV_.2	YAFAHILTV	O75204	TMEM127	9	Filtered	Filtered	Filtered	#DIV/0!	3	4067.48	7005.35	7938.01	6336.95	0	Filtered	4060.68	5266.47	4663.57	1	88411.8	106269	79293.2	91324.7	0	YES	YES	NO	NO	YES	YES	4	NO
_SIVSVAAHL_.2	SIVSVAAHL	O75298	RTN2	9	Filtered	Filtered	Filtered	#DIV/0!	3	Filtered	Filtered	Filtered	#DIV/0!	3	Filtered	Filtered	Filtered	#DIV/0!	3	25307.6	42183.8	28236.8	31909.4	0	YES	YES	NO	NO	YES	YES	4	NO
_VLFGEITRL_.2	VLFGEITRL	O75306	NDUFS2	9	Filtered	Filtered	Filtered	#DIV/0!	3	Filtered	Filtered	Filtered	#DIV/0!	3	Filtered	Filtered	Filtered	#DIV/0!	3	41035.3	45558.1	42930	43174.5	0	YES	YES	NO	NO	YES	YES	4	NO
_KLIEYKTYL_.2	KLIEYKTYL	O75306	NDUFS2	9	Filtered	Filtered	Filtered	#DIV/0!	3	Filtered	Filtered	Filtered	#DIV/0!	3	Filtered	Filtered	Filtered	#DIV/0!	3	11209.1	15494.1	14498	13733.7	0	YES	YES	NO	NO	YES	YES	4	NO
_YQFSKNFSL_.2	YQFSKNFSL	O75306	NDUFS2	9	Filtered	Filtered	Filtered	#DIV/0!	3	Filtered	Filtered	Filtered	#DIV/0!	3	Filtered	Filtered	Filtered	#DIV/0!	3	4934.28	7048.4	9984.84	7322.51	0	YES	YES	YES	YES	YES	YES	6	NO
_KMFEFYERV_.2	KMFEFYERV	O75306	NDUFS2	9	Filtered	Filtered	Filtered	#DIV/0!	3	Filtered	Filtered	Filtered	#DIV/0!	3	Filtered	Filtered	Filtered	#DIV/0!	3	Filtered	15623.2	Filtered	15623.2	2	YES	YES	NO	NO	YES	YES	4	NO
_REVVKTDSA_.2	REVVKTDSA	O75312	ZPR1	9	Filtered	Filtered	Filtered	#DIV/0!	3	Filtered	Filtered	Filtered	#DIV/0!	3	Filtered	Filtered	Filtered	#DIV/0!	3	6042.27	8343.43	7195.52	7193.74	0	NO	NO	YES	YES	NO	NO	2	NO
_KLLEYIEEI_.2	KLLEYIEEI	O75330	HMMR	9	Filtered	Filtered	Filtered	#DIV/0!	3	37192.6	57970.8	60841.9	52001.7	0	30945.7	36099.4	38028	35024.4	0	522363	691034	456836	556745	0	YES	YES	NO	NO	YES	YES	4	YES
_AELAQRIAA_.2	AELAQRIAA	O75334	PPFIA2	9	Filtered	Filtered	Filtered	#DIV/0!	3	Filtered	Filtered	Filtered	#DIV/0!	3	Filtered	Filtered	Filtered	#DIV/0!	3	11978.7	22363.1	17639.9	17327.2	0	NO	NO	YES	YES	NO	NO	2	NO
_AEIEQYRL_.2	AEIEQYRL	O75348	ATP6V1G1	8	Filtered	Filtered	Filtered	#DIV/0!	3	9843.76	Filtered	16034	12938.9	1	6419.68	16779.6	15668.2	12955.8	0	94001.1	154650	113969	120873	0	NO	NO	YES	YES	NO	NO	2	NO
_VLDNLLAFV_.1	VLDNLLAFV	O75348	ATP6V1G1	9	Filtered	Filtered	Filtered	#DIV/0!	3	22291.8	Filtered	14246.7	18269.2	1	14181	Filtered	16753.9	15467.4	1	257831	143489	134378	178566	0	YES	YES	NO	NO	NO	YES	3	NO
_VLDNLLAFV_.2	VLDNLLAFV	O75348	ATP6V1G1	9	Filtered	Filtered	Filtered	#DIV/0!	3	1095.29	Filtered	Filtered	1095.29	2	Filtered	Filtered	Filtered	#DIV/0!	3	13173.9	12041.2	10187.3	11800.8	0	YES	YES	NO	NO	NO	YES	3	NO
_PIKFPHL_.2	PIKFPHL	O75351	VPS4B	7	4131.99	Filtered	Filtered	4131.99	2	246664	126975	231644	201761	0	164526	215564	220858	200316	0	1.81283e+06	487747	1.76699e+06	1.35585e+06	0	#N/A	#N/A	#N/A	#N/A	#N/A	#N/A	0	NO
_LPIKFPHL_.2	LPIKFPHL	O75351	VPS4B	8	Filtered	Filtered	Filtered	#DIV/0!	3	32134.2	42495.9	67916.8	47515.6	0	24649.9	36163.2	35957.2	32256.8	0	401465	480419	402394	428092	0	NO	NO	NO	NO	NO	NO	0	NO
_KLLEPVVSM_.2	KLLEPVVSM	O75351	VPS4B	9	Filtered	Filtered	Filtered	#DIV/0!	3	Filtered	5688.4	7133.26	6410.83	1	2616.21	6271.59	6053.33	4980.38	0	80851.3	102260	113057	98722.9	0	YES	YES	NO	NO	YES	YES	4	NO
_KLLEPVVSM[Oxidation (M)]_.2	KLLEPVVSM	O75351	VPS4B	9	Filtered	Filtered	Filtered	#DIV/0!	3	Filtered	18774.5	22714.1	20744.3	1	8215.2	12963.3	11887.8	11022.1	0	50288.6	104646	60969.6	71968.2	0	YES	YES	NO	NO	YES	YES	4	NO
_KLLEPVVSM_.1	KLLEPVVSM	O75351	VPS4B	9	Filtered	Filtered	Filtered	#DIV/0!	3	Filtered	Filtered	Filtered	#DIV/0!	3	Filtered	Filtered	Filtered	#DIV/0!	3	Filtered	18354.9	24089.8	21222.3	1	YES	YES	NO	NO	YES	YES	4	NO
_KLLEPVVSM[Oxidation (M)]_.1	KLLEPVVSM	O75351	VPS4B	9	Filtered	Filtered	Filtered	#DIV/0!	3	Filtered	Filtered	Filtered	#DIV/0!	3	Filtered	Filtered	Filtered	#DIV/0!	3	Filtered	16996.6	10726.4	13861.5	1	YES	YES	NO	NO	YES	YES	4	NO
_ILPIKFPHL_.2	ILPIKFPHL	O75351	VPS4B	9	Filtered	Filtered	Filtered	#DIV/0!	3	131205	98829.9	260059	163364	0	129409	221248	190327	180328	0	453876	2.11088e+06	445396	1.00338e+06	0	YES	YES	NO	NO	YES	YES	4	NO
_KLVKNLFQL_.2	KLVKNLFQL	O75351	VPS4B	9	Filtered	Filtered	Filtered	#DIV/0!	3	8891.83	16608	21747.1	15749	0	9064.29	11783.5	11244.1	10697.3	0	174484	246027	167112	195874	0	YES	YES	NO	NO	NO	YES	3	NO
_ILPIKFPHLF_.3	ILPIKFPHLF	O75351	VPS4B	10	Filtered	Filtered	Filtered	#DIV/0!	3	Filtered	Filtered	Filtered	#DIV/0!	3	Filtered	Filtered	Filtered	#DIV/0!	3	923.332	Filtered	Filtered	923.332	2	NO	YES	NO	NO	NO	NO	1	NO
_QLSAITVFL_.1	QLSAITVFL	O75352	MPDU1	9	Filtered	Filtered	Filtered	#DIV/0!	3	Filtered	Filtered	Filtered	#DIV/0!	3	Filtered	Filtered	Filtered	#DIV/0!	3	123001	133221	147631	134618	0	YES	YES	NO	NO	NO	YES	3	NO
_SEDLNKHVL_.2	SEDLNKHVL	O75362	ZNF217	9	Filtered	Filtered	Filtered	#DIV/0!	3	Filtered	Filtered	Filtered	#DIV/0!	3	Filtered	Filtered	Filtered	#DIV/0!	3	2044.01	3314.42	2910.74	2756.39	0	NO	NO	YES	YES	NO	NO	2	NO
_KQTDVAAEV_.2	KQTDVAAEV	O75362	ZNF217	9	Filtered	Filtered	Filtered	#DIV/0!	3	Filtered	Filtered	Filtered	#DIV/0!	3	Filtered	Filtered	Filtered	#DIV/0!	3	5153.87	8056.14	7435.34	6881.78	0	YES	YES	NO	NO	YES	YES	4	NO
_VLPNIHPEL_.2	VLPNIHPEL	O75367	MACROH2A1	9	Filtered	Filtered	Filtered	#DIV/0!	3	28271.4	41214.5	70685.8	46723.9	0	29373.4	42835.2	40658.2	37622.3	0	336751	463806	416212	405590	0	YES	YES	NO	NO	YES	YES	4	NO
_VLPNIHPEL_.1	VLPNIHPEL	O75367	MACROH2A1	9	Filtered	Filtered	Filtered	#DIV/0!	3	Filtered	Filtered	Filtered	#DIV/0!	3	Filtered	Filtered	Filtered	#DIV/0!	3	34693.7	59822.1	43423.6	45979.8	0	YES	YES	NO	NO	YES	YES	4	NO
_RENNAVYAFL_.2	RENNAVYAFL	O75368	SH3BGRL	10	Filtered	Filtered	Filtered	#DIV/0!	3	Filtered	Filtered	Filtered	#DIV/0!	3	Filtered	Filtered	Filtered	#DIV/0!	3	5100.39	1906.44	2364.88	3123.91	0	NO	NO	YES	YES	NO	NO	2	NO
_RENNAVYAF_.2	RENNAVYAF	O75368	SH3BGRL	9	Filtered	Filtered	Filtered	#DIV/0!	3	Filtered	Filtered	Filtered	#DIV/0!	3	Filtered	Filtered	Filtered	#DIV/0!	3	3745.59	Filtered	5967.87	4856.73	1	NO	NO	YES	YES	NO	NO	2	NO
_RLIALLEVL_.2	RLIALLEVL	O75369	FLNB	9	Filtered	Filtered	2243.31	2243.31	2	60670.4	47510.6	54463.5	54214.8	0	23773.2	43226.5	37832.5	34944	0	385634	552324	438461	458806	0	YES	YES	NO	NO	NO	YES	3	NO
_RESIKLVSI_.2	RESIKLVSI	O75369	FLNB	9	Filtered	17930	18159.1	18044.6	1	80700.8	119071	150271	116681	0	45117.9	68297.8	72396.5	61937.4	0	684625	1.00294e+06	644247	777269	0	NO	NO	YES	YES	NO	NO	2	NO
_LEFLDRESI_.2	LEFLDRESI	O75369	FLNB	9	Filtered	Filtered	Filtered	#DIV/0!	3	Filtered	Filtered	13989.5	13989.5	2	Filtered	8277.06	7131.8	7704.43	1	78304.8	100562	104004	94290.3	0	NO	NO	YES	YES	NO	NO	2	NO
_GLAPLEVRV_.2	GLAPLEVRV	O75369	FLNB	9	Filtered	Filtered	Filtered	#DIV/0!	3	62900.3	Filtered	119379	91139.7	1	53294.6	75370.7	74399.5	67688.2	0	571386	1.0988e+06	739628	803273	0	YES	YES	NO	NO	NO	YES	3	NO
_FEVQVGPEA_.2	FEVQVGPEA	O75369	FLNB	9	Filtered	Filtered	Filtered	#DIV/0!	3	Filtered	Filtered	Filtered	#DIV/0!	3	2176.45	4215.08	4605.74	3665.76	0	18734.6	30208	26926.6	25289.7	0	NO	NO	YES	YES	NO	NO	2	NO
_FEVQVGPEA_.1	FEVQVGPEA	O75369	FLNB	9	Filtered	Filtered	Filtered	#DIV/0!	3	Filtered	Filtered	Filtered	#DIV/0!	3	Filtered	Filtered	Filtered	#DIV/0!	3	73664.6	88339.2	82788	81597.3	0	NO	NO	YES	YES	NO	NO	2	NO
_YSVEYLPKV_.2	YSVEYLPKV	O75369	FLNB	9	Filtered	Filtered	Filtered	#DIV/0!	3	Filtered	Filtered	Filtered	#DIV/0!	3	Filtered	2738.47	Filtered	2738.47	2	32041.5	39168.4	31980.2	34396.7	0	YES	YES	NO	NO	YES	YES	4	NO
_GEITGEVHM_.2	GEITGEVHM	O75369	FLNB	9	Filtered	Filtered	Filtered	#DIV/0!	3	6048.47	Filtered	Filtered	6048.47	2	6686.18	12044.3	11669.6	10133.4	0	69449	114329	95187.5	92988.3	0	NO	NO	YES	YES	NO	NO	2	NO
_GEITGEVHM[Oxidation (M)]_.2	GEITGEVHM	O75369	FLNB	9	Filtered	Filtered	Filtered	#DIV/0!	3	Filtered	Filtered	Filtered	#DIV/0!	3	Filtered	4762.45	Filtered	4762.45	2	28463.3	48356.5	29817	35545.6	0	NO	NO	YES	YES	NO	NO	2	NO
_WIQNKIPYL_.2	WIQNKIPYL	O75369	FLNB	9	Filtered	Filtered	Filtered	#DIV/0!	3	Filtered	Filtered	Filtered	#DIV/0!	3	Filtered	Filtered	Filtered	#DIV/0!	3	61779.5	80271.7	54555.5	65535.6	0	YES	YES	NO	NO	YES	YES	4	NO
_SDGLRLIAL_.2	SDGLRLIAL	O75369	FLNB	9	Filtered	Filtered	Filtered	#DIV/0!	3	Filtered	Filtered	Filtered	#DIV/0!	3	Filtered	Filtered	Filtered	#DIV/0!	3	40067.5	53794.4	42344.7	45402.2	0	NO	NO	YES	NO	NO	NO	1	NO
_REVGEHLVSI_.2	REVGEHLVSI	O75369	FLNB	10	Filtered	Filtered	Filtered	#DIV/0!	3	Filtered	Filtered	Filtered	#DIV/0!	3	Filtered	Filtered	Filtered	#DIV/0!	3	25947.8	36230.6	31201.3	31126.6	0	NO	NO	YES	YES	NO	NO	2	NO
_RLPNNHIGI_.2	RLPNNHIGI	O75369	FLNB	9	Filtered	Filtered	Filtered	#DIV/0!	3	Filtered	Filtered	Filtered	#DIV/0!	3	Filtered	Filtered	Filtered	#DIV/0!	3	8600.06	9177.78	10249.5	9342.45	0	YES	YES	NO	NO	NO	NO	2	NO
_GELVPHFPA_.2	GELVPHFPA	O75369	FLNB	9	Filtered	Filtered	Filtered	#DIV/0!	3	Filtered	Filtered	Filtered	#DIV/0!	3	Filtered	Filtered	Filtered	#DIV/0!	3	7360.68	10954.8	8067.75	8794.4	0	NO	NO	YES	YES	NO	NO	2	NO
_KERGDYVL_.2	KERGDYVL	O75369	FLNB	8	Filtered	Filtered	Filtered	#DIV/0!	3	Filtered	Filtered	Filtered	#DIV/0!	3	Filtered	Filtered	Filtered	#DIV/0!	3	4705.95	6510.37	6362.5	5859.61	0	NO	NO	YES	YES	NO	NO	2	NO
_REAGAGGLSI_.2	REAGAGGLSI	O75369	FLNB	10	Filtered	Filtered	Filtered	#DIV/0!	3	Filtered	Filtered	Filtered	#DIV/0!	3	Filtered	Filtered	Filtered	#DIV/0!	3	20833.8	29930.9	27197.9	25987.6	0	NO	NO	YES	YES	NO	NO	2	NO
_SEIGDARRA_.2	SEIGDARRA	O75369	FLNB	9	Filtered	Filtered	Filtered	#DIV/0!	3	Filtered	Filtered	Filtered	#DIV/0!	3	Filtered	Filtered	Filtered	#DIV/0!	3	1114.02	Filtered	1185.96	1149.99	1	NO	NO	YES	YES	NO	NO	2	NO
_REATTDFTV_.2	REATTDFTV	O75369	FLNB	9	Filtered	Filtered	Filtered	#DIV/0!	3	Filtered	Filtered	Filtered	#DIV/0!	3	Filtered	Filtered	Filtered	#DIV/0!	3	Filtered	10654.8	8327.6	9491.21	1	NO	NO	YES	YES	NO	NO	2	NO
_TEEAYVPVS_.1	TEEAYVPVS	O75369	FLNB	9	Filtered	Filtered	Filtered	#DIV/0!	3	Filtered	Filtered	Filtered	#DIV/0!	3	Filtered	Filtered	Filtered	#DIV/0!	3	Filtered	11936.7	6469.45	9203.09	1	NO	NO	NO	YES	NO	NO	1	NO
_SEGRTFEM[Oxidation (M)]_.2	SEGRTFEM	O75369	FLNB	8	Filtered	Filtered	Filtered	#DIV/0!	3	Filtered	Filtered	Filtered	#DIV/0!	3	Filtered	Filtered	Filtered	#DIV/0!	3	2155.05	4082.09	1082.55	2439.9	0	NO	NO	YES	YES	NO	NO	2	NO
_SEGRTFEM_.2	SEGRTFEM	O75369	FLNB	8	Filtered	Filtered	Filtered	#DIV/0!	3	Filtered	Filtered	Filtered	#DIV/0!	3	Filtered	Filtered	Filtered	#DIV/0!	3	1778.49	Filtered	3837.72	2808.1	1	NO	NO	YES	YES	NO	NO	2	NO
_DVNITYGGAHIPGSPFR_.3	DVNITYGGAHIPGSPFR	O75369	FLNB	17	Filtered	Filtered	Filtered	#DIV/0!	3	Filtered	Filtered	Filtered	#DIV/0!	3	Filtered	Filtered	Filtered	#DIV/0!	3	Filtered	Filtered	2229.03	2229.03	2	#N/A	#N/A	#N/A	#N/A	#N/A	#N/A	0	NO
_SLPPDPSKV_.2	SLPPDPSKV	O75369	FLNB	9	Filtered	Filtered	Filtered	#DIV/0!	3	Filtered	Filtered	Filtered	#DIV/0!	3	Filtered	Filtered	Filtered	#DIV/0!	3	Filtered	Filtered	2098.39	2098.39	2	YES	YES	NO	NO	YES	YES	4	NO
_FLLDISETDL_.2	FLLDISETDL	O75369	FLNB	10	Filtered	Filtered	Filtered	#DIV/0!	3	Filtered	Filtered	Filtered	#DIV/0!	3	Filtered	Filtered	Filtered	#DIV/0!	3	Filtered	13441.7	Filtered	13441.7	2	YES	YES	NO	NO	NO	YES	3	NO
_AIVDGNLKL_.2	AIVDGNLKL	O75369	FLNB	9	Filtered	Filtered	Filtered	#DIV/0!	3	Filtered	Filtered	Filtered	#DIV/0!	3	Filtered	Filtered	Filtered	#DIV/0!	3	Filtered	Filtered	5955.33	5955.33	2	YES	YES	NO	NO	YES	YES	4	NO
_YLPSFFTKL_.2	YLPSFFTKL	O75376	NCOR1	9	Filtered	Filtered	Filtered	#DIV/0!	3	19742.1	13561.7	30184.1	21162.6	0	16640.5	17225.1	18950.5	17605.4	0	248326	208578	205402	220769	0	YES	YES	NO	NO	YES	YES	4	NO
_SEVETRVIA_.2	SEVETRVIA	O75380	NDUFS6	9	Filtered	Filtered	Filtered	#DIV/0!	3	Filtered	Filtered	Filtered	#DIV/0!	3	Filtered	Filtered	Filtered	#DIV/0!	3	2044.32	4015.32	4054.36	3371.33	0	NO	NO	YES	YES	NO	NO	2	NO
_RTM[Oxidation (M)]ENLVEL_.2	RTMENLVEL	O75386	TULP3	9	Filtered	Filtered	Filtered	#DIV/0!	3	Filtered	Filtered	Filtered	#DIV/0!	3	Filtered	Filtered	Filtered	#DIV/0!	3	Filtered	3250.45	Filtered	3250.45	2	YES	YES	NO	NO	YES	YES	4	NO
_ALPSHVVTM[Oxidation (M)]_.2	ALPSHVVTM	O75390	CS	9	Filtered	Filtered	Filtered	#DIV/0!	3	Filtered	Filtered	Filtered	#DIV/0!	3	Filtered	Filtered	Filtered	#DIV/0!	3	Filtered	1642.67	641.714	1142.19	1	YES	YES	NO	NO	YES	YES	4	NO
_SILHDVVEV_.2	SILHDVVEV	O75391	SPAG7	9	7193.47	Filtered	9575.46	8384.47	1	81354.5	106495	153704	113851	0	67863.5	90730.6	94582.5	84392.2	0	779795	842847	1.13197e+06	918204	0	YES	YES	NO	NO	NO	YES	3	NO
_SILHDVVEV_.1	SILHDVVEV	O75391	SPAG7	9	Filtered	Filtered	Filtered	#DIV/0!	3	Filtered	Filtered	36623.8	36623.8	2	Filtered	Filtered	Filtered	#DIV/0!	3	207118	350020	314536	290558	0	YES	YES	NO	NO	NO	YES	3	NO
_ILHDVVEVA_.2	ILHDVVEVA	O75391	SPAG7	9	Filtered	Filtered	Filtered	#DIV/0!	3	Filtered	Filtered	Filtered	#DIV/0!	3	Filtered	Filtered	Filtered	#DIV/0!	3	Filtered	15288.7	5706.97	10497.9	1	YES	YES	NO	NO	NO	NO	2	NO
_RVADGLPLA_.2	RVADGLPLA	O75396	SEC22B	9	Filtered	Filtered	Filtered	#DIV/0!	3	Filtered	Filtered	Filtered	#DIV/0!	3	Filtered	Filtered	Filtered	#DIV/0!	3	74830.9	130380	90382.5	98531.2	0	YES	YES	NO	NO	NO	NO	2	NO
_VLLTMIARV_.2	VLLTMIARV	O75396	SEC22B	9	Filtered	Filtered	Filtered	#DIV/0!	3	Filtered	Filtered	Filtered	#DIV/0!	3	Filtered	Filtered	Filtered	#DIV/0!	3	25407.6	46314.3	41001.7	37574.5	0	YES	YES	NO	NO	NO	NO	2	NO
_VLLTM[Oxidation (M)]IARV_.2	VLLTMIARV	O75396	SEC22B	9	Filtered	Filtered	Filtered	#DIV/0!	3	Filtered	Filtered	Filtered	#DIV/0!	3	Filtered	Filtered	Filtered	#DIV/0!	3	4209.96	8474.43	2908.67	5197.69	0	YES	YES	NO	NO	NO	NO	2	NO
_AAFPKKLAF_.2	AAFPKKLAF	O75396	SEC22B	9	Filtered	Filtered	Filtered	#DIV/0!	3	Filtered	Filtered	Filtered	#DIV/0!	3	Filtered	Filtered	Filtered	#DIV/0!	3	Filtered	7416.94	9827.46	8622.2	1	NO	NO	YES	NO	YES	YES	3	NO
_TLDAGNIKL_.2	TLDAGNIKL	O75400	PRPF40A	9	Filtered	Filtered	Filtered	#DIV/0!	3	Filtered	Filtered	Filtered	#DIV/0!	3	Filtered	Filtered	Filtered	#DIV/0!	3	30640.7	12690.1	50152.3	31161	0	YES	YES	NO	NO	NO	YES	3	NO
_QEIEELTKI_.2	QEIEELTKI	O75410	TACC1	9	Filtered	Filtered	Filtered	#DIV/0!	3	Filtered	Filtered	Filtered	#DIV/0!	3	Filtered	Filtered	Filtered	#DIV/0!	3	5532.69	9840.73	5375.1	6916.17	0	NO	NO	YES	YES	NO	NO	2	NO
_SESDKTAVL_.2	SESDKTAVL	O75410	TACC1	9	Filtered	Filtered	Filtered	#DIV/0!	3	Filtered	Filtered	Filtered	#DIV/0!	3	Filtered	Filtered	Filtered	#DIV/0!	3	2084.8	5002.01	4776.64	3954.48	0	NO	NO	YES	YES	NO	NO	2	NO
_LEQPTDPVA_.1	LEQPTDPVA	O75410	TACC1	9	Filtered	Filtered	Filtered	#DIV/0!	3	Filtered	Filtered	Filtered	#DIV/0!	3	Filtered	Filtered	Filtered	#DIV/0!	3	67094.9	93306.6	88713.3	83038.3	0	NO	NO	YES	YES	NO	NO	2	NO
_TEDTGNIEA_.1	TEDTGNIEA	O75410	TACC1	9	Filtered	Filtered	Filtered	#DIV/0!	3	Filtered	Filtered	Filtered	#DIV/0!	3	Filtered	Filtered	Filtered	#DIV/0!	3	Filtered	5889.12	5560.23	5724.68	1	NO	NO	YES	YES	NO	NO	2	NO
_KLLPLVM[Oxidation (M)]AA_.2	KLLPLVMAA	O75419	CDC45	9	Filtered	Filtered	Filtered	#DIV/0!	3	Filtered	Filtered	Filtered	#DIV/0!	3	Filtered	Filtered	Filtered	#DIV/0!	3	Filtered	1713.86	Filtered	1713.86	2	YES	YES	NO	NO	NO	NO	2	NO
_GLDSGFHSV_.2	GLDSGFHSV	O75427	LRCH4	9	Filtered	Filtered	Filtered	#DIV/0!	3	Filtered	Filtered	Filtered	#DIV/0!	3	Filtered	Filtered	Filtered	#DIV/0!	3	12035.4	20248.1	16429.9	16237.8	0	YES	YES	NO	NO	NO	YES	3	NO
_VIVGKIYFL_.2	VIVGKIYFL	O75436	VPS26A	9	Filtered	Filtered	Filtered	#DIV/0!	3	31857.1	46761.6	49157.5	42592	0	35667.7	42524.1	48975.8	42389.2	0	492904	460736	483700	479113	0	YES	YES	NO	NO	YES	YES	4	NO
_VIVGKIYFL_.1	VIVGKIYFL	O75436	VPS26A	9	Filtered	Filtered	Filtered	#DIV/0!	3	Filtered	Filtered	Filtered	#DIV/0!	3	Filtered	Filtered	Filtered	#DIV/0!	3	13182.5	89340	24109.6	42210.7	0	YES	YES	NO	NO	YES	YES	4	NO
_KEYDLIVHQL_.2	KEYDLIVHQL	O75436	VPS26A	10	Filtered	Filtered	Filtered	#DIV/0!	3	Filtered	Filtered	Filtered	#DIV/0!	3	Filtered	Filtered	Filtered	#DIV/0!	3	27563.7	51564.5	37345.5	38824.6	0	NO	NO	YES	YES	NO	NO	2	NO
_KEYDLIVHQL_.3	KEYDLIVHQL	O75436	VPS26A	10	Filtered	Filtered	Filtered	#DIV/0!	3	Filtered	Filtered	Filtered	#DIV/0!	3	Filtered	Filtered	Filtered	#DIV/0!	3	12151.2	34356.9	18152.6	21553.6	0	NO	NO	YES	YES	NO	NO	2	NO
_YDLIVHQL_.2	YDLIVHQL	O75436	VPS26A	8	Filtered	Filtered	Filtered	#DIV/0!	3	Filtered	Filtered	Filtered	#DIV/0!	3	Filtered	Filtered	Filtered	#DIV/0!	3	63323.4	Filtered	59850.7	61587	1	NO	NO	YES	YES	NO	NO	2	NO
_SLYFGENRL_.2	SLYFGENRL	O75439	PMPCB	9	Filtered	Filtered	Filtered	#DIV/0!	3	Filtered	Filtered	Filtered	#DIV/0!	3	Filtered	Filtered	Filtered	#DIV/0!	3	21236.8	19893.2	19289.4	20139.8	0	YES	YES	NO	NO	NO	YES	3	NO
_KIPQVLVKL_.2	KIPQVLVKL	O75448	MED24	9	Filtered	Filtered	Filtered	#DIV/0!	3	Filtered	Filtered	Filtered	#DIV/0!	3	Filtered	Filtered	Filtered	#DIV/0!	3	30992	70836	52352.1	51393.4	0	YES	YES	NO	NO	YES	YES	4	NO
_FLLKLTPLL_.2	FLLKLTPLL	O75448	MED24	9	Filtered	Filtered	Filtered	#DIV/0!	3	Filtered	Filtered	Filtered	#DIV/0!	3	Filtered	Filtered	Filtered	#DIV/0!	3	32913.5	29048.1	26726.3	29562.6	0	YES	YES	NO	NO	YES	YES	4	NO
_SELVKVSAM[Oxidation (M)]_.2	SELVKVSAM	O75448	MED24	9	Filtered	Filtered	Filtered	#DIV/0!	3	Filtered	Filtered	Filtered	#DIV/0!	3	Filtered	Filtered	Filtered	#DIV/0!	3	2044.98	3118.79	4998.76	3387.51	0	NO	NO	YES	YES	NO	NO	2	NO
_ILLEGTM[Oxidation (M)]NL_.1	ILLEGTMNL	O75448	MED24	9	Filtered	Filtered	Filtered	#DIV/0!	3	Filtered	Filtered	Filtered	#DIV/0!	3	Filtered	Filtered	Filtered	#DIV/0!	3	151892	244931	171926	189583	0	YES	YES	NO	NO	YES	YES	4	NO
_ILLEGTM[Oxidation (M)]NL_.2	ILLEGTMNL	O75448	MED24	9	Filtered	Filtered	Filtered	#DIV/0!	3	Filtered	Filtered	Filtered	#DIV/0!	3	Filtered	Filtered	Filtered	#DIV/0!	3	12525.8	26523.2	13664.8	17571.3	0	YES	YES	NO	NO	YES	YES	4	NO
_SLVEQLTM[Oxidation (M)]V_.2	SLVEQLTMV	O75448	MED24	9	Filtered	Filtered	Filtered	#DIV/0!	3	Filtered	Filtered	Filtered	#DIV/0!	3	Filtered	Filtered	Filtered	#DIV/0!	3	9760.12	31647.6	19888	20431.9	0	YES	YES	NO	NO	YES	YES	4	NO
_GESEKLVRL_.2	GESEKLVRL	O75449	KATNA1	9	Filtered	Filtered	Filtered	#DIV/0!	3	Filtered	Filtered	Filtered	#DIV/0!	3	Filtered	Filtered	Filtered	#DIV/0!	3	3004.81	3887.12	3940.29	3610.74	0	NO	NO	YES	YES	NO	NO	2	NO
_KLDSTPLKA_.2	KLDSTPLKA	O75449	KATNA1	9	Filtered	Filtered	Filtered	#DIV/0!	3	Filtered	Filtered	Filtered	#DIV/0!	3	Filtered	Filtered	Filtered	#DIV/0!	3	Filtered	1836.52	1386.39	1611.45	1	YES	YES	NO	NO	NO	NO	2	NO
_KLPFTIPEL_.2	KLPFTIPEL	O75460	ERN1	9	Filtered	Filtered	Filtered	#DIV/0!	3	94126.3	81131.7	105999	93752.3	0	76950.7	96983.4	84335.4	86089.9	0	1.32952e+06	1.20753e+06	1.02382e+06	1.18696e+06	0	YES	YES	NO	NO	YES	YES	4	NO
_TLDGSLHAV_.2	TLDGSLHAV	O75460	ERN1	9	Filtered	Filtered	Filtered	#DIV/0!	3	Filtered	Filtered	Filtered	#DIV/0!	3	Filtered	Filtered	Filtered	#DIV/0!	3	24517.2	44862.7	33454.5	34278.1	0	YES	YES	NO	NO	NO	YES	3	NO
_LLPNPLPSL_.2	LLPNPLPSL	O75473	LGR5	9	Filtered	Filtered	Filtered	#DIV/0!	3	Filtered	Filtered	Filtered	#DIV/0!	3	Filtered	Filtered	Filtered	#DIV/0!	3	Filtered	8796.84	7394.99	8095.91	1	YES	YES	NO	NO	YES	YES	4	NO
_LLPNPLPSL_.1	LLPNPLPSL	O75473	LGR5	9	Filtered	Filtered	Filtered	#DIV/0!	3	Filtered	Filtered	Filtered	#DIV/0!	3	Filtered	Filtered	Filtered	#DIV/0!	3	Filtered	Filtered	35012.2	35012.2	2	YES	YES	NO	NO	YES	YES	4	NO
_GEGDSVITQVL_.2	GEGDSVITQVL	O75475	PSIP1	11	Filtered	Filtered	Filtered	#DIV/0!	3	Filtered	Filtered	Filtered	#DIV/0!	3	Filtered	Filtered	Filtered	#DIV/0!	3	7412.41	8325.77	7209.04	7649.07	0	NO	NO	YES	YES	NO	NO	2	NO
_TEEAGVVTTA_.2	TEEAGVVTTA	O75475	PSIP1	10	Filtered	Filtered	Filtered	#DIV/0!	3	Filtered	Filtered	Filtered	#DIV/0!	3	Filtered	Filtered	Filtered	#DIV/0!	3	16470.1	Filtered	Filtered	16470.1	2	NO	NO	YES	YES	NO	NO	2	NO
_ILPKYVQQV_.2	ILPKYVQQV	O75489	NDUFS3	9	Filtered	Filtered	Filtered	#DIV/0!	3	Filtered	Filtered	Filtered	#DIV/0!	3	Filtered	Filtered	Filtered	#DIV/0!	3	23043.6	31574.9	27434.5	27351	0	YES	YES	NO	NO	YES	YES	4	NO
_YMAELIERL_.2	YMAELIERL	O75496	GMNN	9	10184.3	13214.2	12360.7	11919.7	0	105771	161688	178501	148653	0	89205.8	120710	119554	109823	0	2253756	1.68272e+06	2.20486e+06	2.04711e+06	0	YES	YES	NO	NO	YES	YES	4	NO
_YM[Oxidation (M)]AELIERL_.2	YMAELIERL	O75496	GMNN	9	Filtered	Filtered	Filtered	#DIV/0!	3	49918.1	79483.3	119225	82875.5	0	40531.8	54087.9	56761.5	50460.4	0	611672	814062	488838	638191	0	YES	YES	NO	NO	YES	YES	4	NO
_RENELSAGL_.2	RENELSAGL	O75496	GMNN	9	Filtered	Filtered	Filtered	#DIV/0!	3	Filtered	Filtered	Filtered	#DIV/0!	3	Filtered	Filtered	Filtered	#DIV/0!	3	7977.05	12690.9	10292.8	10320.2	0	NO	NO	YES	YES	NO	NO	2	NO
_YEALKENEKL_.2	YEALKENEKL	O75496	GMNN	10	Filtered	Filtered	Filtered	#DIV/0!	3	Filtered	Filtered	Filtered	#DIV/0!	3	Filtered	Filtered	Filtered	#DIV/0!	3	Filtered	2306.66	Filtered	2306.66	2	NO	NO	YES	YES	NO	NO	2	NO
_SLNHLLNYV_.2	SLNHLLNYV	O75533	SF3B1	9	Filtered	Filtered	Filtered	#DIV/0!	3	2322.64	4544.27	7942.43	4936.45	0	3595.15	5849.65	6033.92	5159.57	0	53698.5	89160.8	100471	81110.2	0	YES	YES	NO	NO	NO	YES	3	YES
_SLVEIIEHGL_.2	SLVEIIEHGL	O75533	SF3B1	10	Filtered	Filtered	Filtered	#DIV/0!	3	896.949	Filtered	Filtered	896.949	2	Filtered	Filtered	Filtered	#DIV/0!	3	44409.1	41135.3	33091.3	39545.3	0	YES	YES	NO	NO	NO	NO	2	YES
_QLVDTTVEL_.1	QLVDTTVEL	O75533	SF3B1	9	Filtered	Filtered	Filtered	#DIV/0!	3	Filtered	Filtered	Filtered	#DIV/0!	3	Filtered	Filtered	Filtered	#DIV/0!	3	199851	303431	251180	251488	0	YES	YES	NO	NO	YES	YES	4	YES
_SLLPFLKAV_.2	SLLPFLKAV	O75533	SF3B1	9	Filtered	Filtered	Filtered	#DIV/0!	3	Filtered	Filtered	Filtered	#DIV/0!	3	Filtered	Filtered	Filtered	#DIV/0!	3	71557.3	70294.4	66811.4	69554.3	0	YES	YES	NO	NO	YES	YES	4	YES
_REIISNLA_.2	REIISNLA	O75533	SF3B1	8	Filtered	Filtered	Filtered	#DIV/0!	3	Filtered	Filtered	Filtered	#DIV/0!	3	Filtered	Filtered	Filtered	#DIV/0!	3	6076.9	10893.7	9150.14	8706.91	0	NO	NO	YES	YES	NO	NO	2	YES
_GIPSLLPFL_.2	GIPSLLPFL	O75533	SF3B1	9	Filtered	Filtered	Filtered	#DIV/0!	3	Filtered	Filtered	Filtered	#DIV/0!	3	Filtered	Filtered	Filtered	#DIV/0!	3	4304.54	4685.85	4517.62	4502.67	0	YES	YES	NO	NO	NO	YES	3	YES
_REFGAGPLF_.2	REFGAGPLF	O75533	SF3B1	9	Filtered	Filtered	Filtered	#DIV/0!	3	Filtered	Filtered	Filtered	#DIV/0!	3	Filtered	Filtered	Filtered	#DIV/0!	3	Filtered	4279.27	6608.14	5443.71	1	NO	NO	YES	YES	NO	NO	2	YES
_VEGREIISNL_.2	VEGREIISNL	O75533	SF3B1	10	Filtered	Filtered	Filtered	#DIV/0!	3	Filtered	Filtered	Filtered	#DIV/0!	3	Filtered	Filtered	Filtered	#DIV/0!	3	Filtered	4068.33	2106.31	3087.32	1	NO	NO	YES	NO	NO	NO	1	YES
_GLAAFLKAI_.2	GLAAFLKAI	O75533	SF3B1	9	Filtered	Filtered	Filtered	#DIV/0!	3	Filtered	Filtered	Filtered	#DIV/0!	3	Filtered	Filtered	Filtered	#DIV/0!	3	1339.76	Filtered	2687.16	2013.46	1	YES	YES	NO	NO	NO	NO	2	YES
_VIDRILYKL_.2	VIDRILYKL	O75533	SF3B1	9	Filtered	Filtered	Filtered	#DIV/0!	3	Filtered	Filtered	Filtered	#DIV/0!	3	Filtered	Filtered	Filtered	#DIV/0!	3	Filtered	Filtered	4960.06	4960.06	2	YES	YES	NO	NO	NO	YES	3	YES
_ALIAHYPRI_.2	ALIAHYPRI	O75533	SF3B1	9	Filtered	Filtered	Filtered	#DIV/0!	3	Filtered	Filtered	Filtered	#DIV/0!	3	Filtered	Filtered	Filtered	#DIV/0!	3	Filtered	Filtered	1183.05	1183.05	2	YES	YES	NO	NO	NO	YES	3	YES
_YIYAVTPLL_.1	YIYAVTPLL	O75533	SF3B1	9	Filtered	Filtered	Filtered	#DIV/0!	3	Filtered	Filtered	Filtered	#DIV/0!	3	Filtered	Filtered	Filtered	#DIV/0!	3	57689.6	Filtered	Filtered	57689.6	2	YES	YES	NO	NO	YES	YES	4	YES
_KAIGYLIPLM[Oxidation (M)]_.2	KAIGYLIPLM	O75533	SF3B1	10	Filtered	Filtered	Filtered	#DIV/0!	3	Filtered	Filtered	Filtered	#DIV/0!	3	Filtered	Filtered	Filtered	#DIV/0!	3	Filtered	2137.71	Filtered	2137.71	2	NO	NO	NO	NO	NO	NO	0	YES
_VDFVIPKEL_.2	VDFVIPKEL	O75534	CSDE1	9	Filtered	Filtered	Filtered	#DIV/0!	3	19190.9	25804.1	35164.1	26719.7	0	17845.9	24787.5	26542.1	23058.5	0	283573	365618	290453	313215	0	NO	NO	YES	YES	NO	NO	2	NO
_RLLGYVATL_.2	RLLGYVATL	O75534	CSDE1	9	36820.9	40270	52073	43054.6	0	372171	478827	648227	499742	0	307741	448962	434853	397185	0	3.00259e+06	5.74188e+06	3685046	4143173	0	YES	YES	NO	NO	YES	YES	4	NO
_RLLGYVATL_.1	RLLGYVATL	O75534	CSDE1	9	Filtered	Filtered	Filtered	#DIV/0!	3	Filtered	Filtered	Filtered	#DIV/0!	3	Filtered	Filtered	Filtered	#DIV/0!	3	1824.99	Filtered	Filtered	1824.99	2	YES	YES	NO	NO	YES	YES	4	NO
_SEFKGDLETL_.2	SEFKGDLETL	O75534	CSDE1	10	Filtered	Filtered	Filtered	#DIV/0!	3	12718.3	15909.4	29201.4	19276.4	0	12552.9	16266.6	17603	15474.2	0	144704	205699	168271	172891	0	NO	NO	YES	YES	NO	NO	2	NO
_SEFKGDLETL_.1	SEFKGDLETL	O75534	CSDE1	10	Filtered	Filtered	Filtered	#DIV/0!	3	Filtered	Filtered	Filtered	#DIV/0!	3	Filtered	Filtered	Filtered	#DIV/0!	3	17580.9	57421.9	33792	36264.9	0	NO	NO	YES	YES	NO	NO	2	NO
_RETGVIEKL_.2	RETGVIEKL	O75534	CSDE1	9	Filtered	Filtered	Filtered	#DIV/0!	3	6370.66	Filtered	9879.46	8125.06	1	Filtered	4956.79	Filtered	4956.79	2	49011.5	72529.4	59395.8	60312.2	0	NO	NO	YES	YES	NO	NO	2	NO
_ILDGNQLHI_.2	ILDGNQLHI	O75534	CSDE1	9	Filtered	Filtered	Filtered	#DIV/0!	3	Filtered	14966.6	12771.8	13869.2	1	Filtered	Filtered	Filtered	#DIV/0!	3	155782	98921.4	91498.8	115401	0	YES	YES	NO	NO	NO	YES	3	NO
_SEILDGNQL_.1	SEILDGNQL	O75534	CSDE1	9	Filtered	Filtered	Filtered	#DIV/0!	3	Filtered	Filtered	Filtered	#DIV/0!	3	Filtered	Filtered	Filtered	#DIV/0!	3	63971	81196.9	65941	70369.6	0	NO	NO	YES	YES	NO	NO	2	NO
_SEILDGNQL_.2	SEILDGNQL	O75534	CSDE1	9	Filtered	Filtered	Filtered	#DIV/0!	3	Filtered	Filtered	Filtered	#DIV/0!	3	Filtered	Filtered	Filtered	#DIV/0!	3	6624.93	7514.66	6902.8	7014.13	0	NO	NO	YES	YES	NO	NO	2	NO
_KEVATDVRL_.2	KEVATDVRL	O75534	CSDE1	9	Filtered	Filtered	Filtered	#DIV/0!	3	Filtered	Filtered	Filtered	#DIV/0!	3	Filtered	Filtered	Filtered	#DIV/0!	3	11907.2	15431.4	14135.3	13824.6	0	NO	NO	YES	YES	NO	NO	2	NO
_KEVQDGIEL_.2	KEVQDGIEL	O75534	CSDE1	9	Filtered	Filtered	Filtered	#DIV/0!	3	Filtered	Filtered	Filtered	#DIV/0!	3	Filtered	Filtered	Filtered	#DIV/0!	3	32621.3	Filtered	35536.5	34078.9	1	NO	NO	YES	YES	NO	NO	2	NO
_RETGVIEKLL_.2	RETGVIEKLL	O75534	CSDE1	10	Filtered	Filtered	Filtered	#DIV/0!	3	Filtered	Filtered	Filtered	#DIV/0!	3	Filtered	Filtered	Filtered	#DIV/0!	3	12839.1	16341.8	11078.8	13419.9	0	NO	NO	YES	YES	NO	NO	2	NO
_GESVKFQL_.2	GESVKFQL	O75534	CSDE1	8	Filtered	Filtered	Filtered	#DIV/0!	3	Filtered	Filtered	Filtered	#DIV/0!	3	Filtered	Filtered	Filtered	#DIV/0!	3	Filtered	7699.21	2086.9	4893.06	1	NO	NO	YES	YES	NO	NO	2	NO
_KEAEDGIIA_.2	KEAEDGIIA	O75534	CSDE1	9	Filtered	Filtered	Filtered	#DIV/0!	3	Filtered	Filtered	Filtered	#DIV/0!	3	Filtered	Filtered	Filtered	#DIV/0!	3	Filtered	4295.76	Filtered	4295.76	2	NO	NO	YES	YES	NO	NO	2	NO
_KEIFFHYSEF_.3	KEIFFHYSEF	O75534	CSDE1	10	Filtered	Filtered	Filtered	#DIV/0!	3	Filtered	Filtered	Filtered	#DIV/0!	3	Filtered	Filtered	Filtered	#DIV/0!	3	Filtered	Filtered	2818.43	2818.43	2	NO	NO	YES	NO	NO	NO	1	NO
_ALGDRIFGL_.2	ALGDRIFGL	O75578	ITGA10	9	Filtered	Filtered	Filtered	#DIV/0!	3	Filtered	Filtered	Filtered	#DIV/0!	3	Filtered	Filtered	Filtered	#DIV/0!	3	17993.5	24267	27024	23094.8	0	YES	YES	NO	NO	NO	YES	3	NO
_GAYGKVFLV_.2	GAYGKVFLV	O75582	RPS6KA5	9	Filtered	Filtered	Filtered	#DIV/0!	3	Filtered	5972.44	8263.78	7118.11	1	4557.02	3696.13	Filtered	4126.57	1	48945	70133.6	55810.6	58296.4	0	YES	YES	NO	NO	YES	YES	4	NO
_GAYGKVFLV_.1	GAYGKVFLV	O75582	RPS6KA5	9	Filtered	Filtered	Filtered	#DIV/0!	3	Filtered	Filtered	Filtered	#DIV/0!	3	Filtered	Filtered	Filtered	#DIV/0!	3	18898.4	39000.7	21652.3	26517.1	0	YES	YES	NO	NO	YES	YES	4	NO
_AVIDPLQFHM_.2	AVIDPLQFHM	O75582	RPS6KA5	10	Filtered	Filtered	Filtered	#DIV/0!	3	Filtered	Filtered	Filtered	#DIV/0!	3	Filtered	Filtered	Filtered	#DIV/0!	3	Filtered	Filtered	902.926	902.926	2	YES	YES	NO	NO	YES	YES	4	NO
_VLPEVTPSRL_.2	VLPEVTPSRL	O75592	MYCBP2	10	Filtered	Filtered	Filtered	#DIV/0!	3	Filtered	Filtered	Filtered	#DIV/0!	3	Filtered	Filtered	Filtered	#DIV/0!	3	3614.36	Filtered	3005.95	3310.15	1	YES	YES	NO	NO	NO	YES	3	NO
_GEYINQIAA_.1	GEYINQIAA	O75592	MYCBP2	9	Filtered	Filtered	Filtered	#DIV/0!	3	Filtered	Filtered	Filtered	#DIV/0!	3	Filtered	Filtered	Filtered	#DIV/0!	3	6651.2	15070	Filtered	10860.6	1	NO	NO	YES	YES	NO	NO	2	NO
_KATAAVIFL_.2	KATAAVIFL	O75608	LYPLA1	9	Filtered	Filtered	Filtered	#DIV/0!	3	3669.32	6983.7	Filtered	5326.51	1	Filtered	Filtered	Filtered	#DIV/0!	3	47190.7	Filtered	49968.2	48579.5	1	NO	YES	NO	NO	YES	YES	3	NO
_SEIELFRVF_.2	SEIELFRVF	O75643	SNRNP200	9	Filtered	Filtered	Filtered	#DIV/0!	3	5528	Filtered	Filtered	5528	2	4781.88	5580.03	6459.89	5607.27	0	110820	116689	102112	109874	0	NO	NO	YES	YES	YES	NO	3	NO
_FVVDEVHLI_.2	FVVDEVHLI	O75643	SNRNP200	9	Filtered	Filtered	Filtered	#DIV/0!	3	17087.4	30257.2	Filtered	23672.3	1	23825.1	Filtered	Filtered	23825.1	2	165594	365346	448274	326405	0	YES	YES	NO	NO	YES	YES	4	NO
_QEDVRLIGL_.2	QEDVRLIGL	O75643	SNRNP200	9	Filtered	Filtered	Filtered	#DIV/0!	3	Filtered	Filtered	Filtered	#DIV/0!	3	Filtered	Filtered	Filtered	#DIV/0!	3	21062.5	36183.2	35054.6	30766.8	0	NO	NO	YES	YES	NO	NO	2	NO
_SEIELFRV_.2	SEIELFRV	O75643	SNRNP200	8	Filtered	Filtered	Filtered	#DIV/0!	3	Filtered	Filtered	Filtered	#DIV/0!	3	Filtered	Filtered	Filtered	#DIV/0!	3	22894.3	29423.9	28832.4	27050.2	0	NO	NO	YES	YES	NO	NO	2	NO
_YEEVHVPAL_.2	YEEVHVPAL	O75643	SNRNP200	9	Filtered	Filtered	Filtered	#DIV/0!	3	Filtered	Filtered	Filtered	#DIV/0!	3	Filtered	Filtered	Filtered	#DIV/0!	3	9210.66	15722.5	30892.3	18608.5	0	NO	NO	YES	YES	NO	NO	2	NO
_TEKDLIPYL_.2	TEKDLIPYL	O75643	SNRNP200	9	Filtered	Filtered	Filtered	#DIV/0!	3	Filtered	Filtered	Filtered	#DIV/0!	3	Filtered	Filtered	Filtered	#DIV/0!	3	12636.8	7524.21	24636.2	14932.4	0	NO	NO	YES	YES	NO	NO	2	NO
_REGSASTEVL_.2	REGSASTEVL	O75643	SNRNP200	10	Filtered	Filtered	Filtered	#DIV/0!	3	Filtered	Filtered	Filtered	#DIV/0!	3	Filtered	Filtered	Filtered	#DIV/0!	3	1842.33	5124.94	5029.74	3999	0	NO	NO	YES	YES	NO	NO	2	NO
_VLAVLKNEKL_.2	VLAVLKNEKL	O75643	SNRNP200	10	Filtered	Filtered	Filtered	#DIV/0!	3	Filtered	Filtered	Filtered	#DIV/0!	3	Filtered	Filtered	Filtered	#DIV/0!	3	441.485	4114.71	754.465	1770.22	0	NO	NO	NO	NO	NO	NO	0	NO
_SLVGKLEGT_.2	SLVGKLEGT	O75643	SNRNP200	9	Filtered	Filtered	Filtered	#DIV/0!	3	Filtered	Filtered	Filtered	#DIV/0!	3	Filtered	Filtered	Filtered	#DIV/0!	3	33550.7	28418.2	32344.6	31437.8	0	YES	NO	NO	NO	NO	NO	1	NO
_GETSTDLKL_.2	GETSTDLKL	O75643	SNRNP200	9	Filtered	Filtered	Filtered	#DIV/0!	3	Filtered	Filtered	Filtered	#DIV/0!	3	Filtered	Filtered	Filtered	#DIV/0!	3	23587.8	29576	23718.1	25627.3	0	NO	NO	YES	YES	NO	NO	2	NO
_GETSTDLKL_.1	GETSTDLKL	O75643	SNRNP200	9	Filtered	Filtered	Filtered	#DIV/0!	3	Filtered	Filtered	Filtered	#DIV/0!	3	Filtered	Filtered	Filtered	#DIV/0!	3	Filtered	Filtered	4036.89	4036.89	2	NO	NO	YES	YES	NO	NO	2	NO
_YLSLLNQQL_.2	YLSLLNQQL	O75643	SNRNP200	9	Filtered	Filtered	Filtered	#DIV/0!	3	Filtered	Filtered	Filtered	#DIV/0!	3	Filtered	Filtered	Filtered	#DIV/0!	3	20783.5	21285.2	23097.9	21722.2	0	YES	YES	NO	NO	YES	YES	4	NO
_AELTGDHQL_.2	AELTGDHQL	O75643	SNRNP200	9	Filtered	Filtered	Filtered	#DIV/0!	3	Filtered	Filtered	Filtered	#DIV/0!	3	Filtered	Filtered	Filtered	#DIV/0!	3	11893.5	14515.1	14994.4	13801	0	NO	NO	YES	YES	NO	NO	2	NO
_SEFKNITV_.2	SEFKNITV	O75643	SNRNP200	8	Filtered	Filtered	Filtered	#DIV/0!	3	Filtered	Filtered	Filtered	#DIV/0!	3	Filtered	Filtered	Filtered	#DIV/0!	3	Filtered	7474.43	6190.11	6832.27	1	NO	NO	YES	YES	NO	NO	2	NO
_ALM[Oxidation (M)]ADMVYV_.1	ALMADMVYV	O75643	SNRNP200	9	Filtered	Filtered	Filtered	#DIV/0!	3	Filtered	Filtered	Filtered	#DIV/0!	3	Filtered	Filtered	Filtered	#DIV/0!	3	27994.1	120043	Filtered	74018.3	1	YES	YES	NO	NO	NO	YES	3	NO
_ALMADM[Oxidation (M)]VYV_.1	ALMADMVYV	O75643	SNRNP200	9	Filtered	Filtered	Filtered	#DIV/0!	3	Filtered	Filtered	Filtered	#DIV/0!	3	Filtered	Filtered	Filtered	#DIV/0!	3	15569.3	63575.3	Filtered	39572.3	1	YES	YES	NO	NO	NO	YES	3	NO
_ALM[Oxidation (M)]ADM[Oxidation (M)]VYV_.2	ALMADMVYV	O75643	SNRNP200	9	Filtered	Filtered	Filtered	#DIV/0!	3	Filtered	Filtered	Filtered	#DIV/0!	3	Filtered	Filtered	Filtered	#DIV/0!	3	Filtered	7538.48	1810.99	4674.73	1	YES	YES	NO	NO	NO	YES	3	NO
_ALM[Oxidation (M)]ADM[Oxidation (M)]VYV_.1	ALMADMVYV	O75643	SNRNP200	9	Filtered	Filtered	Filtered	#DIV/0!	3	Filtered	Filtered	Filtered	#DIV/0!	3	Filtered	Filtered	Filtered	#DIV/0!	3	Filtered	25424.2	Filtered	25424.2	2	YES	YES	NO	NO	NO	YES	3	NO
_ALMADM[Oxidation (M)]VYV_.2	ALMADMVYV	O75643	SNRNP200	9	Filtered	Filtered	Filtered	#DIV/0!	3	Filtered	Filtered	Filtered	#DIV/0!	3	Filtered	Filtered	Filtered	#DIV/0!	3	Filtered	3521.15	Filtered	3521.15	2	YES	YES	NO	NO	NO	YES	3	NO
_NEIGELIRM[Oxidation (M)]_.2	NEIGELIRM	O75643	SNRNP200	9	Filtered	Filtered	Filtered	#DIV/0!	3	Filtered	Filtered	Filtered	#DIV/0!	3	Filtered	Filtered	Filtered	#DIV/0!	3	Filtered	10545.1	Filtered	10545.1	2	NO	NO	YES	YES	NO	NO	2	NO
_VDYPIYDVL_.2	VDYPIYDVL	O75643	SNRNP200	9	Filtered	Filtered	Filtered	#DIV/0!	3	Filtered	Filtered	Filtered	#DIV/0!	3	Filtered	Filtered	Filtered	#DIV/0!	3	2949.31	Filtered	Filtered	2949.31	2	NO	NO	YES	NO	NO	NO	1	NO
_RLMRAIFEI_.2	RLMRAIFEI	O75643	SNRNP200	9	Filtered	Filtered	Filtered	#DIV/0!	3	Filtered	Filtered	Filtered	#DIV/0!	3	Filtered	Filtered	Filtered	#DIV/0!	3	Filtered	8811.77	Filtered	8811.77	2	YES	YES	NO	NO	NO	YES	3	NO
_VILHHEYFL_.3	VILHHEYFL	O75643	SNRNP200	9	Filtered	Filtered	Filtered	#DIV/0!	3	Filtered	Filtered	Filtered	#DIV/0!	3	Filtered	Filtered	Filtered	#DIV/0!	3	Filtered	3926.53	Filtered	3926.53	2	YES	YES	NO	NO	NO	YES	3	NO
_ILDIPFHQV_.2	ILDIPFHQV	O75648	TRMU	9	Filtered	Filtered	Filtered	#DIV/0!	3	Filtered	Filtered	Filtered	#DIV/0!	3	Filtered	Filtered	Filtered	#DIV/0!	3	22423.9	18598.5	25387.3	22136.6	0	YES	YES	NO	NO	YES	YES	4	NO
_AEEPPAALV_.1	AEEPPAALV	O75648	TRMU	9	Filtered	Filtered	Filtered	#DIV/0!	3	Filtered	Filtered	Filtered	#DIV/0!	3	Filtered	Filtered	Filtered	#DIV/0!	3	Filtered	Filtered	456490	456490	2	NO	NO	YES	YES	NO	NO	2	NO
_RVMPSSFFL_.2	RVMPSSFFL	O75663	TIPRL	9	Filtered	Filtered	Filtered	#DIV/0!	3	18685	26555.9	33292.4	26177.7	0	18784.1	26935.9	27857.3	24525.8	0	302819	342202	362554	335858	0	YES	YES	NO	NO	YES	YES	4	NO
_RVM[Oxidation (M)]PSSFFL_.2	RVMPSSFFL	O75663	TIPRL	9	Filtered	Filtered	Filtered	#DIV/0!	3	Filtered	3939.6	Filtered	3939.6	2	Filtered	5073.25	4209.02	4641.13	1	47573.1	94929.5	45720	62740.9	0	YES	YES	NO	NO	YES	YES	4	NO
_TLLGESLKL_.2	TLLGESLKL	O75663	TIPRL	9	Filtered	Filtered	Filtered	#DIV/0!	3	Filtered	Filtered	Filtered	#DIV/0!	3	Filtered	Filtered	Filtered	#DIV/0!	3	37198.8	Filtered	Filtered	37198.8	2	YES	YES	NO	NO	NO	YES	3	NO
_HEADKTYM[Oxidation (M)]L_.2	HEADKTYML	O75663	TIPRL	9	Filtered	Filtered	Filtered	#DIV/0!	3	Filtered	Filtered	Filtered	#DIV/0!	3	Filtered	Filtered	Filtered	#DIV/0!	3	Filtered	Filtered	3490.72	3490.72	2	NO	NO	YES	YES	NO	NO	2	NO
_HEADKTYML_.2	HEADKTYML	O75663	TIPRL	9	Filtered	Filtered	Filtered	#DIV/0!	3	Filtered	Filtered	Filtered	#DIV/0!	3	Filtered	Filtered	Filtered	#DIV/0!	3	Filtered	Filtered	770.341	770.341	2	NO	NO	YES	YES	NO	NO	2	NO
_KLHLILDYV_.2	KLHLILDYV	O75676	RPS6KA4	9	Filtered	Filtered	Filtered	#DIV/0!	3	Filtered	8374.91	9605.4	8990.16	1	2358.16	6174.79	6584.83	5039.26	0	75475.5	100146	90508.8	88710.2	0	YES	YES	NO	NO	NO	NO	2	NO
_RVYGGEIVL_.2	RVYGGEIVL	O75676	RPS6KA4	9	Filtered	Filtered	Filtered	#DIV/0!	3	Filtered	Filtered	Filtered	#DIV/0!	3	Filtered	7615.39	6422.21	7018.8	1	55848.7	92487.8	70586.8	72974.4	0	YES	YES	NO	NO	YES	YES	4	NO
_RLHEKIQEA_.2	RLHEKIQEA	O75683	SURF6	9	Filtered	Filtered	Filtered	#DIV/0!	3	Filtered	Filtered	Filtered	#DIV/0!	3	Filtered	Filtered	Filtered	#DIV/0!	3	1749.61	2261.82	2180.33	2063.92	0	YES	YES	NO	YES	NO	NO	3	NO
_KIIEDLGVHF_.2	KIIEDLGVHF	O75691	UTP20	10	38641.3	42765.7	52456.4	44621.1	0	387043	565094	744046	565394	0	256330	361439	377271	331680	0	3.58645e+06	7116315	3.1953e+06	4.63269e+06	0	NO	NO	NO	NO	YES	NO	1	NO
_KIIEDLGVHF_.3	KIIEDLGVHF	O75691	UTP20	10	Filtered	Filtered	Filtered	#DIV/0!	3	71358	137634	153781	120924	0	153941	131987	157291	147739	0	734007	742358	893084	789816	0	NO	NO	NO	NO	YES	NO	1	NO
_KIIEDLGVHF_.1	KIIEDLGVHF	O75691	UTP20	10	Filtered	Filtered	Filtered	#DIV/0!	3	Filtered	Filtered	Filtered	#DIV/0!	3	Filtered	Filtered	Filtered	#DIV/0!	3	101771	128740	176368	135626	0	NO	NO	NO	NO	YES	NO	1	NO
_FSNPRALYL_.2	FSNPRALYL	O75691	UTP20	9	Filtered	Filtered	Filtered	#DIV/0!	3	Filtered	6074.5	15978.2	11026.3	1	4934.94	7565.83	8365.18	6955.32	0	83120.3	100715	98122.5	93985.9	0	YES	YES	NO	NO	YES	YES	4	NO
_ALMELFPKL_.2	ALMELFPKL	O75691	UTP20	9	Filtered	Filtered	Filtered	#DIV/0!	3	33416.9	51453.7	54185.1	46351.9	0	32445	38218.3	41583.5	37415.6	0	733574	769196	806765	769845	0	YES	YES	NO	NO	YES	YES	4	NO
_ALM[Oxidation (M)]ELFPKL_.2	ALMELFPKL	O75691	UTP20	9	Filtered	Filtered	Filtered	#DIV/0!	3	9025.09	22709.7	17320.3	16351.7	0	Filtered	6543.84	Filtered	6543.84	2	169415	157737	75488.2	134213	0	YES	YES	NO	NO	YES	YES	4	NO
_SLLDLHTKV_.2	SLLDLHTKV	O75691	UTP20	9	Filtered	Filtered	Filtered	#DIV/0!	3	Filtered	Filtered	Filtered	#DIV/0!	3	Filtered	Filtered	Filtered	#DIV/0!	3	53422.2	81953.5	67970.6	67782.1	0	YES	YES	NO	NO	YES	YES	4	NO
_ILNHFDVQL_.2	ILNHFDVQL	O75691	UTP20	9	Filtered	Filtered	Filtered	#DIV/0!	3	Filtered	Filtered	Filtered	#DIV/0!	3	Filtered	Filtered	Filtered	#DIV/0!	3	36310.8	45725.1	31168.7	37734.8	0	YES	YES	NO	NO	NO	YES	3	NO
_SIIKKLAAL_.2	SIIKKLAAL	O75691	UTP20	9	Filtered	Filtered	Filtered	#DIV/0!	3	Filtered	Filtered	Filtered	#DIV/0!	3	Filtered	Filtered	Filtered	#DIV/0!	3	19700.1	33704.2	20994.9	24799.7	0	YES	YES	NO	NO	YES	YES	4	NO
_LILPHVPAI_.2	LILPHVPAI	O75691	UTP20	9	Filtered	Filtered	Filtered	#DIV/0!	3	Filtered	Filtered	Filtered	#DIV/0!	3	Filtered	Filtered	Filtered	#DIV/0!	3	15907.9	18131.4	18116.6	17385.3	0	YES	YES	NO	NO	YES	YES	4	NO
_NLPSILLKV_.2	NLPSILLKV	O75691	UTP20	9	Filtered	Filtered	Filtered	#DIV/0!	3	Filtered	Filtered	Filtered	#DIV/0!	3	Filtered	Filtered	Filtered	#DIV/0!	3	12126.3	21743.6	15517.8	16462.6	0	YES	YES	NO	NO	NO	YES	3	NO
_KIIEDLGVHFL_.2	KIIEDLGVHFL	O75691	UTP20	11	Filtered	Filtered	Filtered	#DIV/0!	3	Filtered	Filtered	Filtered	#DIV/0!	3	Filtered	Filtered	Filtered	#DIV/0!	3	9249.94	13693.4	5008.4	9317.23	0	YES	YES	YES	NO	NO	YES	4	NO
_ALYHEQLAL_.2	ALYHEQLAL	O75691	UTP20	9	Filtered	Filtered	Filtered	#DIV/0!	3	Filtered	Filtered	Filtered	#DIV/0!	3	Filtered	Filtered	Filtered	#DIV/0!	3	31970.2	24159.4	48770.4	34966.7	0	YES	YES	NO	NO	NO	YES	3	NO
_ILDYPLGDKLR_.3	ILDYPLGDKLR	O75691	UTP20	11	Filtered	Filtered	Filtered	#DIV/0!	3	Filtered	Filtered	Filtered	#DIV/0!	3	Filtered	Filtered	Filtered	#DIV/0!	3	6010.8	13185.5	Filtered	9598.13	1	NO	NO	NO	NO	NO	NO	0	NO
_HLDDINFDV_.2	HLDDINFDV	O75691	UTP20	9	Filtered	Filtered	Filtered	#DIV/0!	3	Filtered	Filtered	Filtered	#DIV/0!	3	Filtered	Filtered	Filtered	#DIV/0!	3	Filtered	4433.16	Filtered	4433.16	2	YES	YES	NO	NO	NO	YES	3	NO
_HLPEPVAIKF_.2	HLPEPVAIKF	O75691	UTP20	10	Filtered	Filtered	Filtered	#DIV/0!	3	Filtered	Filtered	Filtered	#DIV/0!	3	Filtered	Filtered	Filtered	#DIV/0!	3	Filtered	2644.78	Filtered	2644.78	2	NO	YES	NO	NO	YES	NO	2	NO
_GEFADPFKL_.2	GEFADPFKL	O75694	NUP155	9	Filtered	14177.1	12459.6	13318.4	1	105937	124906	149370	126738	0	86672.4	135538	126637	116282	0	1371167	1.46632e+06	868453	1.23531e+06	0	NO	NO	YES	YES	NO	NO	2	NO
_GEFADPFKL_.1	GEFADPFKL	O75694	NUP155	9	Filtered	Filtered	Filtered	#DIV/0!	3	Filtered	Filtered	Filtered	#DIV/0!	3	Filtered	Filtered	Filtered	#DIV/0!	3	98646.5	118206	103411	106755	0	NO	NO	YES	YES	NO	NO	2	NO
_LLPDPLYSL_.2	LLPDPLYSL	O75694	NUP155	9	Filtered	Filtered	Filtered	#DIV/0!	3	1284.12	Filtered	Filtered	1284.12	2	2390.79	3785.17	2675.24	2950.4	0	32560.3	48248.9	38533.8	39781	0	YES	YES	NO	NO	YES	YES	4	NO
_LLPDPLYSL_.1	LLPDPLYSL	O75694	NUP155	9	Filtered	Filtered	Filtered	#DIV/0!	3	Filtered	Filtered	Filtered	#DIV/0!	3	Filtered	60356.2	Filtered	60356.2	2	450971	681548	654427	595649	0	YES	YES	NO	NO	YES	YES	4	NO
_RLLEVYDQL_.2	RLLEVYDQL	O75694	NUP155	9	Filtered	Filtered	Filtered	#DIV/0!	3	5306.13	Filtered	Filtered	5306.13	2	4371.71	6526.75	Filtered	5449.23	1	75397.2	130830	103400	103209	0	YES	YES	NO	NO	NO	YES	3	NO
_GLSETILAV_.1	GLSETILAV	O75694	NUP155	9	Filtered	Filtered	Filtered	#DIV/0!	3	Filtered	Filtered	Filtered	#DIV/0!	3	Filtered	57788.7	Filtered	57788.7	2	380594	668684	884963	644747	0	YES	YES	NO	NO	NO	YES	3	NO
_ALQEALENA_.1	ALQEALENA	O75694	NUP155	9	Filtered	Filtered	Filtered	#DIV/0!	3	Filtered	Filtered	Filtered	#DIV/0!	3	Filtered	Filtered	Filtered	#DIV/0!	3	51307.1	66469.5	60060.5	59279	0	YES	YES	NO	NO	NO	NO	2	NO
_ALQEALENA_.2	ALQEALENA	O75694	NUP155	9	Filtered	Filtered	Filtered	#DIV/0!	3	Filtered	Filtered	Filtered	#DIV/0!	3	Filtered	Filtered	Filtered	#DIV/0!	3	38220.5	99608.7	13360	50396.4	0	YES	YES	NO	NO	NO	NO	2	NO
_TEISLQQRL_.2	TEISLQQRL	O75694	NUP155	9	Filtered	Filtered	Filtered	#DIV/0!	3	Filtered	Filtered	Filtered	#DIV/0!	3	Filtered	Filtered	Filtered	#DIV/0!	3	15946.1	53774.9	29786.2	33169.1	0	NO	NO	YES	YES	NO	NO	2	NO
_LEYIARAIL_.2	LEYIARAIL	O75694	NUP155	9	Filtered	Filtered	Filtered	#DIV/0!	3	Filtered	Filtered	Filtered	#DIV/0!	3	Filtered	Filtered	Filtered	#DIV/0!	3	20775.6	32768.5	25430.4	26324.8	0	NO	NO	YES	YES	NO	NO	2	NO
_SLQQRLEYI_.2	SLQQRLEYI	O75694	NUP155	9	Filtered	Filtered	Filtered	#DIV/0!	3	Filtered	Filtered	Filtered	#DIV/0!	3	Filtered	Filtered	Filtered	#DIV/0!	3	4377.24	9996.72	9763.93	8045.96	0	YES	YES	NO	NO	NO	NO	2	NO
_SETILAVGL_.1	SETILAVGL	O75694	NUP155	9	Filtered	Filtered	Filtered	#DIV/0!	3	Filtered	Filtered	Filtered	#DIV/0!	3	Filtered	Filtered	Filtered	#DIV/0!	3	74187.8	Filtered	93214.9	83701.3	1	NO	NO	YES	YES	NO	NO	2	NO
_SELMDITKL_.2	SELMDITKL	O75694	NUP155	9	Filtered	Filtered	Filtered	#DIV/0!	3	Filtered	Filtered	Filtered	#DIV/0!	3	Filtered	Filtered	Filtered	#DIV/0!	3	37556.3	51839.8	54026.4	47807.5	0	NO	NO	YES	YES	NO	NO	2	NO
_SELM[Oxidation (M)]DITKL_.2	SELMDITKL	O75694	NUP155	9	Filtered	Filtered	Filtered	#DIV/0!	3	Filtered	Filtered	Filtered	#DIV/0!	3	Filtered	Filtered	Filtered	#DIV/0!	3	5292.02	6263.78	Filtered	5777.9	1	NO	NO	YES	YES	NO	NO	2	NO
_ALYSKGILL_.2	ALYSKGILL	O75694	NUP155	9	Filtered	Filtered	Filtered	#DIV/0!	3	Filtered	Filtered	Filtered	#DIV/0!	3	Filtered	2025.2	Filtered	2025.2	2	36177.6	63539.3	31901.4	43872.8	0	YES	YES	NO	NO	YES	YES	4	NO
_RIMGNIWDA_.2	RIMGNIWDA	O75694	NUP155	9	Filtered	Filtered	Filtered	#DIV/0!	3	Filtered	Filtered	Filtered	#DIV/0!	3	Filtered	Filtered	Filtered	#DIV/0!	3	25390.6	Filtered	42865	34127.8	1	YES	YES	NO	NO	NO	NO	2	NO
_RIM[Oxidation (M)]GNIWDA_.2	RIMGNIWDA	O75694	NUP155	9	Filtered	Filtered	Filtered	#DIV/0!	3	Filtered	Filtered	Filtered	#DIV/0!	3	Filtered	Filtered	Filtered	#DIV/0!	3	Filtered	Filtered	1389.84	1389.84	2	YES	YES	NO	NO	NO	NO	2	NO
_KELSDSVTL_.2	KELSDSVTL	O75694	NUP155	9	Filtered	Filtered	Filtered	#DIV/0!	3	Filtered	Filtered	Filtered	#DIV/0!	3	Filtered	Filtered	Filtered	#DIV/0!	3	15051	20964.4	Filtered	18007.7	1	NO	NO	YES	YES	NO	NO	2	NO
_NEIGVPLPRL_.2	NEIGVPLPRL	O75694	NUP155	10	Filtered	Filtered	Filtered	#DIV/0!	3	Filtered	Filtered	Filtered	#DIV/0!	3	Filtered	Filtered	Filtered	#DIV/0!	3	Filtered	9783.47	10002.4	9892.95	1	NO	NO	YES	YES	NO	NO	2	NO
_FLVPSLLQF_.2	FLVPSLLQF	O75694	NUP155	9	Filtered	Filtered	Filtered	#DIV/0!	3	Filtered	Filtered	Filtered	#DIV/0!	3	Filtered	Filtered	Filtered	#DIV/0!	3	3299.52	Filtered	Filtered	3299.52	2	YES	YES	NO	NO	YES	YES	4	NO
_EEIERFFKL_.2	EEIERFFKL	O75694	NUP155	9	Filtered	Filtered	Filtered	#DIV/0!	3	Filtered	Filtered	Filtered	#DIV/0!	3	Filtered	Filtered	Filtered	#DIV/0!	3	Filtered	Filtered	7058.94	7058.94	2	NO	NO	YES	YES	NO	NO	2	NO
_FLHELEEKM_.2	FLHELEEKM	O75694	NUP155	9	Filtered	Filtered	Filtered	#DIV/0!	3	Filtered	Filtered	Filtered	#DIV/0!	3	Filtered	Filtered	Filtered	#DIV/0!	3	Filtered	Filtered	974.209	974.209	2	YES	YES	NO	NO	YES	YES	4	NO
_KAPDFLPLL_.2	KAPDFLPLL	O75695	RP2	9	Filtered	Filtered	Filtered	#DIV/0!	3	Filtered	Filtered	Filtered	#DIV/0!	3	1486.36	4420.81	3978.47	3295.22	0	71851.5	76661.8	73015.9	73843	0	YES	YES	NO	NO	YES	YES	4	NO
_RLPGTVAGQQF_.2	RLPGTVAGQQF	O75695	RP2	11	Filtered	Filtered	Filtered	#DIV/0!	3	Filtered	Filtered	Filtered	#DIV/0!	3	Filtered	7724.9	Filtered	7724.9	2	38552.4	65689.1	53105.4	52449	0	NO	NO	NO	NO	NO	NO	0	NO
_TLWNEIERL_.2	TLWNEIERL	O75716	STK16	9	Filtered	Filtered	Filtered	#DIV/0!	3	Filtered	Filtered	Filtered	#DIV/0!	3	Filtered	Filtered	Filtered	#DIV/0!	3	107402	85267.2	125934	106201	0	YES	YES	NO	NO	NO	YES	3	NO
_FLNDNAVEI_.2	FLNDNAVEI	O75717	WDHD1	9	Filtered	Filtered	Filtered	#DIV/0!	3	Filtered	Filtered	Filtered	#DIV/0!	3	Filtered	Filtered	Filtered	#DIV/0!	3	9275.27	6565.17	4395.27	6745.23	0	YES	YES	NO	NO	YES	YES	4	NO
_KEENLKNVL_.2	KEENLKNVL	O75717	WDHD1	9	Filtered	Filtered	Filtered	#DIV/0!	3	Filtered	Filtered	Filtered	#DIV/0!	3	Filtered	Filtered	Filtered	#DIV/0!	3	1894.28	Filtered	Filtered	1894.28	2	NO	NO	YES	YES	NO	NO	2	NO
_LLFDQNDKV_.2	LLFDQNDKV	O75718	CRTAP	9	Filtered	Filtered	Filtered	#DIV/0!	3	Filtered	Filtered	Filtered	#DIV/0!	3	Filtered	Filtered	Filtered	#DIV/0!	3	11697.1	12276.3	11024.7	11666	0	YES	YES	NO	NO	NO	YES	3	NO
_ADHYVEVL_.2	ADHYVEVL	O75718	CRTAP	8	Filtered	Filtered	Filtered	#DIV/0!	3	Filtered	Filtered	Filtered	#DIV/0!	3	Filtered	Filtered	Filtered	#DIV/0!	3	3564.85	7224.4	6450.31	5746.52	0	NO	NO	YES	NO	NO	NO	1	NO
_RIVGIVIQM[Oxidation (M)]_.2	RIVGIVIQM	O75751	SLC22A3	9	Filtered	Filtered	Filtered	#DIV/0!	3	Filtered	Filtered	Filtered	#DIV/0!	3	Filtered	Filtered	Filtered	#DIV/0!	3	8715.65	24534.4	10823.3	14691.1	0	YES	YES	NO	NO	YES	YES	4	NO
_FLPEGIAWL_.2	FLPEGIAWL	O75751	SLC22A3	9	Filtered	Filtered	Filtered	#DIV/0!	3	Filtered	Filtered	Filtered	#DIV/0!	3	Filtered	Filtered	Filtered	#DIV/0!	3	2626.61	5318.97	6826.94	4924.17	0	YES	YES	NO	NO	YES	YES	4	NO
_QEEELLRIA_.2	QEEELLRIA	O75764	TCEA3	9	Filtered	Filtered	Filtered	#DIV/0!	3	Filtered	Filtered	Filtered	#DIV/0!	3	Filtered	Filtered	Filtered	#DIV/0!	3	7297.08	17203	Filtered	12250.1	1	NO	NO	YES	YES	NO	NO	2	NO
_VLHDISSLL_.2	VLHDISSLL	O75787	ATP6AP2	9	64053.3	75229.7	106340	81874.2	0	925810	966734	1.23908e+06	1.04387e+06	0	565488	1.0115e+06	941923	839636	0	123532	154732	5603874	1.96071e+06	0	YES	YES	NO	NO	YES	YES	4	NO
_VLHDISSLL_.1	VLHDISSLL	O75787	ATP6AP2	9	Filtered	Filtered	Filtered	#DIV/0!	3	Filtered	Filtered	Filtered	#DIV/0!	3	Filtered	106014	Filtered	106014	2	Filtered	1.55329e+06	1.98599e+06	1.76964e+06	1	YES	YES	NO	NO	YES	YES	4	NO
_GERIPDVAAL_.2	GERIPDVAAL	O75787	ATP6AP2	10	Filtered	Filtered	Filtered	#DIV/0!	3	Filtered	Filtered	Filtered	#DIV/0!	3	Filtered	Filtered	Filtered	#DIV/0!	3	2170.22	Filtered	1362.47	1766.34	1	NO	NO	YES	YES	NO	NO	2	NO
_RLADLEALKV_.2	RLADLEALKV	O75792	RNASEH2A	10	Filtered	Filtered	Filtered	#DIV/0!	3	Filtered	13909.7	17873.4	15891.5	1	Filtered	7054.85	Filtered	7054.85	2	56177.8	177232	82843.5	105418	0	YES	YES	NO	NO	NO	NO	2	NO
_RLSSPVPAV_.2	RLSSPVPAV	O75792	RNASEH2A	9	Filtered	Filtered	Filtered	#DIV/0!	3	Filtered	Filtered	Filtered	#DIV/0!	3	Filtered	Filtered	Filtered	#DIV/0!	3	16721.9	25329.4	23144.6	21731.9	0	YES	YES	NO	NO	NO	YES	3	NO
_TDFVGWAL_.1	TDFVGWAL	O75792	RNASEH2A	8	Filtered	Filtered	Filtered	#DIV/0!	3	Filtered	Filtered	Filtered	#DIV/0!	3	Filtered	Filtered	Filtered	#DIV/0!	3	102488	Filtered	45235.1	73861.5	1	NO	NO	YES	NO	NO	NO	1	NO
_RLADLEALKVA_.2	RLADLEALKVA	O75792	RNASEH2A	11	Filtered	Filtered	Filtered	#DIV/0!	3	Filtered	Filtered	Filtered	#DIV/0!	3	Filtered	Filtered	Filtered	#DIV/0!	3	5762.48	Filtered	6325.6	6044.04	1	YES	NO	NO	NO	NO	NO	1	NO
_KIIQVAVEL_.2	KIIQVAVEL	O75815	BCAR3	9	13624.5	17609.5	26544.3	19259.4	0	134888	228354	214017	192420	0	351628	586356	538411	492132	0	614743	2195039	653167	1.15432e+06	0	YES	YES	NO	NO	YES	YES	4	YES
_KIIQVAVEL_.1	KIIQVAVEL	O75815	BCAR3	9	Filtered	Filtered	Filtered	#DIV/0!	3	78425.5	533281	673775	428494	0	47062.2	96404.9	73363.7	72276.9	0	1649350	2.33223e+06	2.52051e+06	2.16736e+06	0	YES	YES	NO	NO	YES	YES	4	YES
_GDFLVRDSL_.2	GDFLVRDSL	O75815	BCAR3	9	Filtered	Filtered	Filtered	#DIV/0!	3	10983.5	15136.6	24606.4	16908.8	0	13336.2	19015.1	18630.6	16994	0	123495	190673	136369	150179	0	NO	NO	YES	YES	NO	NO	2	YES
_RILGVSEEM[Oxidation (M)]_.2	RILGVSEEM	O75815	BCAR3	9	Filtered	Filtered	Filtered	#DIV/0!	3	Filtered	Filtered	Filtered	#DIV/0!	3	Filtered	Filtered	Filtered	#DIV/0!	3	958.262	2315.93	1166.6	1480.26	0	YES	YES	NO	NO	YES	YES	4	YES
_RILGVSEEM_.2	RILGVSEEM	O75815	BCAR3	9	Filtered	Filtered	Filtered	#DIV/0!	3	Filtered	Filtered	Filtered	#DIV/0!	3	Filtered	Filtered	Filtered	#DIV/0!	3	3342.79	Filtered	7148.88	5245.83	1	YES	YES	NO	NO	YES	YES	4	YES
_GEFVTPLL_.1	GEFVTPLL	O75815	BCAR3	8	Filtered	Filtered	Filtered	#DIV/0!	3	Filtered	Filtered	Filtered	#DIV/0!	3	Filtered	Filtered	Filtered	#DIV/0!	3	122628	Filtered	122412	122520	1	NO	NO	YES	YES	NO	NO	2	YES
_KELEEELLL_.2	KELEEELLL	O75815	BCAR3	9	Filtered	Filtered	Filtered	#DIV/0!	3	Filtered	Filtered	Filtered	#DIV/0!	3	Filtered	Filtered	Filtered	#DIV/0!	3	38263.8	Filtered	90991.3	64627.5	1	NO	NO	YES	YES	NO	NO	2	YES
_REQNLPRGNLL_.3	REQNLPRGNLL	O75815	BCAR3	11	Filtered	Filtered	Filtered	#DIV/0!	3	Filtered	Filtered	Filtered	#DIV/0!	3	Filtered	Filtered	Filtered	#DIV/0!	3	Filtered	Filtered	3988.96	3988.96	2	NO	NO	YES	YES	NO	NO	2	YES
_SEIYIHGL_.2	SEIYIHGL	O75817	POP7	8	Filtered	Filtered	Filtered	#DIV/0!	3	20258.8	25562.1	38574	28131.6	0	14230.3	18955.3	21910.1	18365.2	0	193066	314827	229928	245940	0	NO	NO	YES	YES	NO	NO	2	NO
_SEIYIHGL_.1	SEIYIHGL	O75817	POP7	8	Filtered	Filtered	Filtered	#DIV/0!	3	Filtered	Filtered	Filtered	#DIV/0!	3	Filtered	Filtered	Filtered	#DIV/0!	3	64647.2	120161	108554	97787.4	0	NO	NO	YES	YES	NO	NO	2	NO
_RAINIALQL_.2	RAINIALQL	O75817	POP7	9	Filtered	Filtered	Filtered	#DIV/0!	3	Filtered	Filtered	Filtered	#DIV/0!	3	6454.9	12599.3	11768.7	10274.3	0	69640.6	120161	73200.1	87667.4	0	NO	YES	NO	NO	YES	YES	3	NO
_SEIYIHGLGL_.2	SEIYIHGLGL	O75817	POP7	10	Filtered	Filtered	Filtered	#DIV/0!	3	Filtered	Filtered	Filtered	#DIV/0!	3	Filtered	1639.19	Filtered	1639.19	2	25990.7	16259.2	25630.9	22627	0	NO	NO	YES	YES	NO	NO	2	NO
_REDAARAIA_.2	REDAARAIA	O75821	EIF3G	9	Filtered	Filtered	Filtered	#DIV/0!	3	Filtered	Filtered	2458.58	2458.58	2	1734.98	2949.25	3240.29	2641.5	0	17792.8	25061	25004.8	22619.5	0	NO	NO	YES	YES	NO	NO	2	NO
_RETDLQELF_.2	RETDLQELF	O75821	EIF3G	9	Filtered	Filtered	Filtered	#DIV/0!	3	20546.7	22844.2	37004.7	26798.5	0	22927.8	33895.5	32462.2	29761.8	0	254198	326313	298279	292930	0	NO	NO	YES	YES	NO	NO	2	NO
_RETDLQEL_.2	RETDLQEL	O75821	EIF3G	8	Filtered	Filtered	Filtered	#DIV/0!	3	Filtered	Filtered	Filtered	#DIV/0!	3	Filtered	Filtered	Filtered	#DIV/0!	3	4313.88	Filtered	3188.26	3751.07	1	NO	NO	YES	YES	NO	NO	2	NO
_KVVPQLVHI_.2	KVVPQLVHI	O75843	AP1G2	9	Filtered	Filtered	Filtered	#DIV/0!	3	Filtered	Filtered	Filtered	#DIV/0!	3	Filtered	Filtered	Filtered	#DIV/0!	3	22212.3	27741.9	22692.9	24215.7	0	YES	YES	NO	NO	YES	YES	4	NO
_AILTAVHMI_.2	AILTAVHMI	O75843	AP1G2	9	Filtered	Filtered	Filtered	#DIV/0!	3	Filtered	Filtered	Filtered	#DIV/0!	3	Filtered	Filtered	Filtered	#DIV/0!	3	3191.98	6268.87	4410.92	4623.92	0	YES	YES	NO	NO	NO	YES	3	NO
_AILEKMPLV_.2	AILEKMPLV	O75843	AP1G2	9	Filtered	Filtered	Filtered	#DIV/0!	3	Filtered	Filtered	Filtered	#DIV/0!	3	Filtered	Filtered	Filtered	#DIV/0!	3	23355.6	47198.6	40428.6	36994.3	0	YES	YES	NO	NO	YES	YES	4	NO
_ALMKLSTRL_.2	ALMKLSTRL	O75843	AP1G2	9	Filtered	Filtered	Filtered	#DIV/0!	3	Filtered	Filtered	Filtered	#DIV/0!	3	Filtered	Filtered	Filtered	#DIV/0!	3	Filtered	Filtered	3640.01	3640.01	2	YES	YES	NO	NO	NO	YES	3	NO
_YIAPLFDKF_.2	YIAPLFDKF	O75844	ZMPSTE24	9	Filtered	Filtered	Filtered	#DIV/0!	3	Filtered	Filtered	Filtered	#DIV/0!	3	Filtered	Filtered	Filtered	#DIV/0!	3	27304.5	41650.6	31071.9	33342.3	0	NO	YES	NO	NO	YES	YES	3	NO
_FVIEEKHGF_.2	FVIEEKHGF	O75844	ZMPSTE24	9	Filtered	Filtered	Filtered	#DIV/0!	3	Filtered	Filtered	Filtered	#DIV/0!	3	Filtered	Filtered	Filtered	#DIV/0!	3	Filtered	Filtered	2744.05	2744.05	2	NO	YES	NO	NO	YES	YES	3	NO
_GDFRVPQIL_.2	GDFRVPQIL	O75845	SC5D	9	Filtered	Filtered	Filtered	#DIV/0!	3	Filtered	Filtered	Filtered	#DIV/0!	3	Filtered	Filtered	Filtered	#DIV/0!	3	Filtered	Filtered	5780.19	5780.19	2	NO	NO	YES	YES	NO	NO	2	NO
_REIKFTVQA_.2	REIKFTVQA	O75845	SC5D	9	Filtered	Filtered	Filtered	#DIV/0!	3	Filtered	Filtered	Filtered	#DIV/0!	3	Filtered	Filtered	Filtered	#DIV/0!	3	Filtered	2553.5	Filtered	2553.5	2	NO	NO	YES	YES	NO	NO	2	NO
_KEQPPQLSA_.2	KEQPPQLSA	O75864	PPP1R37	9	Filtered	Filtered	Filtered	#DIV/0!	3	Filtered	Filtered	Filtered	#DIV/0!	3	Filtered	Filtered	Filtered	#DIV/0!	3	6959.98	9618.54	7689.15	8089.23	0	NO	NO	YES	YES	NO	NO	2	NO
_YIVDHTIIM_.2	YIVDHTIIM	O75880	SCO1	9	Filtered	Filtered	Filtered	#DIV/0!	3	Filtered	Filtered	Filtered	#DIV/0!	3	Filtered	Filtered	Filtered	#DIV/0!	3	11153.8	16388	18652.1	15398	0	YES	YES	NO	NO	YES	YES	4	NO
_YIVDHTIIM[Oxidation (M)]_.2	YIVDHTIIM	O75880	SCO1	9	Filtered	Filtered	Filtered	#DIV/0!	3	Filtered	Filtered	Filtered	#DIV/0!	3	Filtered	Filtered	Filtered	#DIV/0!	3	7088.97	19243.9	4822.89	10385.3	0	YES	YES	NO	NO	YES	YES	4	NO
_QEDDRYYTA_.2	QEDDRYYTA	O75882	ATRN	9	Filtered	Filtered	Filtered	#DIV/0!	3	Filtered	Filtered	Filtered	#DIV/0!	3	Filtered	Filtered	Filtered	#DIV/0!	3	1190.9	2108.51	2029.78	1776.4	0	NO	NO	YES	YES	NO	NO	2	NO
_RLTDYISKV_.2	RLTDYISKV	O75915	ARL6IP5	9	Filtered	Filtered	Filtered	#DIV/0!	3	15556.5	23900.4	29909.8	23122.2	0	6039.73	10436.3	12016	9497.36	0	90702.5	173623	100975	121767	0	YES	YES	NO	NO	YES	YES	4	NO
_YEAPGVREA_.2	YEAPGVREA	O75934	BCAS2	9	Filtered	Filtered	Filtered	#DIV/0!	3	9286.14	12006.2	16328.3	12540.2	0	15665.7	27395.2	27928.7	23663.2	0	102752	145279	131441	126491	0	NO	NO	YES	YES	NO	NO	2	YES
_YEIERTIVQL_.2	YEIERTIVQL	O75934	BCAS2	10	Filtered	Filtered	Filtered	#DIV/0!	3	Filtered	Filtered	Filtered	#DIV/0!	3	Filtered	Filtered	Filtered	#DIV/0!	3	14678.7	32799.6	5214.51	17564.3	0	NO	NO	YES	YES	NO	NO	2	YES
_VVVDALPYF_.1	VVVDALPYF	O75934	BCAS2	9	Filtered	Filtered	Filtered	#DIV/0!	3	Filtered	Filtered	Filtered	#DIV/0!	3	Filtered	Filtered	Filtered	#DIV/0!	3	132629	107044	62034.5	100569	0	NO	YES	NO	NO	YES	YES	3	YES
_REMESNWVSL_.2	REMESNWVSL	O75934	BCAS2	10	Filtered	Filtered	Filtered	#DIV/0!	3	Filtered	Filtered	Filtered	#DIV/0!	3	Filtered	Filtered	Filtered	#DIV/0!	3	21778.1	26143.1	16570	21497.1	0	NO	NO	YES	YES	NO	NO	2	YES
_YEAPGVREAA_.2	YEAPGVREAA	O75934	BCAS2	10	Filtered	Filtered	Filtered	#DIV/0!	3	Filtered	Filtered	Filtered	#DIV/0!	3	Filtered	Filtered	Filtered	#DIV/0!	3	Filtered	Filtered	1120.83	1120.83	2	NO	NO	YES	YES	NO	NO	2	YES
_KVADGLVKV_.2	KVADGLVKV	O75935	DCTN3	9	Filtered	Filtered	Filtered	#DIV/0!	3	Filtered	Filtered	Filtered	#DIV/0!	3	Filtered	Filtered	Filtered	#DIV/0!	3	4540.53	7343.63	3046.01	4976.73	0	YES	YES	NO	NO	YES	YES	4	NO
_ILAEEQFIL_.2	ILAEEQFIL	O75935	DCTN3	9	Filtered	Filtered	Filtered	#DIV/0!	3	Filtered	Filtered	Filtered	#DIV/0!	3	Filtered	1268	Filtered	1268	2	32598.7	23523.1	35685.8	30602.5	0	YES	YES	NO	NO	NO	YES	3	NO
_KIEDLIKYL_.2	KIEDLIKYL	O75935	DCTN3	9	Filtered	Filtered	Filtered	#DIV/0!	3	Filtered	Filtered	Filtered	#DIV/0!	3	Filtered	Filtered	Filtered	#DIV/0!	3	1570.04	Filtered	Filtered	1570.04	2	YES	YES	NO	NO	YES	YES	4	NO
_GENEDLLKL_.2	GENEDLLKL	O75940	SMNDC1	9	Filtered	Filtered	Filtered	#DIV/0!	3	Filtered	Filtered	Filtered	#DIV/0!	3	Filtered	Filtered	Filtered	#DIV/0!	3	14537.7	12788.9	11800.9	13042.5	0	NO	NO	YES	YES	NO	NO	2	NO
_SIFASPESV_.1	SIFASPESV	O75940	SMNDC1	9	Filtered	Filtered	Filtered	#DIV/0!	3	Filtered	Filtered	Filtered	#DIV/0!	3	Filtered	Filtered	Filtered	#DIV/0!	3	124233	177489	145731	149151	0	YES	YES	NO	NO	YES	YES	4	NO
_AEVTPLLNL_.1	AEVTPLLNL	O75940	SMNDC1	9	Filtered	Filtered	Filtered	#DIV/0!	3	Filtered	Filtered	Filtered	#DIV/0!	3	Filtered	Filtered	Filtered	#DIV/0!	3	15569.6	Filtered	38684.4	27127	1	NO	NO	YES	YES	NO	NO	2	NO
_AEVTPLLNL_.2	AEVTPLLNL	O75940	SMNDC1	9	Filtered	Filtered	Filtered	#DIV/0!	3	Filtered	Filtered	Filtered	#DIV/0!	3	Filtered	Filtered	Filtered	#DIV/0!	3	11502.2	Filtered	15714.7	13608.4	1	NO	NO	YES	YES	NO	NO	2	NO
_PYLALLTIP_.1	PYLALLTIP	O75943	RAD17	9	Filtered	Filtered	Filtered	#DIV/0!	3	1.52829e+06	Filtered	Filtered	1.52829e+06	2	Filtered	1.72898e+06	Filtered	1.72898e+06	2	4.83999e+06	35979436	25308562	2.20427e+07	0	NO	NO	NO	NO	NO	NO	0	NO
_MEIDDIVRA_.2	MEIDDIVRA	O75943	RAD17	9	Filtered	Filtered	Filtered	#DIV/0!	3	Filtered	Filtered	Filtered	#DIV/0!	3	Filtered	Filtered	Filtered	#DIV/0!	3	Filtered	7190.06	9044.23	8117.15	1	NO	NO	YES	YES	NO	NO	2	NO
_ALPENPPAI_.1	ALPENPPAI	O75947	ATP5PD	9	Filtered	Filtered	Filtered	#DIV/0!	3	60156	143168	183711	129012	0	73045.6	102381	103514	92980.5	0	1.02898e+06	1.67179e+06	1231486	1.31075e+06	0	YES	YES	NO	NO	YES	YES	4	NO
_ALPENPPAI_.2	ALPENPPAI	O75947	ATP5PD	9	Filtered	Filtered	Filtered	#DIV/0!	3	2154.31	Filtered	5891.33	4022.82	1	29101.2	38364.7	37670.3	35045.4	0	74201.4	89206.7	70660.8	78023	0	YES	YES	NO	NO	YES	YES	4	NO
_[Acetyl (Protein N-term)]AGRKLALKTIDWVAF_.3	AGRKLALKTIDWVAF	O75947	ATP5PD	15	Filtered	Filtered	Filtered	#DIV/0!	3	Filtered	Filtered	Filtered	#DIV/0!	3	Filtered	Filtered	6568.68	6568.68	2	15804	Filtered	Filtered	15804	2	#N/A	#N/A	#N/A	#N/A	#N/A	#N/A	0	NO
_EVLDILTRL_.2	EVLDILTRL	O75955	FLOT1	9	Filtered	Filtered	Filtered	#DIV/0!	3	2363.09	20361.9	20585.4	14436.8	0	12901.3	12313.8	13752.8	12989.3	0	223992	216883	285608	242161	0	YES	YES	NO	NO	YES	YES	4	NO
_RLPESVERL_.2	RLPESVERL	O75955	FLOT1	9	Filtered	Filtered	Filtered	#DIV/0!	3	5514.33	Filtered	Filtered	5514.33	2	4726.5	8356.96	10376.8	7820.09	0	158630	237848	196029	197502	0	YES	YES	NO	NO	YES	YES	4	NO
_GEVLDILTRL_.2	GEVLDILTRL	O75955	FLOT1	10	Filtered	Filtered	Filtered	#DIV/0!	3	9753.94	Filtered	Filtered	9753.94	2	Filtered	7399.33	Filtered	7399.33	2	144837	146741	144389	145322	0	YES	YES	YES	YES	NO	NO	4	NO
_MLLEKLPQV_.2	MLLEKLPQV	O75955	FLOT1	9	Filtered	Filtered	Filtered	#DIV/0!	3	Filtered	Filtered	13108	13108	2	Filtered	Filtered	Filtered	#DIV/0!	3	71537.2	34631.2	156441	87536.6	0	YES	YES	NO	NO	YES	YES	4	NO
_M[Oxidation (M)]LLEKLPQV_.2	MLLEKLPQV	O75955	FLOT1	9	Filtered	Filtered	Filtered	#DIV/0!	3	Filtered	Filtered	Filtered	#DIV/0!	3	Filtered	Filtered	Filtered	#DIV/0!	3	19639.3	26670.2	Filtered	23154.8	1	YES	YES	NO	NO	YES	YES	4	NO
_TEAEIAHIA_.2	TEAEIAHIA	O75955	FLOT1	9	Filtered	Filtered	Filtered	#DIV/0!	3	Filtered	Filtered	Filtered	#DIV/0!	3	Filtered	Filtered	Filtered	#DIV/0!	3	15684.3	29705.9	24093.9	23161.3	0	NO	NO	YES	YES	NO	NO	2	NO
_VERLTGVSI_.2	VERLTGVSI	O75955	FLOT1	9	Filtered	Filtered	Filtered	#DIV/0!	3	Filtered	Filtered	Filtered	#DIV/0!	3	Filtered	Filtered	Filtered	#DIV/0!	3	Filtered	12505.5	8491.39	10498.5	1	NO	NO	YES	YES	NO	NO	2	NO
_TEAEIAHIAL_.2	TEAEIAHIAL	O75955	FLOT1	10	Filtered	Filtered	Filtered	#DIV/0!	3	Filtered	Filtered	Filtered	#DIV/0!	3	Filtered	Filtered	Filtered	#DIV/0!	3	10645.3	Filtered	Filtered	10645.3	2	NO	NO	YES	YES	NO	NO	2	NO
_KEGEDLIQQL_.2	KEGEDLIQQL	O75962	TRIO	10	Filtered	Filtered	Filtered	#DIV/0!	3	Filtered	Filtered	Filtered	#DIV/0!	3	Filtered	2462.97	2955.59	2709.28	1	45037.9	71509.9	41895.3	52814.4	0	NO	NO	YES	YES	NO	NO	2	NO
_HVLDVIHEV_.2	HVLDVIHEV	O75962	TRIO	9	Filtered	Filtered	Filtered	#DIV/0!	3	38429.8	41298.3	64605.5	48111.2	0	13481.5	24065.1	19379.3	18975.3	0	201986	340928	237654	260190	0	YES	YES	NO	NO	YES	YES	4	NO
_KLADFGDAVQL_.2	KLADFGDAVQL	O75962	TRIO	11	Filtered	Filtered	Filtered	#DIV/0!	3	Filtered	Filtered	Filtered	#DIV/0!	3	Filtered	Filtered	Filtered	#DIV/0!	3	19202.4	20944.9	21483.8	20543.7	0	YES	YES	YES	NO	NO	YES	4	NO
_NLVEKTPAL_.2	NLVEKTPAL	O75964	ATP5MG	9	Filtered	Filtered	Filtered	#DIV/0!	3	Filtered	Filtered	Filtered	#DIV/0!	3	Filtered	Filtered	Filtered	#DIV/0!	3	70654.2	81459.2	46655.6	66256.4	0	YES	YES	NO	NO	YES	YES	4	NO
_YVGEIIGKRGIIGYDV_.3	YVGEIIGKRGIIGYDV	O75964	ATP5MG	16	Filtered	Filtered	Filtered	#DIV/0!	3	Filtered	Filtered	Filtered	#DIV/0!	3	Filtered	Filtered	Filtered	#DIV/0!	3	23333.1	49467.2	31934.7	34911.7	0	#N/A	#N/A	#N/A	#N/A	#N/A	#N/A	0	NO
_FYVGEIIGKRGIIGYDV_.3	FYVGEIIGKRGIIGYDV	O75964	ATP5MG	17	Filtered	Filtered	Filtered	#DIV/0!	3	Filtered	Filtered	Filtered	#DIV/0!	3	Filtered	Filtered	Filtered	#DIV/0!	3	13536.9	Filtered	Filtered	13536.9	2	#N/A	#N/A	#N/A	#N/A	#N/A	#N/A	0	NO
_SLITLIEKV_.2	SLITLIEKV	O75976	CPD	9	Filtered	Filtered	Filtered	#DIV/0!	3	22682.3	29052.4	46225.2	32653.3	0	21906.6	21190.4	20683.9	21260.3	0	310918	383753	295375	330015	0	YES	YES	NO	NO	YES	YES	4	NO
_ELAKELPQV_.2	ELAKELPQV	O76003	GLRX3	9	Filtered	Filtered	Filtered	#DIV/0!	3	Filtered	Filtered	Filtered	#DIV/0!	3	Filtered	Filtered	Filtered	#DIV/0!	3	38178.7	Filtered	43525.6	40852.1	1	YES	YES	NO	NO	NO	NO	2	NO
_KLPEKWESV_.2	KLPEKWESV	O76021	RSL1D1	9	Filtered	Filtered	Filtered	#DIV/0!	3	28877.3	38881.7	48873.4	38877.4	0	42058.3	60267.9	65105.8	55810.7	0	235558	352071	265986	284538	0	YES	YES	NO	NO	NO	YES	3	NO
_HIIENIVAV_.2	HIIENIVAV	O76021	RSL1D1	9	5391.12	Filtered	Filtered	5391.12	2	115705	140052	213022	156260	0	97048.6	133875	136883	122602	0	1.10336e+06	1.68484e+06	Filtered	1.3941e+06	1	YES	YES	NO	NO	YES	YES	4	NO
_HIIENIVAV_.1	HIIENIVAV	O76021	RSL1D1	9	Filtered	Filtered	Filtered	#DIV/0!	3	Filtered	Filtered	Filtered	#DIV/0!	3	Filtered	Filtered	Filtered	#DIV/0!	3	355123	454814	404292	404743	0	YES	YES	NO	NO	YES	YES	4	NO
_NIVAVTKGL_.2	NIVAVTKGL	O76021	RSL1D1	9	Filtered	Filtered	Filtered	#DIV/0!	3	Filtered	Filtered	Filtered	#DIV/0!	3	Filtered	Filtered	Filtered	#DIV/0!	3	9958.34	13620.3	15319.1	12965.9	0	NO	NO	NO	NO	NO	NO	0	NO
_IEHIIENIV_.2	IEHIIENIV	O76021	RSL1D1	9	Filtered	Filtered	Filtered	#DIV/0!	3	Filtered	Filtered	Filtered	#DIV/0!	3	Filtered	Filtered	Filtered	#DIV/0!	3	Filtered	Filtered	13617.6	13617.6	2	NO	NO	YES	YES	NO	NO	2	NO
_ALPILVAGL_.1	ALPILVAGL	O76024	WFS1	9	Filtered	Filtered	Filtered	#DIV/0!	3	4972.35	Filtered	Filtered	4972.35	2	5648.65	Filtered	Filtered	5648.65	2	245765	126188	86624.3	152859	0	YES	YES	NO	NO	NO	NO	2	NO
_LLLRFEPNL_.2	LLLRFEPNL	O76024	WFS1	9	Filtered	Filtered	Filtered	#DIV/0!	3	Filtered	Filtered	Filtered	#DIV/0!	3	Filtered	Filtered	Filtered	#DIV/0!	3	33940.8	36735.7	35192	35289.5	0	YES	YES	NO	NO	NO	NO	2	NO
_SETDLERAV_.2	SETDLERAV	O76024	WFS1	9	Filtered	Filtered	Filtered	#DIV/0!	3	Filtered	Filtered	Filtered	#DIV/0!	3	Filtered	Filtered	Filtered	#DIV/0!	3	4331.26	8187.8	4968.7	5829.25	0	NO	NO	YES	YES	NO	NO	2	NO
_FITVPVGHL_.2	FITVPVGHL	O76024	WFS1	9	Filtered	Filtered	Filtered	#DIV/0!	3	Filtered	Filtered	Filtered	#DIV/0!	3	Filtered	Filtered	Filtered	#DIV/0!	3	37708.2	19195.2	25341.5	27415	0	NO	YES	NO	NO	YES	YES	3	NO
_SESKNYIAL_.2	SESKNYIAL	O76024	WFS1	9	Filtered	Filtered	Filtered	#DIV/0!	3	Filtered	Filtered	Filtered	#DIV/0!	3	Filtered	Filtered	Filtered	#DIV/0!	3	7918.76	13465.2	7628.04	9670.66	0	NO	NO	YES	YES	NO	NO	2	NO
_AEVNFGWNHL_.2	AEVNFGWNHL	O76024	WFS1	10	Filtered	Filtered	Filtered	#DIV/0!	3	Filtered	Filtered	Filtered	#DIV/0!	3	Filtered	Filtered	Filtered	#DIV/0!	3	Filtered	8155.86	3700.63	5928.24	1	NO	NO	YES	YES	NO	NO	2	NO
_LLPATMFHL_.2	LLPATMFHL	O76062	TM7SF2	9	Filtered	Filtered	Filtered	#DIV/0!	3	Filtered	Filtered	Filtered	#DIV/0!	3	Filtered	Filtered	Filtered	#DIV/0!	3	19210.6	19791.4	19254.8	19419	0	YES	YES	NO	NO	NO	YES	3	NO
_LLADLLHNV_.2	LLADLLHNV	O76075	DFFB	9	Filtered	Filtered	Filtered	#DIV/0!	3	Filtered	Filtered	Filtered	#DIV/0!	3	Filtered	Filtered	Filtered	#DIV/0!	3	22209.1	20235.3	13596.9	18680.4	0	YES	YES	NO	NO	YES	YES	4	NO
_QLYNQIIKL_.2	QLYNQIIKL	O76094	SRP72	9	Filtered	Filtered	Filtered	#DIV/0!	3	Filtered	Filtered	Filtered	#DIV/0!	3	Filtered	Filtered	Filtered	#DIV/0!	3	36961.8	43149	43649.2	41253.3	0	YES	YES	NO	NO	YES	YES	4	NO
_GLQEGTHEL_.2	GLQEGTHEL	O76094	SRP72	9	Filtered	Filtered	Filtered	#DIV/0!	3	Filtered	Filtered	Filtered	#DIV/0!	3	Filtered	1864.69	2396.66	2130.67	1	15017.9	23048.5	19348.1	19138.2	0	YES	YES	NO	NO	YES	YES	4	NO
_VLFTGREFFV_.2	VLFTGREFFV	O94760	DDAH1	10	Filtered	Filtered	Filtered	#DIV/0!	3	Filtered	Filtered	Filtered	#DIV/0!	3	Filtered	Filtered	Filtered	#DIV/0!	3	28557.6	11404.2	18756.5	19572.7	0	YES	YES	NO	NO	NO	NO	2	NO
_ALPESLGQHAL_.2	ALPESLGQHAL	O94760	DDAH1	11	Filtered	Filtered	Filtered	#DIV/0!	3	Filtered	Filtered	Filtered	#DIV/0!	3	Filtered	Filtered	Filtered	#DIV/0!	3	Filtered	9600.8	3584.57	6592.69	1	YES	YES	YES	YES	NO	NO	4	NO
_QILEGVYYL_.2	QILEGVYYL	O94768	STK17B	9	Filtered	Filtered	Filtered	#DIV/0!	3	Filtered	Filtered	Filtered	#DIV/0!	3	Filtered	Filtered	Filtered	#DIV/0!	3	6934.6	11846.3	10766	9848.94	0	YES	YES	NO	NO	YES	YES	4	NO
_QILEGVYYL_.1	QILEGVYYL	O94768	STK17B	9	Filtered	Filtered	Filtered	#DIV/0!	3	Filtered	Filtered	Filtered	#DIV/0!	3	Filtered	Filtered	Filtered	#DIV/0!	3	192254	Filtered	Filtered	192254	2	YES	YES	NO	NO	YES	YES	4	NO
_SENDVIRLI_.2	SENDVIRLI	O94768	STK17B	9	Filtered	Filtered	Filtered	#DIV/0!	3	Filtered	Filtered	Filtered	#DIV/0!	3	Filtered	Filtered	Filtered	#DIV/0!	3	35383.5	65952.1	Filtered	50667.8	1	NO	NO	YES	YES	NO	NO	2	NO
_RQIDQFLVV_.2	RQIDQFLVV	O94776	MTA2	9	Filtered	Filtered	Filtered	#DIV/0!	3	13732.4	16018.2	24648.2	18132.9	0	7559.71	16500	15343.2	13134.3	0	140736	209106	207221	185687	0	YES	YES	YES	YES	YES	YES	6	NO
_YLVRRIEEL_.3	YLVRRIEEL	O94776	MTA2	9	Filtered	Filtered	Filtered	#DIV/0!	3	Filtered	Filtered	Filtered	#DIV/0!	3	Filtered	Filtered	Filtered	#DIV/0!	3	25732.5	Filtered	32131.3	28931.9	1	YES	YES	NO	NO	YES	YES	4	NO
_KLFQGQLVL_.2	KLFQGQLVL	O94782	USP1	9	9928.58	7125.09	Filtered	8526.84	1	117087	128357	194186	146543	0	78429.4	120934	120275	106546	0	1.12741e+06	1.04383e+06	1.49273e+06	1.22132e+06	0	YES	YES	NO	NO	YES	YES	4	NO
_KEYEGKWLL_.2	KEYEGKWLL	O94782	USP1	9	Filtered	Filtered	Filtered	#DIV/0!	3	Filtered	Filtered	Filtered	#DIV/0!	3	Filtered	Filtered	Filtered	#DIV/0!	3	Filtered	14424.6	Filtered	14424.6	2	YES	YES	YES	YES	NO	NO	4	NO
_QMLEALNFL_.2	QMLEALNFL	O94804	STK10	9	Filtered	Filtered	Filtered	#DIV/0!	3	639.467	Filtered	Filtered	639.467	2	Filtered	Filtered	Filtered	#DIV/0!	3	21812.4	27420.3	26151.1	25127.9	0	YES	YES	NO	NO	NO	YES	3	NO
_QM[Oxidation (M)]LEALNFL_.2	QMLEALNFL	O94804	STK10	9	Filtered	Filtered	Filtered	#DIV/0!	3	Filtered	Filtered	Filtered	#DIV/0!	3	Filtered	Filtered	Filtered	#DIV/0!	3	31368.4	36664.5	18780.1	28937.7	0	YES	YES	NO	NO	NO	YES	3	NO
_VEFRDFLKI_.2	VEFRDFLKI	O94804	STK10	9	Filtered	Filtered	Filtered	#DIV/0!	3	Filtered	Filtered	Filtered	#DIV/0!	3	Filtered	Filtered	Filtered	#DIV/0!	3	Filtered	2973.35	3203.6	3088.47	1	NO	NO	YES	YES	NO	NO	2	NO
_VEFRDFLKI_.3	VEFRDFLKI	O94804	STK10	9	Filtered	Filtered	Filtered	#DIV/0!	3	Filtered	Filtered	Filtered	#DIV/0!	3	Filtered	Filtered	Filtered	#DIV/0!	3	2053.91	Filtered	2167.03	2110.47	1	NO	NO	YES	YES	NO	NO	2	NO
_M[Oxidation (M)]TLEGDIRL_.2	MTLEGDIRL	O94804	STK10	9	Filtered	Filtered	Filtered	#DIV/0!	3	Filtered	Filtered	Filtered	#DIV/0!	3	Filtered	Filtered	Filtered	#DIV/0!	3	Filtered	1906.55	Filtered	1906.55	2	YES	YES	NO	NO	YES	YES	4	NO
_MLPYHIPHL_.2	MLPYHIPHL	O94822	LTN1	9	Filtered	Filtered	Filtered	#DIV/0!	3	Filtered	Filtered	4605.3	4605.3	2	Filtered	12382.6	Filtered	12382.6	2	97169.5	145842	83302.4	108771	0	YES	YES	NO	NO	YES	YES	4	NO
_M[Oxidation (M)]LPYHIPHL_.2	MLPYHIPHL	O94822	LTN1	9	Filtered	Filtered	Filtered	#DIV/0!	3	Filtered	Filtered	Filtered	#DIV/0!	3	Filtered	Filtered	Filtered	#DIV/0!	3	25198.7	34787.6	14110	24698.8	0	YES	YES	NO	NO	YES	YES	4	NO
_YLLPFISKL_.2	YLLPFISKL	O94822	LTN1	9	Filtered	Filtered	Filtered	#DIV/0!	3	4163.18	Filtered	Filtered	4163.18	2	Filtered	Filtered	Filtered	#DIV/0!	3	52435.5	53928.1	43077.4	49813.7	0	YES	YES	NO	NO	YES	YES	4	NO
_IHSLLLPIL_.2	IHSLLLPIL	O94822	LTN1	9	Filtered	Filtered	Filtered	#DIV/0!	3	Filtered	870.677	Filtered	870.677	2	Filtered	Filtered	Filtered	#DIV/0!	3	29650.1	28791.3	28236.4	28892.6	0	NO	NO	NO	NO	NO	NO	0	NO
_NLPEYLQTL_.2	NLPEYLQTL	O94822	LTN1	9	Filtered	Filtered	Filtered	#DIV/0!	3	Filtered	Filtered	Filtered	#DIV/0!	3	Filtered	Filtered	Filtered	#DIV/0!	3	23432.8	39824.1	25264.9	29507.3	0	YES	YES	NO	NO	YES	YES	4	NO
_KLADISINYV_.2	KLADISINYV	O94822	LTN1	10	Filtered	Filtered	Filtered	#DIV/0!	3	Filtered	Filtered	Filtered	#DIV/0!	3	Filtered	Filtered	Filtered	#DIV/0!	3	5907.4	17914.3	7328.16	10383.3	0	YES	YES	NO	NO	NO	NO	2	NO
_PYHIPHL_.2	PYHIPHL	O94822	LTN1	7	Filtered	Filtered	Filtered	#DIV/0!	3	Filtered	Filtered	Filtered	#DIV/0!	3	Filtered	Filtered	Filtered	#DIV/0!	3	37294.7	7408.2	Filtered	22351.5	1	#N/A	#N/A	#N/A	#N/A	#N/A	#N/A	0	NO
_VLPLVLHAL_.2	VLPLVLHAL	O94829	IPO13	9	Filtered	Filtered	Filtered	#DIV/0!	3	Filtered	Filtered	Filtered	#DIV/0!	3	Filtered	Filtered	Filtered	#DIV/0!	3	61564.3	68419.3	74868.8	68284.1	0	YES	YES	NO	NO	NO	YES	3	NO
_KLIPLVLGL_.2	KLIPLVLGL	O94829	IPO13	9	Filtered	Filtered	Filtered	#DIV/0!	3	Filtered	Filtered	Filtered	#DIV/0!	3	Filtered	Filtered	Filtered	#DIV/0!	3	4076.69	Filtered	Filtered	4076.69	2	YES	YES	NO	NO	YES	YES	4	NO
_AEFLPTDHSL_.2	AEFLPTDHSL	O94851	MICAL2	10	Filtered	Filtered	Filtered	#DIV/0!	3	Filtered	Filtered	Filtered	#DIV/0!	3	Filtered	Filtered	Filtered	#DIV/0!	3	9204.6	11919.4	7328.33	9484.11	0	NO	NO	YES	YES	NO	NO	2	NO
_NLLTDEIHL_.2	NLLTDEIHL	O94854	MACF1	9	Filtered	Filtered	Filtered	#DIV/0!	3	Filtered	Filtered	Filtered	#DIV/0!	3	Filtered	Filtered	Filtered	#DIV/0!	3	33451.7	41623	29467.8	34847.5	0	YES	YES	NO	NO	NO	YES	3	NO
_LEEPTSPAA_.1	LEEPTSPAA	O94854	MACF1	9	Filtered	Filtered	Filtered	#DIV/0!	3	Filtered	Filtered	Filtered	#DIV/0!	3	Filtered	Filtered	Filtered	#DIV/0!	3	16690	21619.3	23261.7	20523.7	0	NO	NO	YES	YES	NO	NO	2	NO
_HEVGIGSVL_.2	HEVGIGSVL	O94864	SUPT7L	9	Filtered	Filtered	Filtered	#DIV/0!	3	Filtered	Filtered	Filtered	#DIV/0!	3	Filtered	Filtered	Filtered	#DIV/0!	3	29916.7	48063.5	37875	38618.4	0	NO	NO	YES	YES	NO	NO	2	YES
_SLFQSRISL_.2	SLFQSRISL	O94868	FCHSD2	9	Filtered	Filtered	Filtered	#DIV/0!	3	Filtered	Filtered	Filtered	#DIV/0!	3	Filtered	Filtered	Filtered	#DIV/0!	3	18881.7	27226.8	19926.9	22011.8	0	YES	YES	NO	NO	YES	YES	4	NO
_FLLENSSKV_.2	FLLENSSKV	O94868	FCHSD2	9	Filtered	Filtered	Filtered	#DIV/0!	3	Filtered	Filtered	Filtered	#DIV/0!	3	Filtered	Filtered	Filtered	#DIV/0!	3	7493.97	7928.56	7201.32	7541.29	0	YES	YES	NO	NO	YES	YES	4	NO
_GEIEGTYRV_.2	GEIEGTYRV	O94887	FARP2	9	Filtered	Filtered	Filtered	#DIV/0!	3	Filtered	Filtered	Filtered	#DIV/0!	3	Filtered	Filtered	Filtered	#DIV/0!	3	Filtered	3890.68	2920.88	3405.78	1	NO	NO	YES	YES	NO	NO	2	NO
_YLPLNTFLL_.2	YLPLNTFLL	O94887	FARP2	9	Filtered	Filtered	Filtered	#DIV/0!	3	Filtered	Filtered	Filtered	#DIV/0!	3	Filtered	Filtered	Filtered	#DIV/0!	3	2441.19	Filtered	Filtered	2441.19	2	YES	YES	NO	NO	NO	YES	3	NO
_KLGDFPYVSI_.2	KLGDFPYVSI	O94888	UBXN7	10	Filtered	Filtered	Filtered	#DIV/0!	3	Filtered	Filtered	Filtered	#DIV/0!	3	Filtered	Filtered	Filtered	#DIV/0!	3	56629.3	Filtered	17141.7	36885.5	1	YES	YES	NO	NO	NO	NO	2	NO
_TVFEGRIYV_.2	TVFEGRIYV	O94889	KLHL18	9	Filtered	Filtered	Filtered	#DIV/0!	3	Filtered	Filtered	Filtered	#DIV/0!	3	Filtered	Filtered	Filtered	#DIV/0!	3	78045.3	122120	101906	100690	0	YES	YES	NO	NO	YES	YES	4	NO
_QLLPTVEHL_.2	QLLPTVEHL	O94901	SUN1	9	Filtered	Filtered	Filtered	#DIV/0!	3	Filtered	Filtered	Filtered	#DIV/0!	3	Filtered	Filtered	Filtered	#DIV/0!	3	6907.51	Filtered	Filtered	6907.51	2	YES	YES	NO	NO	NO	YES	3	NO
_SLFSAVHKI_.2	SLFSAVHKI	O94905	ERLIN2	9	Filtered	Filtered	Filtered	#DIV/0!	3	4876.96	9575.64	10411.8	8288.13	0	Filtered	2016.1	3582.98	2799.54	1	38336.1	53267.1	43666.5	45089.9	0	YES	YES	NO	NO	YES	YES	4	NO
_ALIEAEKVAQV_.2	ALIEAEKVAQV	O94905	ERLIN2	11	Filtered	Filtered	Filtered	#DIV/0!	3	Filtered	Filtered	Filtered	#DIV/0!	3	Filtered	Filtered	Filtered	#DIV/0!	3	9177.43	12625.4	9080.34	10294.4	0	YES	YES	YES	YES	NO	NO	4	NO
_ILWSEAIFL_.2	ILWSEAIFL	O94906	PRPF6	9	Filtered	Filtered	Filtered	#DIV/0!	3	3854.65	Filtered	3242.19	3548.42	1	3653.2	Filtered	5670.78	4661.99	1	35145.9	32927	33610.8	33894.6	0	YES	YES	NO	NO	NO	YES	3	NO
_EEWLSIPEV_.2	EEWLSIPEV	O94906	PRPF6	9	Filtered	Filtered	Filtered	#DIV/0!	3	Filtered	Filtered	Filtered	#DIV/0!	3	Filtered	Filtered	Filtered	#DIV/0!	3	33488.4	39628.5	35034.7	36050.5	0	NO	NO	YES	YES	NO	NO	2	NO
_AELETDIRA_.2	AELETDIRA	O94906	PRPF6	9	Filtered	Filtered	Filtered	#DIV/0!	3	Filtered	Filtered	Filtered	#DIV/0!	3	Filtered	Filtered	Filtered	#DIV/0!	3	Filtered	6486.91	5101.84	5794.37	1	NO	NO	YES	YES	NO	NO	2	NO
_TLMDMRLSQV_.2	TLMDMRLSQV	O94906	PRPF6	10	Filtered	Filtered	Filtered	#DIV/0!	3	Filtered	Filtered	Filtered	#DIV/0!	3	Filtered	Filtered	Filtered	#DIV/0!	3	11183.8	7767.65	Filtered	9475.73	1	YES	YES	NO	NO	NO	NO	2	NO
_ALGGHPLLGV_.2	ALGGHPLLGV	O94907	DKK1	10	Filtered	Filtered	Filtered	#DIV/0!	3	3731.37	Filtered	Filtered	3731.37	2	3711.37	Filtered	7015.05	5363.21	1	71390.3	106326	93690.1	90468.7	0	YES	YES	NO	NO	NO	NO	2	YES
_ALGGHPLLGV_.1	ALGGHPLLGV	O94907	DKK1	10	Filtered	Filtered	Filtered	#DIV/0!	3	Filtered	Filtered	Filtered	#DIV/0!	3	Filtered	Filtered	Filtered	#DIV/0!	3	Filtered	Filtered	32514	32514	2	YES	YES	NO	NO	NO	NO	2	YES
_RLAAVLWNL_.2	RLAAVLWNL	O94910	ADGRL1	9	Filtered	Filtered	Filtered	#DIV/0!	3	9836.58	10625.9	Filtered	10231.2	1	13196.1	12693.8	8723.33	11537.7	0	161336	204540	174259	180045	0	YES	YES	NO	NO	NO	YES	3	NO
_SILESFIHL_.2	SILESFIHL	O94915	FRYL	9	Filtered	Filtered	Filtered	#DIV/0!	3	49340.5	41194	54066.6	48200.4	0	31629.3	36406.5	39482.9	35839.6	0	603774	491622	436382	510593	0	YES	YES	NO	NO	YES	YES	4	NO
_GLDNETHFL_.2	GLDNETHFL	O94915	FRYL	9	Filtered	Filtered	Filtered	#DIV/0!	3	Filtered	Filtered	Filtered	#DIV/0!	3	Filtered	Filtered	Filtered	#DIV/0!	3	21037.2	27683.8	13782.4	20834.5	0	YES	YES	NO	NO	NO	YES	3	NO
_KLM[Oxidation (M)]ELNLEI_.2	KLMELNLEI	O94915	FRYL	9	Filtered	Filtered	Filtered	#DIV/0!	3	Filtered	Filtered	Filtered	#DIV/0!	3	Filtered	Filtered	Filtered	#DIV/0!	3	10761.9	25863.2	11988.7	16204.6	0	YES	YES	NO	NO	YES	YES	4	NO
_LLHAIFIGF_.2	LLHAIFIGF	O94915	FRYL	9	Filtered	Filtered	Filtered	#DIV/0!	3	2293.62	Filtered	Filtered	2293.62	2	Filtered	Filtered	Filtered	#DIV/0!	3	Filtered	Filtered	34718.2	34718.2	2	NO	YES	NO	NO	NO	NO	1	NO
_KLINQVNTI_.2	KLINQVNTI	O94915	FRYL	9	Filtered	Filtered	Filtered	#DIV/0!	3	Filtered	Filtered	Filtered	#DIV/0!	3	Filtered	Filtered	Filtered	#DIV/0!	3	7870.32	17647.2	6920.64	10812.7	0	YES	YES	NO	NO	YES	YES	4	NO
_EEIDISKAA_.2	EEIDISKAA	O94915	FRYL	9	Filtered	Filtered	Filtered	#DIV/0!	3	Filtered	Filtered	Filtered	#DIV/0!	3	Filtered	Filtered	Filtered	#DIV/0!	3	5144.78	9698.73	7691.57	7511.7	0	NO	NO	YES	YES	NO	NO	2	NO
_HLLSKLISV_.2	HLLSKLISV	O94915	FRYL	9	Filtered	Filtered	Filtered	#DIV/0!	3	Filtered	Filtered	Filtered	#DIV/0!	3	Filtered	Filtered	Filtered	#DIV/0!	3	Filtered	10698.4	Filtered	10698.4	2	YES	YES	NO	NO	YES	YES	4	NO
_FAYTRLQLL_.2	FAYTRLQLL	O94915	FRYL	9	Filtered	Filtered	Filtered	#DIV/0!	3	Filtered	Filtered	Filtered	#DIV/0!	3	Filtered	Filtered	Filtered	#DIV/0!	3	Filtered	4765.33	Filtered	4765.33	2	YES	YES	NO	NO	YES	YES	4	NO
_KEFNEPRVL_.2	KEFNEPRVL	O94915	FRYL	9	Filtered	Filtered	Filtered	#DIV/0!	3	Filtered	Filtered	Filtered	#DIV/0!	3	Filtered	Filtered	Filtered	#DIV/0!	3	Filtered	3621.04	Filtered	3621.04	2	NO	NO	YES	YES	NO	NO	2	NO
_QEMTVHLL_.2	QEMTVHLL	O94915	FRYL	8	Filtered	Filtered	Filtered	#DIV/0!	3	Filtered	Filtered	Filtered	#DIV/0!	3	Filtered	Filtered	Filtered	#DIV/0!	3	10651.5	Filtered	Filtered	10651.5	2	NO	NO	YES	YES	NO	NO	2	NO
_KILEVVNQI_.2	KILEVVNQI	O94919	ENDOD1	9	Filtered	Filtered	Filtered	#DIV/0!	3	Filtered	Filtered	Filtered	#DIV/0!	3	Filtered	8087.9	Filtered	8087.9	2	82282.5	68170.6	112124	87525.6	0	YES	YES	NO	NO	YES	YES	4	NO
_KVADYIPQL_.2	KVADYIPQL	O94925	GLS	9	Filtered	Filtered	11878.5	11878.5	2	67077.2	77944.4	104838	83286.5	0	54302.8	82121.9	82073	72832.6	0	532733	818288	696612	682544	0	YES	YES	NO	NO	YES	YES	4	NO
_KVADYIPQL_.1	KVADYIPQL	O94925	GLS	9	Filtered	Filtered	Filtered	#DIV/0!	3	Filtered	Filtered	Filtered	#DIV/0!	3	Filtered	Filtered	Filtered	#DIV/0!	3	135715	214875	186110	178900	0	YES	YES	NO	NO	YES	YES	4	NO
_KIYPYELLL_.2	KIYPYELLL	O94929	ABLIM3	9	Filtered	Filtered	Filtered	#DIV/0!	3	Filtered	Filtered	Filtered	#DIV/0!	3	Filtered	Filtered	Filtered	#DIV/0!	3	74639.1	74285.7	84181.1	77702	0	YES	YES	NO	NO	YES	YES	4	NO
_KVLDILQHI_.2	KVLDILQHI	O94952	FBXO21	9	Filtered	7956.56	12831.8	10394.2	1	70965.8	97871.1	191226	120021	0	56140	94231.7	87530.2	79300.7	0	1.07519e+06	1.47852e+06	294352	949356	0	YES	YES	NO	NO	YES	YES	4	NO
_YLIGQHVTA_.2	YLIGQHVTA	O94952	FBXO21	9	Filtered	Filtered	Filtered	#DIV/0!	3	Filtered	Filtered	Filtered	#DIV/0!	3	Filtered	Filtered	Filtered	#DIV/0!	3	2824.25	7026.28	6290.41	5380.31	0	YES	YES	NO	NO	NO	NO	2	NO
_SAM[Oxidation (M)]EVVPAL_.1	SAMEVVPAL	O94952	FBXO21	9	Filtered	Filtered	Filtered	#DIV/0!	3	Filtered	Filtered	Filtered	#DIV/0!	3	Filtered	Filtered	Filtered	#DIV/0!	3	Filtered	84873.8	Filtered	84873.8	2	YES	YES	YES	NO	YES	YES	5	NO
_SAM[Oxidation (M)]EVVPAL_.2	SAMEVVPAL	O94952	FBXO21	9	Filtered	Filtered	Filtered	#DIV/0!	3	Filtered	Filtered	Filtered	#DIV/0!	3	Filtered	Filtered	Filtered	#DIV/0!	3	Filtered	1741.3	Filtered	1741.3	2	YES	YES	YES	NO	YES	YES	5	NO
_AMYPDQVQL_.2	AMYPDQVQL	O94952	FBXO21	9	Filtered	Filtered	Filtered	#DIV/0!	3	Filtered	Filtered	Filtered	#DIV/0!	3	Filtered	Filtered	Filtered	#DIV/0!	3	7659.09	8056.79	Filtered	7857.94	1	YES	YES	NO	NO	YES	YES	4	NO
_AM[Oxidation (M)]YPDQVQL_.2	AMYPDQVQL	O94952	FBXO21	9	Filtered	Filtered	Filtered	#DIV/0!	3	Filtered	Filtered	Filtered	#DIV/0!	3	Filtered	Filtered	Filtered	#DIV/0!	3	1894.9	2282.46	Filtered	2088.68	1	YES	YES	NO	NO	YES	YES	4	NO
_AEEAAPEVA_.1	AEEAAPEVA	O94952	FBXO21	9	Filtered	Filtered	Filtered	#DIV/0!	3	Filtered	Filtered	Filtered	#DIV/0!	3	Filtered	Filtered	Filtered	#DIV/0!	3	Filtered	Filtered	17699	17699	2	NO	NO	YES	YES	NO	NO	2	NO
_KELGATYLEL_.2	KELGATYLEL	O94955	RHOBTB3	10	Filtered	Filtered	Filtered	#DIV/0!	3	Filtered	Filtered	Filtered	#DIV/0!	3	Filtered	Filtered	Filtered	#DIV/0!	3	13804.3	12023.3	11960.3	12596	0	NO	NO	YES	YES	NO	NO	2	NO
_FEIQGTTVP_.1	FEIQGTTVP	O94955	RHOBTB3	9	Filtered	Filtered	Filtered	#DIV/0!	3	Filtered	Filtered	Filtered	#DIV/0!	3	Filtered	Filtered	Filtered	#DIV/0!	3	Filtered	36973.2	Filtered	36973.2	2	NO	NO	YES	YES	NO	NO	2	NO
_SVLIPVYGV_.2	SVLIPVYGV	O94955	RHOBTB3	9	Filtered	Filtered	Filtered	#DIV/0!	3	Filtered	Filtered	Filtered	#DIV/0!	3	Filtered	Filtered	Filtered	#DIV/0!	3	13604.7	Filtered	Filtered	13604.7	2	YES	YES	NO	NO	NO	NO	2	NO
_SEHELDVAL_.2	SEHELDVAL	O94964	SOGA1	9	Filtered	Filtered	Filtered	#DIV/0!	3	Filtered	Filtered	Filtered	#DIV/0!	3	Filtered	Filtered	Filtered	#DIV/0!	3	7382.25	15903.3	10273.2	11186.3	0	NO	NO	YES	YES	NO	NO	2	YES
_AVMELTRQL_.2	AVMELTRQL	O94964	SOGA1	9	Filtered	Filtered	Filtered	#DIV/0!	3	Filtered	Filtered	Filtered	#DIV/0!	3	Filtered	Filtered	Filtered	#DIV/0!	3	15430.9	34528.6	25274.3	25077.9	0	YES	YES	NO	NO	YES	YES	4	YES
_YM[Oxidation (M)]EEDVYQL_.2	YMEEDVYQL	O94964	SOGA1	9	Filtered	Filtered	Filtered	#DIV/0!	3	Filtered	Filtered	Filtered	#DIV/0!	3	Filtered	Filtered	Filtered	#DIV/0!	3	804.615	Filtered	Filtered	804.615	2	YES	YES	NO	NO	YES	YES	4	YES
_SAEEVIVKL_.2	SAEEVIVKL	O94966	USP19	9	Filtered	Filtered	Filtered	#DIV/0!	3	Filtered	Filtered	Filtered	#DIV/0!	3	Filtered	Filtered	Filtered	#DIV/0!	3	36372.6	63394.4	42444.9	47404	0	YES	YES	NO	NO	YES	YES	4	NO
_VEFPVRNL_.2	VEFPVRNL	O94966	USP19	8	Filtered	Filtered	Filtered	#DIV/0!	3	Filtered	Filtered	Filtered	#DIV/0!	3	Filtered	Filtered	Filtered	#DIV/0!	3	14786.6	Filtered	20952.3	17869.4	1	NO	NO	YES	YES	NO	NO	2	NO
_FM[Oxidation (M)]NSVIQSL_.2	FMNSVIQSL	O94966	USP19	9	Filtered	Filtered	Filtered	#DIV/0!	3	Filtered	Filtered	Filtered	#DIV/0!	3	Filtered	Filtered	Filtered	#DIV/0!	3	6722.64	18078.7	9041.29	11280.9	0	YES	YES	NO	NO	YES	YES	4	NO
_TLPKKVPML_.2	TLPKKVPML	O94966	USP19	9	Filtered	Filtered	Filtered	#DIV/0!	3	Filtered	Filtered	Filtered	#DIV/0!	3	Filtered	Filtered	Filtered	#DIV/0!	3	5582.59	Filtered	9625.22	7603.9	1	YES	YES	NO	NO	YES	YES	4	NO
_LLQEVEHQL_.2	LLQEVEHQL	O94972	TRIM37	9	Filtered	Filtered	Filtered	#DIV/0!	3	20662.2	21856.9	40629.1	27716.1	0	7515.19	11287.5	10046.4	9616.37	0	184959	261285	164074	203439	0	YES	YES	NO	NO	YES	YES	4	NO
_GEIPKVLVA_.2	GEIPKVLVA	O94973	AP2A2	9	Filtered	Filtered	Filtered	#DIV/0!	3	8453.93	12413.7	18399.9	13089.2	0	Filtered	9446.43	8126.63	8786.53	1	86762.7	128105	104759	106542	0	NO	NO	YES	YES	NO	NO	2	NO
_GEIPKVLVA_.1	GEIPKVLVA	O94973	AP2A2	9	Filtered	Filtered	Filtered	#DIV/0!	3	Filtered	Filtered	Filtered	#DIV/0!	3	Filtered	Filtered	Filtered	#DIV/0!	3	25701.7	38237.6	33622.5	32520.6	0	NO	NO	YES	YES	NO	NO	2	NO
_VLFENQLLQI_.2	VLFENQLLQI	O94973	AP2A2	10	Filtered	Filtered	Filtered	#DIV/0!	3	Filtered	Filtered	Filtered	#DIV/0!	3	Filtered	Filtered	Filtered	#DIV/0!	3	8684.85	Filtered	Filtered	8684.85	2	YES	YES	NO	NO	NO	NO	2	NO
_SLQDLIEKV_.2	SLQDLIEKV	O94979	SEC31A	9	Filtered	Filtered	Filtered	#DIV/0!	3	Filtered	Filtered	Filtered	#DIV/0!	3	2066.45	Filtered	Filtered	2066.45	2	84873.6	117102	97303.9	99759.7	0	YES	YES	NO	NO	YES	YES	4	NO
_SILERLEQM[Oxidation (M)]_.2	SILERLEQM	O94983	CAMTA2	9	Filtered	Filtered	Filtered	#DIV/0!	3	Filtered	Filtered	Filtered	#DIV/0!	3	Filtered	Filtered	Filtered	#DIV/0!	3	4936.24	7140.41	1458.99	4511.88	0	YES	YES	NO	NO	YES	YES	4	NO
_VLLDPPLIAL_.2	VLLDPPLIAL	O94985	CLSTN1	10	Filtered	Filtered	Filtered	#DIV/0!	3	Filtered	Filtered	Filtered	#DIV/0!	3	Filtered	Filtered	Filtered	#DIV/0!	3	3600.98	Filtered	5678.32	4639.65	1	YES	YES	NO	NO	NO	YES	3	NO
_SIPELLEHL_.2	SIPELLEHL	O94988	FAM13A	9	Filtered	Filtered	Filtered	#DIV/0!	3	Filtered	Filtered	6382.04	6382.04	2	Filtered	Filtered	Filtered	#DIV/0!	3	140445	152480	136631	143185	0	YES	YES	NO	NO	YES	YES	4	NO
_GLTQEGLFRV_.2	GLTQEGLFRV	O94988	FAM13A	10	Filtered	Filtered	Filtered	#DIV/0!	3	Filtered	Filtered	Filtered	#DIV/0!	3	Filtered	Filtered	Filtered	#DIV/0!	3	Filtered	Filtered	2572.44	2572.44	2	YES	YES	NO	NO	NO	NO	2	NO
_AEVEPTPEA_.1	AEVEPTPEA	O94992	HEXIM1	9	Filtered	Filtered	Filtered	#DIV/0!	3	Filtered	Filtered	Filtered	#DIV/0!	3	Filtered	40626.6	40899.1	40762.8	1	183401	264744	233438	227194	0	NO	NO	YES	YES	NO	NO	2	NO
_AEVEPTPEA_.2	AEVEPTPEA	O94992	HEXIM1	9	Filtered	Filtered	Filtered	#DIV/0!	3	Filtered	Filtered	Filtered	#DIV/0!	3	Filtered	Filtered	Filtered	#DIV/0!	3	Filtered	Filtered	2568.5	2568.5	2	NO	NO	YES	YES	NO	NO	2	NO
_RELELELDRL_.3	RELELELDRL	O94992	HEXIM1	10	Filtered	Filtered	Filtered	#DIV/0!	3	Filtered	Filtered	Filtered	#DIV/0!	3	Filtered	Filtered	Filtered	#DIV/0!	3	9383.84	Filtered	9657.47	9520.66	1	NO	NO	YES	YES	NO	NO	2	NO
_RVIQVSPFL_.2	RVIQVSPFL	O95059	RPP14	9	Filtered	Filtered	Filtered	#DIV/0!	3	Filtered	Filtered	Filtered	#DIV/0!	3	Filtered	Filtered	Filtered	#DIV/0!	3	20100.7	27189.8	13683	20324.5	0	YES	YES	NO	NO	YES	YES	4	NO
_ILVDWLVQV_.2	ILVDWLVQV	O95067	CCNB2	9	Filtered	Filtered	Filtered	#DIV/0!	3	9850.19	Filtered	11962.7	10906.5	1	3537.88	3721.75	4242.06	3833.9	0	33592.3	48668.4	29047.9	37102.9	0	YES	YES	NO	NO	YES	YES	4	NO
_GEVDVEQHTL_.2	GEVDVEQHTL	O95067	CCNB2	10	9239.47	Filtered	Filtered	9239.47	2	64140.6	71507.7	104278	79975.4	0	52180.7	79993.5	80824.5	70999.5	0	456308	709761	524452	563507	0	NO	NO	YES	YES	NO	NO	2	NO
_GEVDVEQHTL_.1	GEVDVEQHTL	O95067	CCNB2	10	Filtered	Filtered	Filtered	#DIV/0!	3	Filtered	Filtered	Filtered	#DIV/0!	3	Filtered	Filtered	Filtered	#DIV/0!	3	103260	145267	109637	119388	0	NO	NO	YES	YES	NO	NO	2	NO
_VDVEQHTL_.2	VDVEQHTL	O95067	CCNB2	8	Filtered	Filtered	Filtered	#DIV/0!	3	4136.7	5452.85	8867.09	6152.21	0	Filtered	5334.6	6558.53	5946.56	1	38982.1	61212.9	62903.1	54366	0	NO	NO	YES	NO	NO	NO	1	NO
_VDVEQHTL_.1	VDVEQHTL	O95067	CCNB2	8	Filtered	Filtered	Filtered	#DIV/0!	3	Filtered	Filtered	Filtered	#DIV/0!	3	Filtered	Filtered	Filtered	#DIV/0!	3	7499.46	10513.2	11424.2	9812.27	0	NO	NO	YES	NO	NO	NO	1	NO
_TLAKYLMEL_.2	TLAKYLMEL	O95067	CCNB2	9	Filtered	Filtered	Filtered	#DIV/0!	3	8032.39	Filtered	13267.6	10650	1	6923.41	6379.92	9848.37	7717.23	0	129440	220153	332831	227475	0	YES	YES	NO	NO	YES	YES	4	NO
_TLAKYLM[Oxidation (M)]EL_.2	TLAKYLMEL	O95067	CCNB2	9	Filtered	Filtered	Filtered	#DIV/0!	3	Filtered	Filtered	Filtered	#DIV/0!	3	Filtered	7089.23	Filtered	7089.23	2	163795	280271	122224	188764	0	YES	YES	NO	NO	YES	YES	4	NO
_TVLEEIGNRV_.2	TVLEEIGNRV	O95067	CCNB2	10	Filtered	Filtered	Filtered	#DIV/0!	3	Filtered	Filtered	10373.7	10373.7	2	Filtered	Filtered	Filtered	#DIV/0!	3	53479.7	85298.4	84088.4	74288.8	0	YES	NO	NO	NO	NO	NO	1	NO
_YVKDIYQYL_.2	YVKDIYQYL	O95067	CCNB2	9	Filtered	Filtered	Filtered	#DIV/0!	3	Filtered	Filtered	Filtered	#DIV/0!	3	Filtered	1084.07	Filtered	1084.07	2	16692	30933.9	29899.8	25841.9	0	YES	YES	NO	NO	YES	YES	4	NO
_AKYLM[Oxidation (M)]ELTL_.2	AKYLMELTL	O95067	CCNB2	9	Filtered	Filtered	Filtered	#DIV/0!	3	Filtered	Filtered	Filtered	#DIV/0!	3	Filtered	Filtered	Filtered	#DIV/0!	3	59447.2	130971	56915.2	82444.3	0	NO	NO	NO	NO	NO	NO	0	NO
_RLLQETLYM_.2	RLLQETLYM	O95067	CCNB2	9	Filtered	Filtered	Filtered	#DIV/0!	3	Filtered	Filtered	Filtered	#DIV/0!	3	Filtered	Filtered	Filtered	#DIV/0!	3	15930	47587.3	32895.4	32137.6	0	YES	YES	NO	NO	YES	YES	4	NO
_RLLQETLYM[Oxidation (M)]_.2	RLLQETLYM	O95067	CCNB2	9	Filtered	Filtered	Filtered	#DIV/0!	3	Filtered	Filtered	Filtered	#DIV/0!	3	Filtered	Filtered	Filtered	#DIV/0!	3	23089.9	45609.8	26456.6	31718.7	0	YES	YES	NO	NO	YES	YES	4	NO
_REMETLIL_.2	REMETLIL	O95067	CCNB2	8	Filtered	Filtered	Filtered	#DIV/0!	3	Filtered	Filtered	Filtered	#DIV/0!	3	Filtered	Filtered	Filtered	#DIV/0!	3	21043	33315.3	20311.4	24889.9	0	NO	NO	YES	YES	NO	NO	2	NO
_M[Oxidation (M)]ETLILKEL_.2	METLILKEL	O95067	CCNB2	9	Filtered	Filtered	Filtered	#DIV/0!	3	Filtered	Filtered	Filtered	#DIV/0!	3	Filtered	Filtered	Filtered	#DIV/0!	3	Filtered	3255.71	Filtered	3255.71	2	NO	NO	YES	YES	NO	NO	2	NO
_[Acetyl (Protein N-term)]AYHSGYGAHGSKHRARAAPD_.4	AYHSGYGAHGSKHRARAAPD	O95070	YIF1A	20	Filtered	Filtered	Filtered	#DIV/0!	3	Filtered	6540.35	Filtered	6540.35	2	1631.69	2613.92	Filtered	2122.81	1	5873.64	6949.03	6444.01	6422.23	0	#N/A	#N/A	#N/A	#N/A	#N/A	#N/A	0	NO
_[Acetyl (Protein N-term)]AYHSGYGAHGSKHRARAAPD_.3	AYHSGYGAHGSKHRARAAPD	O95070	YIF1A	20	Filtered	Filtered	Filtered	#DIV/0!	3	Filtered	Filtered	Filtered	#DIV/0!	3	5423.56	6659.02	6208.35	6096.98	0	Filtered	Filtered	4820.57	4820.57	2	#N/A	#N/A	#N/A	#N/A	#N/A	#N/A	0	NO
_VVM[Oxidation (M)]EVLALL_.2	VVMEVLALL	O95070	YIF1A	9	Filtered	Filtered	Filtered	#DIV/0!	3	Filtered	Filtered	Filtered	#DIV/0!	3	Filtered	Filtered	Filtered	#DIV/0!	3	Filtered	1933.61	2142.76	2038.19	1	YES	YES	NO	NO	YES	YES	4	NO
_LLPEEQVYL_.2	LLPEEQVYL	O95071	UBR5	9	Filtered	Filtered	Filtered	#DIV/0!	3	5575.6	11152.3	11742.9	9490.28	0	13503.2	15455	17692.2	15550.1	0	126184	168626	154078	149629	0	YES	YES	NO	NO	YES	YES	4	NO
_LLPEEQVYL_.1	LLPEEQVYL	O95071	UBR5	9	Filtered	Filtered	Filtered	#DIV/0!	3	Filtered	Filtered	Filtered	#DIV/0!	3	Filtered	Filtered	Filtered	#DIV/0!	3	Filtered	168081	Filtered	168081	2	YES	YES	NO	NO	YES	YES	4	NO
_WVDETLSSV_.1	WVDETLSSV	O95071	UBR5	9	Filtered	Filtered	Filtered	#DIV/0!	3	Filtered	Filtered	Filtered	#DIV/0!	3	Filtered	Filtered	Filtered	#DIV/0!	3	76593.8	125525	106648	102922	0	YES	YES	NO	NO	YES	YES	4	NO
_WVDETLSSV_.2	WVDETLSSV	O95071	UBR5	9	Filtered	Filtered	Filtered	#DIV/0!	3	Filtered	Filtered	Filtered	#DIV/0!	3	Filtered	Filtered	Filtered	#DIV/0!	3	8330.68	6372.94	7636.65	7446.76	0	YES	YES	NO	NO	YES	YES	4	NO
_REVVFVEDV_.2	REVVFVEDV	O95071	UBR5	9	Filtered	Filtered	Filtered	#DIV/0!	3	Filtered	Filtered	Filtered	#DIV/0!	3	Filtered	Filtered	Filtered	#DIV/0!	3	26892.5	44954.5	40663.5	37503.5	0	NO	NO	YES	YES	NO	NO	2	NO
_SISAGIPKV_.2	SISAGIPKV	O95071	UBR5	9	Filtered	Filtered	Filtered	#DIV/0!	3	Filtered	Filtered	Filtered	#DIV/0!	3	Filtered	Filtered	Filtered	#DIV/0!	3	7041.79	26468.7	16279.1	16596.5	0	YES	YES	NO	NO	YES	YES	4	NO
_RAYPAAITI_.2	RAYPAAITI	O95071	UBR5	9	Filtered	Filtered	Filtered	#DIV/0!	3	Filtered	Filtered	20796.2	20796.2	2	Filtered	Filtered	Filtered	#DIV/0!	3	116535	207807	126901	150414	0	YES	YES	NO	NO	YES	YES	4	NO
_KEGEEQPVL_.2	KEGEEQPVL	O95071	UBR5	9	Filtered	Filtered	Filtered	#DIV/0!	3	Filtered	Filtered	Filtered	#DIV/0!	3	Filtered	Filtered	Filtered	#DIV/0!	3	9348.05	12756	13598.7	11900.9	0	NO	NO	YES	YES	NO	NO	2	NO
_SLLDADIHSA_.2	SLLDADIHSA	O95071	UBR5	10	Filtered	Filtered	Filtered	#DIV/0!	3	Filtered	Filtered	Filtered	#DIV/0!	3	Filtered	Filtered	Filtered	#DIV/0!	3	12721.5	Filtered	14406.9	13564.2	1	YES	YES	NO	NO	NO	NO	2	NO
_FAFFDPVM[Oxidation (M)]Y_.1	FAFFDPVMY	O95071	UBR5	9	Filtered	Filtered	Filtered	#DIV/0!	3	Filtered	Filtered	Filtered	#DIV/0!	3	Filtered	Filtered	Filtered	#DIV/0!	3	Filtered	Filtered	31814.1	31814.1	2	NO	NO	NO	NO	YES	YES	2	NO
_GEVIPPMKEF_.2	GEVIPPMKEF	O95139	NDUFB6	10	Filtered	Filtered	Filtered	#DIV/0!	3	Filtered	Filtered	Filtered	#DIV/0!	3	Filtered	Filtered	Filtered	#DIV/0!	3	21276.1	49332.2	38177.8	36262	0	NO	NO	YES	YES	YES	NO	3	NO
_RLIALSFGL_.2	RLIALSFGL	O95140	MFN2	9	Filtered	Filtered	Filtered	#DIV/0!	3	4846.73	4415.87	5637.85	4966.82	0	5454.58	Filtered	5917.95	5686.27	1	43455.4	46801.2	40111.4	43456	0	YES	YES	NO	NO	NO	NO	2	NO
_KINGIFEQL_.2	KINGIFEQL	O95140	MFN2	9	Filtered	Filtered	Filtered	#DIV/0!	3	Filtered	9329.82	Filtered	9329.82	2	5388.73	9811.36	Filtered	7600.04	1	80062.5	129227	106848	105379	0	YES	YES	NO	NO	YES	YES	4	NO
_QLHAGSLVSV_.2	QLHAGSLVSV	O95140	MFN2	10	Filtered	Filtered	Filtered	#DIV/0!	3	Filtered	Filtered	Filtered	#DIV/0!	3	Filtered	Filtered	Filtered	#DIV/0!	3	7690.3	9271.96	6864.2	7942.15	0	YES	YES	NO	NO	NO	NO	2	NO
_RENLEQEIA_.2	RENLEQEIA	O95140	MFN2	9	Filtered	Filtered	Filtered	#DIV/0!	3	Filtered	Filtered	Filtered	#DIV/0!	3	Filtered	Filtered	Filtered	#DIV/0!	3	4751.54	7245.31	4161.16	5386.01	0	NO	NO	YES	YES	NO	NO	2	NO
_TVADKIHSV_.2	TVADKIHSV	O95147	DUSP14	9	Filtered	Filtered	Filtered	#DIV/0!	3	19614	17715.7	28996.8	22108.8	0	13007.1	20935.3	21098.4	18346.9	0	146273	221204	179221	182233	0	YES	YES	NO	NO	YES	YES	4	NO
_TVADKIHSV_.1	TVADKIHSV	O95147	DUSP14	9	Filtered	Filtered	Filtered	#DIV/0!	3	Filtered	Filtered	Filtered	#DIV/0!	3	Filtered	Filtered	Filtered	#DIV/0!	3	11952.8	19446.5	17020.2	16139.8	0	YES	YES	NO	NO	YES	YES	4	NO
_QLIDYERQL_.2	QLIDYERQL	O95147	DUSP14	9	Filtered	Filtered	Filtered	#DIV/0!	3	Filtered	Filtered	Filtered	#DIV/0!	3	Filtered	7617.99	7149.39	7383.69	1	67035.4	108107	70587.2	81910	0	YES	YES	NO	NO	YES	YES	4	NO
_VADKIHSV_.2	VADKIHSV	O95147	DUSP14	8	Filtered	Filtered	Filtered	#DIV/0!	3	Filtered	Filtered	Filtered	#DIV/0!	3	Filtered	Filtered	Filtered	#DIV/0!	3	Filtered	Filtered	1501.56	1501.56	2	NO	NO	NO	NO	YES	YES	2	NO
_FSGPAITL_.1	FSGPAITL	O95155	UBE4B	8	Filtered	Filtered	Filtered	#DIV/0!	3	Filtered	143374	293083	218229	1	108206	156132	147207	137181	0	1012273	2.40308e+06	1.14222e+06	1.51919e+06	0	NO	NO	NO	NO	YES	YES	2	NO
_SM[Oxidation (M)]LEPVPEL_.2	SMLEPVPEL	O95155	UBE4B	9	Filtered	Filtered	Filtered	#DIV/0!	3	Filtered	Filtered	Filtered	#DIV/0!	3	Filtered	Filtered	Filtered	#DIV/0!	3	38447.6	56708.1	31795.8	42317.2	0	YES	YES	NO	NO	YES	YES	4	NO
_SMLEPVPEL_.2	SMLEPVPEL	O95155	UBE4B	9	Filtered	Filtered	Filtered	#DIV/0!	3	Filtered	Filtered	Filtered	#DIV/0!	3	Filtered	Filtered	Filtered	#DIV/0!	3	20280	31715.3	37462.1	29819.1	0	YES	YES	NO	NO	YES	YES	4	NO
_SMLEPVPEL_.1	SMLEPVPEL	O95155	UBE4B	9	Filtered	Filtered	Filtered	#DIV/0!	3	Filtered	Filtered	Filtered	#DIV/0!	3	Filtered	Filtered	Filtered	#DIV/0!	3	Filtered	Filtered	93260.2	93260.2	2	YES	YES	NO	NO	YES	YES	4	NO
_YLVAKLVEV_.2	YLVAKLVEV	O95155	UBE4B	9	Filtered	Filtered	Filtered	#DIV/0!	3	Filtered	Filtered	Filtered	#DIV/0!	3	Filtered	Filtered	Filtered	#DIV/0!	3	4083.62	7567.85	Filtered	5825.74	1	YES	YES	NO	NO	YES	YES	4	NO
_PNLDPLMNPHIRVGPS_.3	PNLDPLMNPHIRVGPS	O95159	ZFPL1	16	Filtered	Filtered	Filtered	#DIV/0!	3	Filtered	4448.55	Filtered	4448.55	2	Filtered	Filtered	Filtered	#DIV/0!	3	38612.6	Filtered	25702.7	32157.7	1	#N/A	#N/A	#N/A	#N/A	#N/A	#N/A	0	NO
_PNLDPLM[Oxidation (M)]NPHIRVGPS_.3	PNLDPLMNPHIRVGPS	O95159	ZFPL1	16	Filtered	Filtered	Filtered	#DIV/0!	3	Filtered	Filtered	Filtered	#DIV/0!	3	Filtered	Filtered	Filtered	#DIV/0!	3	Filtered	25558.3	17261	21409.7	1	#N/A	#N/A	#N/A	#N/A	#N/A	#N/A	0	NO
_RLDIIETNV_.2	RLDIIETNV	O95163	ELP1	9	Filtered	Filtered	Filtered	#DIV/0!	3	Filtered	Filtered	Filtered	#DIV/0!	3	Filtered	Filtered	Filtered	#DIV/0!	3	28521.4	47112.9	38733.2	38122.5	0	YES	YES	NO	NO	NO	YES	3	NO
_IVLQKVHEL_.2	IVLQKVHEL	O95163	ELP1	9	Filtered	Filtered	Filtered	#DIV/0!	3	Filtered	Filtered	Filtered	#DIV/0!	3	Filtered	Filtered	Filtered	#DIV/0!	3	23180	31467.8	26114.8	26920.9	0	YES	YES	NO	NO	YES	YES	4	NO
_RTINVYPNF_.2	RTINVYPNF	O95168	NDUFB4	9	Filtered	Filtered	Filtered	#DIV/0!	3	Filtered	Filtered	Filtered	#DIV/0!	3	2663.89	5293.51	Filtered	3978.7	1	45629.8	Filtered	51582.9	48606.4	1	NO	NO	NO	NO	YES	YES	2	NO
_GLIENPALL_.1	GLIENPALL	O95168	NDUFB4	9	Filtered	Filtered	Filtered	#DIV/0!	3	Filtered	Filtered	Filtered	#DIV/0!	3	Filtered	Filtered	Filtered	#DIV/0!	3	527533	832580	583972	648028	0	YES	YES	NO	NO	YES	YES	4	NO
_[Acetyl (Protein N-term)]SFPKYKPSSLRTLPETLD_.3	SFPKYKPSSLRTLPETLD	O95168	NDUFB4	18	Filtered	Filtered	Filtered	#DIV/0!	3	Filtered	Filtered	Filtered	#DIV/0!	3	Filtered	Filtered	Filtered	#DIV/0!	3	Filtered	Filtered	24839	24839	2	#N/A	#N/A	#N/A	#N/A	#N/A	#N/A	0	NO
_SVISVVSYL_.1	SVISVVSYL	O95197	RTN3	9	Filtered	Filtered	Filtered	#DIV/0!	3	161219	109448	218320	162996	0	96621.3	137758	139230	124537	0	1.264e+06	1.37644e+06	1.08319e+06	1.24121e+06	0	YES	YES	NO	NO	YES	YES	4	NO
_SVISVVSYL_.2	SVISVVSYL	O95197	RTN3	9	Filtered	Filtered	Filtered	#DIV/0!	3	Filtered	Filtered	Filtered	#DIV/0!	3	4630	5742.55	2495.98	4289.51	0	8379.41	16144.7	18251.5	14258.5	0	YES	YES	NO	NO	YES	YES	4	NO
_KLFEDELTL_.2	KLFEDELTL	O95202	LETM1	9	Filtered	Filtered	1512.3	1512.3	2	33990.4	46281.6	61798.1	47356.7	0	31198.1	45491.7	45716.4	40802.1	0	429302	501710	507374	479462	0	YES	YES	NO	NO	YES	YES	4	NO
_FLLPVAVKL_.2	FLLPVAVKL	O95202	LETM1	9	Filtered	Filtered	Filtered	#DIV/0!	3	Filtered	9118	Filtered	9118	2	3847.16	Filtered	Filtered	3847.16	2	97427.2	105820	106578	103275	0	YES	YES	NO	NO	YES	YES	4	NO
_FLQDTIEEM[Oxidation (M)]_.2	FLQDTIEEM	O95202	LETM1	9	Filtered	Filtered	Filtered	#DIV/0!	3	Filtered	Filtered	Filtered	#DIV/0!	3	Filtered	Filtered	Filtered	#DIV/0!	3	1217.76	1631.75	Filtered	1424.76	1	YES	YES	NO	NO	YES	YES	4	NO
_RENIFAIQTL_.2	RENIFAIQTL	O95208	EPN2	10	Filtered	Filtered	Filtered	#DIV/0!	3	Filtered	Filtered	Filtered	#DIV/0!	3	Filtered	Filtered	Filtered	#DIV/0!	3	10748.5	Filtered	Filtered	10748.5	2	NO	NO	YES	YES	NO	NO	2	NO
_REHVEAIKI_.2	REHVEAIKI	O95229	ZWINT	9	Filtered	Filtered	Filtered	#DIV/0!	3	Filtered	Filtered	Filtered	#DIV/0!	3	Filtered	Filtered	Filtered	#DIV/0!	3	5303.19	7195.85	6068	6189.01	0	NO	NO	YES	YES	NO	NO	2	NO
_HLAEVSAEV_.2	HLAEVSAEV	O95229	ZWINT	9	Filtered	Filtered	Filtered	#DIV/0!	3	Filtered	Filtered	Filtered	#DIV/0!	3	Filtered	Filtered	Filtered	#DIV/0!	3	34052.3	68302.6	52929	51761.3	0	YES	YES	NO	NO	YES	YES	4	NO
_REHVEAIKIGL_.3	REHVEAIKIGL	O95229	ZWINT	11	Filtered	Filtered	Filtered	#DIV/0!	3	Filtered	Filtered	Filtered	#DIV/0!	3	Filtered	Filtered	Filtered	#DIV/0!	3	46900.6	67282.6	37715.6	50632.9	0	NO	NO	YES	NO	NO	NO	1	NO
_AELPAKILV_.2	AELPAKILV	O95229	ZWINT	9	Filtered	Filtered	Filtered	#DIV/0!	3	Filtered	Filtered	Filtered	#DIV/0!	3	Filtered	Filtered	Filtered	#DIV/0!	3	15588.1	28175.2	23971.3	22578.2	0	NO	NO	YES	YES	NO	NO	2	NO
_AELPAKIL_.2	AELPAKIL	O95229	ZWINT	8	Filtered	Filtered	Filtered	#DIV/0!	3	Filtered	Filtered	Filtered	#DIV/0!	3	Filtered	Filtered	Filtered	#DIV/0!	3	Filtered	Filtered	32058.1	32058.1	2	NO	NO	YES	YES	NO	NO	2	NO
_AELPAKILVEF_.2	AELPAKILVEF	O95229	ZWINT	11	Filtered	Filtered	Filtered	#DIV/0!	3	Filtered	Filtered	Filtered	#DIV/0!	3	Filtered	Filtered	Filtered	#DIV/0!	3	24983.2	Filtered	Filtered	24983.2	2	NO	NO	YES	YES	NO	NO	2	NO
_GEGDIVPKI_.2	GEGDIVPKI	O95235	KIF20A	9	Filtered	Filtered	Filtered	#DIV/0!	3	5879.28	13646.7	27025.2	15517.1	0	Filtered	9139.55	Filtered	9139.55	2	113632	184879	142538	147016	0	NO	NO	YES	YES	NO	NO	2	NO
_KEAGNINTSL_.2	KEAGNINTSL	O95235	KIF20A	10	Filtered	Filtered	Filtered	#DIV/0!	3	Filtered	Filtered	Filtered	#DIV/0!	3	1187.1	3011.5	Filtered	2099.3	1	16295.2	23848.1	17801.9	19315.1	0	NO	NO	YES	YES	NO	NO	2	NO
_IENVETLVL_.2	IENVETLVL	O95235	KIF20A	9	Filtered	Filtered	Filtered	#DIV/0!	3	Filtered	Filtered	Filtered	#DIV/0!	3	Filtered	Filtered	Filtered	#DIV/0!	3	21983.4	33480	25422.1	26961.8	0	NO	NO	YES	YES	NO	NO	2	NO
_SIFSIRILHL_.2	SIFSIRILHL	O95235	KIF20A	10	Filtered	Filtered	Filtered	#DIV/0!	3	Filtered	Filtered	Filtered	#DIV/0!	3	Filtered	Filtered	Filtered	#DIV/0!	3	Filtered	28803.3	9030.34	18916.8	1	YES	YES	NO	NO	NO	NO	2	NO
_ALANGIEEV_.1	ALANGIEEV	O95236	APOL3	9	Filtered	Filtered	Filtered	#DIV/0!	3	3976.94	Filtered	Filtered	3976.94	2	Filtered	Filtered	Filtered	#DIV/0!	3	115204	183385	121216	139935	0	YES	YES	NO	NO	NO	YES	3	NO
_AEAEASRLTA_.2	AEAEASRLTA	O95236	APOL3	10	Filtered	Filtered	Filtered	#DIV/0!	3	Filtered	Filtered	Filtered	#DIV/0!	3	Filtered	1428.29	Filtered	1428.29	2	11159	18228.7	17534.6	15640.8	0	NO	NO	YES	YES	NO	NO	2	NO
_KIQESIEKL_.2	KIQESIEKL	O95236	APOL3	9	Filtered	Filtered	Filtered	#DIV/0!	3	Filtered	Filtered	Filtered	#DIV/0!	3	Filtered	Filtered	Filtered	#DIV/0!	3	993.91	Filtered	801.25	897.58	1	YES	YES	NO	NO	YES	YES	4	NO
_FLALDVVNL_.1	FLALDVVNL	O95236	APOL3	9	Filtered	Filtered	Filtered	#DIV/0!	3	Filtered	Filtered	Filtered	#DIV/0!	3	Filtered	Filtered	Filtered	#DIV/0!	3	Filtered	Filtered	13224.6	13224.6	2	YES	YES	NO	NO	YES	YES	4	NO
_LVYQFVHPI_.2	LVYQFVHPI	O95238	SPDEF	9	Filtered	Filtered	Filtered	#DIV/0!	3	20746.3	26110	35267.5	27374.6	0	21719.7	29932.3	29616.3	27089.4	0	226957	346898	263562	279139	0	YES	YES	NO	NO	NO	YES	3	NO
_GVIPRVIQL_.2	GVIPRVIQL	O95239	KIF4A	9	Filtered	Filtered	Filtered	#DIV/0!	3	Filtered	Filtered	76251.8	76251.8	2	41281.9	Filtered	Filtered	41281.9	2	510065	Filtered	522612	516338	1	YES	YES	NO	NO	YES	YES	4	NO
_KEQQLLSTL_.2	KEQQLLSTL	O95239	KIF4A	9	Filtered	Filtered	Filtered	#DIV/0!	3	Filtered	Filtered	Filtered	#DIV/0!	3	Filtered	Filtered	Filtered	#DIV/0!	3	30122.1	40334.2	22909.3	31121.9	0	NO	NO	YES	YES	NO	NO	2	NO
_GLTEKTVLV_.2	GLTEKTVLV	O95239	KIF4A	9	Filtered	Filtered	Filtered	#DIV/0!	3	Filtered	Filtered	Filtered	#DIV/0!	3	Filtered	Filtered	Filtered	#DIV/0!	3	20791.4	36737.3	25543.4	27690.7	0	YES	YES	NO	NO	NO	YES	3	NO
_TEKTVLVAL_.2	TEKTVLVAL	O95239	KIF4A	9	Filtered	Filtered	Filtered	#DIV/0!	3	Filtered	Filtered	Filtered	#DIV/0!	3	Filtered	Filtered	Filtered	#DIV/0!	3	9724.91	14218.2	Filtered	11971.5	1	NO	NO	YES	YES	NO	NO	2	NO
_KEKEELVL_.2	KEKEELVL	O95239	KIF4A	8	Filtered	Filtered	Filtered	#DIV/0!	3	Filtered	Filtered	Filtered	#DIV/0!	3	Filtered	Filtered	Filtered	#DIV/0!	3	Filtered	9279.76	Filtered	9279.76	2	NO	NO	YES	YES	NO	NO	2	NO
_RLIEETISI_.2	RLIEETISI	O95249	GOSR1	9	Filtered	Filtered	Filtered	#DIV/0!	3	18644.3	Filtered	42390.2	30517.2	1	20031.3	32238.9	30875.6	27715.3	0	173072	375936	197101	248703	0	YES	YES	NO	NO	YES	YES	4	NO
_RSYWKEVLL_.2	RSYWKEVLL	O95251	KAT7	9	Filtered	Filtered	Filtered	#DIV/0!	3	Filtered	Filtered	Filtered	#DIV/0!	3	Filtered	4201.28	Filtered	4201.28	2	46710.2	81280.1	63736.8	63909	0	NO	YES	NO	NO	YES	YES	3	NO
_RSYWKEVLL_.3	RSYWKEVLL	O95251	KAT7	9	Filtered	Filtered	Filtered	#DIV/0!	3	Filtered	Filtered	Filtered	#DIV/0!	3	Filtered	Filtered	Filtered	#DIV/0!	3	7409.1	Filtered	6865.8	7137.45	1	NO	YES	NO	NO	YES	YES	3	NO
_GDFALINKL_.2	GDFALINKL	O95260	ATE1	9	Filtered	Filtered	Filtered	#DIV/0!	3	Filtered	Filtered	Filtered	#DIV/0!	3	Filtered	Filtered	Filtered	#DIV/0!	3	42562.2	52595.6	41274.5	45477.4	0	NO	NO	YES	YES	NO	NO	2	NO
_AEELRLLLP_.2	AEELRLLLP	O95273	CCNDBP1	9	Filtered	Filtered	Filtered	#DIV/0!	3	Filtered	Filtered	Filtered	#DIV/0!	3	5058.15	6278.55	Filtered	5668.35	1	117878	102844	82824.1	101182	0	NO	NO	NO	YES	NO	NO	1	NO
_RLNEAAVTV_.2	RLNEAAVTV	O95273	CCNDBP1	9	Filtered	Filtered	Filtered	#DIV/0!	3	17026.8	17676.5	26728.9	20477.4	0	9272.08	16145.6	13454.1	12957.2	0	121823	191484	166529	159945	0	YES	YES	NO	NO	YES	YES	4	NO
_GLLEFLRPA_.2	GLLEFLRPA	O95295	SNAPIN	9	Filtered	Filtered	Filtered	#DIV/0!	3	31903.4	15380.9	Filtered	23642.2	1	Filtered	35830	24488.4	30159.2	1	187643	290353	274020	250672	0	YES	YES	NO	NO	NO	NO	2	NO
_QLDSHVHAV_.2	QLDSHVHAV	O95295	SNAPIN	9	Filtered	Filtered	Filtered	#DIV/0!	3	Filtered	Filtered	Filtered	#DIV/0!	3	Filtered	Filtered	Filtered	#DIV/0!	3	4853.54	10221.5	10104	8393.04	0	YES	YES	NO	NO	YES	YES	4	NO
_QLDSHVHAV_.1	QLDSHVHAV	O95295	SNAPIN	9	Filtered	Filtered	Filtered	#DIV/0!	3	Filtered	Filtered	Filtered	#DIV/0!	3	Filtered	Filtered	Filtered	#DIV/0!	3	Filtered	Filtered	2104.21	2104.21	2	YES	YES	NO	NO	YES	YES	4	NO
_KVVEDIEYL_.2	KVVEDIEYL	O95299	NDUFA10	9	Filtered	Filtered	Filtered	#DIV/0!	3	Filtered	Filtered	Filtered	#DIV/0!	3	Filtered	2116.9	Filtered	2116.9	2	26139.8	47957.2	35881.7	36659.6	0	YES	YES	NO	NO	YES	YES	4	NO
_TLLDSTWNL_.2	TLLDSTWNL	O95302	FKBP9	9	Filtered	Filtered	Filtered	#DIV/0!	3	Filtered	Filtered	Filtered	#DIV/0!	3	Filtered	Filtered	Filtered	#DIV/0!	3	20583.6	31469.7	34326.5	28793.2	0	YES	YES	NO	NO	YES	YES	4	NO
_SEYIHAQVA_.2	SEYIHAQVA	O95302	FKBP9	9	Filtered	Filtered	Filtered	#DIV/0!	3	Filtered	Filtered	Filtered	#DIV/0!	3	Filtered	Filtered	Filtered	#DIV/0!	3	3225.08	4939.4	4276.22	4146.9	0	NO	NO	YES	YES	NO	NO	2	NO
_GLVASLISV_.1	GLVASLISV	O95347	SMC2	9	Filtered	Filtered	Filtered	#DIV/0!	3	83439.5	72296.4	Filtered	77867.9	1	163970	172222	134469	156887	0	620901	1.03637e+06	262161	639809	0	YES	YES	NO	NO	NO	NO	2	NO
_ALLARFPNL_.2	ALLARFPNL	O95347	SMC2	9	Filtered	Filtered	Filtered	#DIV/0!	3	Filtered	40244.3	48891.3	44567.8	1	22351.8	32189	34927.5	29822.8	0	375576	407496	338241	373771	0	YES	YES	NO	NO	NO	YES	3	NO
_FLLAEDTKV_.2	FLLAEDTKV	O95347	SMC2	9	Filtered	Filtered	Filtered	#DIV/0!	3	Filtered	Filtered	Filtered	#DIV/0!	3	Filtered	Filtered	Filtered	#DIV/0!	3	19366.5	43271	42627.8	35088.4	0	YES	YES	NO	NO	NO	YES	3	NO
_TVLDGLEFKV_.2	TVLDGLEFKV	O95347	SMC2	10	Filtered	Filtered	Filtered	#DIV/0!	3	Filtered	Filtered	Filtered	#DIV/0!	3	Filtered	Filtered	Filtered	#DIV/0!	3	9120.2	Filtered	4225.7	6672.95	1	YES	YES	NO	NO	NO	NO	2	NO
_VEDSKTLAA_.2	VEDSKTLAA	O95347	SMC2	9	Filtered	Filtered	Filtered	#DIV/0!	3	Filtered	Filtered	Filtered	#DIV/0!	3	Filtered	Filtered	Filtered	#DIV/0!	3	1536.19	3147.05	2424.2	2369.15	0	NO	NO	YES	YES	NO	NO	2	NO
_VLNMKPPEI_.2	VLNMKPPEI	O95347	SMC2	9	Filtered	Filtered	Filtered	#DIV/0!	3	Filtered	Filtered	Filtered	#DIV/0!	3	Filtered	Filtered	Filtered	#DIV/0!	3	1515.23	Filtered	2370.36	1942.79	1	YES	YES	NO	NO	NO	YES	3	NO
_ILYDIPDIRL_.2	ILYDIPDIRL	O95363	FARS2	10	Filtered	Filtered	Filtered	#DIV/0!	3	Filtered	Filtered	Filtered	#DIV/0!	3	Filtered	Filtered	Filtered	#DIV/0!	3	215979	110501	196079	174186	0	YES	YES	NO	NO	NO	YES	3	NO
_FLEKLLPPV_.2	FLEKLLPPV	O95372	LYPLA2	9	Filtered	Filtered	Filtered	#DIV/0!	3	47081.1	78102.8	87217.1	70800.3	0	43524.3	62997.8	61892.5	56138.2	0	845803	318500	635606	599969	0	YES	YES	NO	NO	NO	NO	2	NO
_RETAAVIFL_.2	RETAAVIFL	O95372	LYPLA2	9	Filtered	Filtered	Filtered	#DIV/0!	3	Filtered	Filtered	3943.14	3943.14	2	Filtered	Filtered	Filtered	#DIV/0!	3	58513.3	58364	67068.7	61315.3	0	NO	NO	YES	YES	NO	NO	2	NO
_REMPVKVEA_.2	REMPVKVEA	O95373	IPO7	9	Filtered	Filtered	Filtered	#DIV/0!	3	22007.8	25436.4	40442.7	29295.6	0	19768.5	29248.1	29286.4	26101	0	185490	237803	199143	207479	0	NO	NO	YES	YES	NO	NO	2	NO
_REM[Oxidation (M)]PVKVEA_.2	REMPVKVEA	O95373	IPO7	9	Filtered	Filtered	Filtered	#DIV/0!	3	Filtered	Filtered	Filtered	#DIV/0!	3	Filtered	Filtered	Filtered	#DIV/0!	3	15947.9	23130.5	21897.8	20325.4	0	NO	NO	YES	YES	NO	NO	2	NO
_SEQLDLPVRQA_.2	SEQLDLPVRQA	O95373	IPO7	11	Filtered	Filtered	Filtered	#DIV/0!	3	Filtered	Filtered	Filtered	#DIV/0!	3	Filtered	Filtered	Filtered	#DIV/0!	3	12022.6	34086.6	12255.8	19455	0	NO	NO	YES	YES	NO	NO	2	NO
_ALYYNPHLL_.2	ALYYNPHLL	O95373	IPO7	9	Filtered	Filtered	Filtered	#DIV/0!	3	Filtered	Filtered	Filtered	#DIV/0!	3	Filtered	Filtered	Filtered	#DIV/0!	3	1753.49	16645.6	14421.7	10940.2	0	YES	YES	NO	NO	YES	YES	4	NO
_IIQDVIFPLM[Oxidation (M)]_.2	IIQDVIFPLM	O95373	IPO7	10	Filtered	Filtered	Filtered	#DIV/0!	3	Filtered	Filtered	Filtered	#DIV/0!	3	Filtered	Filtered	Filtered	#DIV/0!	3	645.916	Filtered	Filtered	645.916	2	NO	YES	NO	NO	NO	NO	1	NO
[truncated: 14,073 more rows]
