# Supplementary material for: SAPrIm, a semi-automated protocol for mid-throughput immunopeptidomics
Source: Front Immunol. 2023 Jun 2;14:1107576. doi: 10.3389/fimmu.2023.1107576 (PMC10272402; doi:10.3389/fimmu.2023.1107576)
Supplement: Supplementary Data Sheet 1 — Excel sheets summarising the presence of peptides in each replicate. [file Table_2.xlsx]

## Sheet: Sheet1
Start (m/z)	End (m/z)	Window width	Range (m/z)
349.5	428.8	79.3	349.5-428.8
427.8	453.2	25.4	427.8-453.2
452.2	470.6	18.4	452.2-470.6
469.6	484.6	15	469.6-484.6
483.6	496.5	12.9	483.6-496.5
495.5	506.9	11.4	495.5-506.9
505.9	517.4	11.5	505.9-517.4
516.4	527.2	10.8	516.4-527.2
526.2	536.9	10.7	526.2-536.9
535.9	546.7	10.8	535.9-546.7
545.7	556.5	10.8	545.7-556.5
555.5	567	11.5	555.5-567
566	578.8	12.8	566-578.8
577.8	592.1	14.3	577.8-592.1
591.1	608.1	17	591.1-608.1
607.1	629.1	22	607.1-629.1
628.1	661.9	33.8	628.1-661.9
660.9	744.9	84	660.9-744.9
743.9	906.9	163	743.9-906.9
905.9	985.8	79.9	905.9-985.8
984.8	1053.5	68.7	984.8-1053.5
1052.5	1649.6	597.1	1052.5-1649.6
